# Supplementary material for: Analysis of main effect QTL for thousand grain weight in European winter wheat (Triticum aestivum L.) by genome-wide association mapping
Source: Front Plant Sci. 2015 Sep 1;6:644. doi: 10.3389/fpls.2015.00644 (PMC4555037; doi:10.3389/fpls.2015.00644)
Supplement: Supplementary file 1 [file DataSheet1.ZIP]

Archive with 17 entries (16 files):
- Supplementary/
- Supplementary/152871_Röder_Data_Sheet_1.PDF
- Supplementary/152871_Röder_Data_Sheet_2.PDF
- Supplementary/152871_Röder_Data_Sheet_3.PDF
- Supplementary/152871_Röder_Data_Sheet_4.PDF
- Supplementary/152871_Röder_Data_Sheet_5.PDF
- Supplementary/152871_Röder_Data_Sheet_6.PDF
- Supplementary/152871_Röder_Data_Sheet_7.PDF
- Supplementary/152871_Röder_Data_Sheet_8.PDF
- Supplementary/152871_Röder_Image_1.PDF
- Supplementary/152871_Röder_Image_2.PDF
- Supplementary/152871_Röder_Table_1.XLSX
- Supplementary/152871_Röder_Table_2.XLSX
- Supplementary/152871_Röder_Table_3.XLSX
- Supplementary/152871_Röder_Table_4.XLSX
- Supplementary/152871_Röder_Table_5.XLSX
- Supplementary/152871_Röder_Table_6.XLSX
