# Supplementary material for: Analysis of main effect QTL for thousand grain weight in European winter wheat (Triticum aestivum L.) by genome-wide association mapping
Source: Front Plant Sci. 2015 Sep 1;6:644. doi: 10.3389/fpls.2015.00644 (PMC4555037; doi:10.3389/fpls.2015.00644)
Supplement: Supplementary file 1 [file DataSheet1.ZIP › Supplementary/152871_Röder_Table_1.XLSX]

## Sheet: PH_tableS1
Supplemental file 4: List of varieties, genotyping data of candidate genes and phenotypic data.
			Beales et al., 2007, TAG		Ellis et al., 2002, TAG		Ellis et al., 2002, TAG		Su et al., 2011, TAG,		Qin etal., 2014, BMC Plant Biology		Zhang et al., 2014, MOLB			Hou et al., 2014, Plant Physiol.								Jiang et al., 2014, TAG				Zhang et al., 2012, NewPhytol.
Variety name	GW no.	habit	Ppd-D1 wildtype	Ppd-D1a mutant	Rht-B1		Rht-D1		TaGW2-6A		TaGW2-6B		TaGS-D1-7D			TaSus2-2A		TaSus1-7A				TaSus1-7B		TaCWI-4A		TaCWI-5D		TaCKX6-D1-3D		09.AND.TGW	09.SEL.TGW	09.WOH.TGW	10.AND.TGW	10.JAN.TGW	10.SAU.TGW	10.SEL.TGW	10.WOH.TGW	BLUES
			day length sensitive	day length neutral	mutant (dwarfed)	wild type (tall)	4D-mutant (DF-MR2)	4D-wild type (DF2-WR2)	Hap-6A-A	Hap-6A-G	hap-6B-1	hap-6B-3/4	TaGS-D1a	TaGS-D1b	TaGS-D1_s	TaSus2_HapA	TaSus2_HapG	TaSus1_1185_Hap-1	TaSus1_1185_Hap-2	TaSus1_3544_Hap-1	TaSus1_3544_Hap-2	TaSus1_HapT	TaSus1_HapC	Hap-C	Hap-T	Hap-C	Hap-G	Hap-b	Hap-a	48.8°N 1.8°E 120.8m a.s.l.	50.0°N 8.9°E 113.4m a.s.l.	54.4°N 9.2°E 11.6m a.s.l.	48.8°N 1.8°E 120.8m a.s.l.	48.2°N 1.8°E 135.0m a.s.l.	50.3°N 3.5°E 72.5m a.s.l.	50.0°N 8.9°E 113.4m a.s.l.	54.4°N 9.2°E 11.6m a.s.l.
Carenius	GW0020	winter	1			1	n. d.	n. d.		1		1		1		1			1		1	1		1		1		1		37.18	37.56	30.56	38.81	36.23	35.94	34.89	36.15	35.91
Dream	GW0099	winter	1			1		1		1		1		1		1		1		1		1		1	1	1		1		36.74	41.45	34.77	38.97	36.23	33.26	36.6	34.92	36.62
Gatsby	GW0312	winter	1		1			1		1	1			1		1			1		1	1		1		1		1		35.71	41.45	33.23	39.77	34.83	37.28	36.26	37.64	37.02
SW Hurtig	GW0299	winter	1			1	1			1		1		1		1			1		1	1		1		1		1		36.13	40.01	33.67	38.11	35.08	35.52	39.05	38.73	37.04
Welford	GW0333	winter	1			1	1			1	1	1		1		1			1		1	1		1		1		1		39.99	39.29	36.52	40.02	34.52	36.2	37.09	37.65	37.66
Tulsa	GW0093	winter	1		1			1		1		1		1		1		1		1		1		1		1		1		39.14	42.39	33.59	38.26	34.19	36.48	39.53	39.23	37.85
Piko	GW0069	winter	1			1		1		1		1	n. d.	n. d.	n. d.	1			1		1	1		1		1		1		37.02	46.35	33.81	41.93	35.79	37.04	38.09	37.3	38.42
SW Harnesk	GW0297	winter	1			1	1			1	1	1		1		1		1		1		1		1		1		1		38.87	41.78	35.89	38.43	36.75	36.2	37.84	42.92	38.59
Rubens	GW0283	winter	1			1	1			1		1		1		1			1		1	1		1		1		1		36.31	40.1	38.56	41.58	38.46	37.74	39.48	37.7	38.74
Robigus	GW0326	winter	1		1			1		1		1		1		1			1		1	1		1		1		1		42.22	45.71	36.21	41.12	33.68	35.8	38.64	39.18	39.07
Esket	GW0033	winter	1			1	1			1	1		1			1			1	n. d.	n. d.	1			1	1		1		40.73	43.32	37.59	40.86	35.97	36.48	37.79	40.41	39.14
Azimut	GW0121	winter		1		1	1		1		1		1			1			1		1	1		1		1		1		41.72	44.36	39.49	41.58	35.25	36.8	37.26	37.65	39.26
Paledor	GW0177	winter		1		1	1			1		1		1		1			1		1	1		1		1		1		42.76	46.09	38.78	38.59	33.73	36.04	40.69	37.52	39.27
Stava	GW0295	winter	1			1		1		1		1		1		1		1		1		1		1		1		1		39.56	41.61	37.5	40.56	36.63	36.92	40.47	41.51	39.34
Paladain	GW0176	winter	1			1	1		1			1	n. d.	n. d.	n. d.	1			1		1	1			1	1		1		39.99	46.29	37.99	41	36.81	37.78	39.58	40.27	39.96
Olivin	GW0065	winter	1			1		1	1			1		1		1		1		n. d.	n. d.	1		1		1		1		40.47	43.96	38.04	40.82	36.33	36.08	41.68	42.38	39.97
Senat	GW0236	winter	1			1	1			1	1			1		1			1		1	1			1	1		1		40.71	43.67	36.79	42.6	36.39	37.56	42.32	40.37	40.05
Tarso	GW0086	winter	1			1	1			1	1		n. d.	n. d.	n. d.	n. d.	n. d.	n. d.	n. d.	n. d.	n. d.	n. d.	n. d.	1		1		1		42.38	42.58	37	42.88	37.55	38.36	39.25	41.18	40.15
Slejpner	GW0356	winter	1			1	1			1		1		1		1			1		1	1			1	1		1		41.51	38.85	37.93	44.9	37.69	36.44	42.27	42.41	40.25
Boston	GW0127	winter	1		1			1	1		1		1			1			1		1	1		1		1		1		39.81	43.4	38.52	42.86	39.05	35.52	43.11	40.82	40.39
Monty	GW0323	winter	1		1			1		1		1		1		1		n. d.	n. d.		1	1		1		1		1		41.81	42.27	36.54	41.78	37.21	39.62	42.83	41.09	40.39
Velocity	GW0330	winter	1			1	1		1		1	1		1		1		1		1		1		1		1		1		39.06	44.34	38.96	42.67	38.23	37.4	42.39	40.08	40.39
SW Skotte	GW0300	winter	1			1	1		1			1		1		1		1		1		1		1		1		1		40.51	41.09	37.53	43.05	40.85	38.7	39.69	42.05	40.43
Lindos	GW0102	winter	1			1		1		1	1			1		1		1	1		1	1		1		1		1		40.58	44.89	37.61	42.06	37.97	40.12	41.34	40.71	40.66
Kosack	GW0292	winter	1			1		1		1		1		1		1		1		1		1		1		1		1		39.99	45.62	38.24	43.35	37.97	39.18	39.17	42.8	40.79
Tuareg	GW0091	winter	1			1	1			1		1		1		1			1		1	1			1	1		1		41.33	45.91	37.72	40.15	37.61	39.54	41.13	43.09	40.81
Toisondor	GW0200	winter		1		1	1			1		1		1		1			1		1	1		1		1		1		42.04	44.92	38.32	41.92	41.85	37.66	39.73	40.24	40.83
Naturastar	GW0064	winter	1			1		1		1		1		1		1			1		1	1		1		1		1		40.49	44.22	38.07	42.89	38.45	41.46	40.77	40.68	40.88
Baguette 11	GW0376	spring		1		1		1		1		1		1		1		n. d.	n. d.		1		1	1		1		1		44.26	45.21	39.02	39.8	40.75	38.26	40.04	39.96	40.91
SW Gnejs	GW0296	winter	1			1	1			1		1		1		1		1		1		1		1		1		1		40.46	43.74	40.73	43.46	37.03	40.34	39.82	42.66	41.03
SW Tataros	GW0334	winter	1			1	1			1		1		1		1			1		1		1	1		1		1		43.44	46	36.7	43.2	39.55	39.92	39.47	40.19	41.06
Malacca	GW0320	winter	1			1	1		1			1		1		1			1		1	1		1		1		1		42.43	43.21	39	42.82	37.19	41.08	42.87	39.94	41.07
Ellvis	GW0031	winter	1			1		1		1	1			1		1			1		1	1		1		1		1		42.81	45.28	37.03	42.53	34.51	39.86	44.18	42.49	41.09
CPBT W130	GW0308	winter	1			1		1		1		1		1		1			1		1	1		1		1		1		41.03	48.98	38.61	41.67	34.49	38.6	44.7	40.98	41.13
Mandub	GW0054	winter	1		1			1		1		1		1		1			1		1	n. d.	n. d.	1		1		1		41.66	47.58	37.69	42.08	36.49	41.08	42.18	40.34	41.14
Glasgow	GW0314	winter	1			1	1			1		1		1		1		1			1	1		1		1		1		39.89	40.52	42.37	45.16	40.79	39.18	41.16	40.33	41.17
Zanatan	GW0243	winter	1		1			1		1		1		1		1			1	1			1	1		1		1		42.06	46.61	39.26	42.2	37.15	38.68	42.72	41.5	41.27
Hereward	GW0234	winter	1			1	1		1		1			1		1			1	n. d.	n. d.	1		1		1		1		40.43	47.61	39.42	43.66	37.19	40.04	40.03	42.24	41.33
Trappe	GW0373	spring	1			1		1		1		1		1		1			1		1	1		1		1			1	44.27	45.91	37.77	44.16	38.59	40.1	40.05	40.54	41.42
Incisif	GW0155	winter	1			1	1			1		1		1		1			1		1	1		1		1		1		40.79	50.03	39.79	42.08	37.23	40.02	41.86	39.66	41.43
Brilliant	GW0014	winter	1			1	1			1	1			1		1			1		1		1	1		1		1		45.43	45.37	38.26	39.81	37.12	40.84	42.96	41.81	41.45
Kranich	GW0046	winter	1			1	1			1		1		1		1			1		1	1		1		1		1		43.6	47.53	36.98	40.46	39.95	39.36	42.6	41.21	41.46
Pulsar	GW0182	winter	1			1	1			1		1		1		1			1		1	1		1		1		1		42.36	46.91	39.57	42.52	39.86	39.5	39.07	42.39	41.52
Timber	GW0329	winter	1			1	1			1		1		1		1			1		1	1		1		1		1		43.01	47.75	38.22	44.93	38.15	40.32	40.39	39.95	41.59
Hamac	GW0151	winter	1			1	1			1	1			1		1			1		1	1		1		1		1		45.63	48.59	39.11	41.45	40.11	39.14	39.5	40.26	41.72
Baltimor	GW0125	winter	1			1	1			1		1		1		1			1		1	1			1	1		1		40.79	48.81	41.24	42.47	37.55	37.94	43.92	41.51	41.78
Claire	GW0305	winter	1			1	1		1		1			1		1			1		1	1		1		1		1		43.86	44.07	38.85	43.03	39.51	39.68	43.19	42.43	41.83
Meteor	GW0057	winter	1			1	1			1	1			1		1			1		1	1			1	1		1		43.04	47.29	35.63	44.66	39.33	37.82	42.84	44.35	41.87
Alceste	GW0363	winter	1		1			1		1	1			1		1			1		1	1		1		1		1		42.64	44.5	41.93	44.72	36.75	39.86	42.87	41.85	41.89
Andi	GW0225	winter	1			1	1			1	1			1		1			1		1	1		1	1	1		1		44.66	48.07	37.72	43.42	37.57	39.5	42.99	41.66	41.95
Ornicar	GW0173	winter	1		1			1		1		1		1		1		1		1		1		1		1		1		44.08	49.38	42.62	40.75	38.35	38.56	41.41	40.76	41.99
Solitär	GW0082	winter	1			1		1		1		1	n. d.	n. d.	n. d.	1			1		1	1		1		1		1		43.72	49.73	37.75	40.86	36.36	40.68	44.24	43.15	42.06
Smuggler	GW0237	winter	1			1	1			1		1	1			1			1		1	1			1	1		1		43.06	45.01	40.34	43.25	38.41	40.64	42.98	43.05	42.09
Consort	GW0306	winter	1			1	1			1		1		1		1		1		1		1			1	1		1		39.95	43.43	41.71	45.12	38.59	42	40.19	46.04	42.13
Manager	GW0053	winter	1			1		1		1		1			1	1			1		1	1			1	1		1		45.96	50.2	39.19	43.9	37.95	37.22	42.31	41.04	42.22
Maverick	GW0056	winter	1			1	1			1		1		1		1			1		1	1			1	1		1		42.63	46.08	39.39	44.33	39.83	38.82	44.19	42.55	42.23
Sankara	GW0191	winter	1			1	1			1		1		1		1		1		1		1		1		1		1		43.44	49.21	40.17	43.37	40.55	43.14	36.59	41.47	42.24
Cordiale	GW0307	winter	1			1	1		1			1		1		1			1		1	1		1		1		1		43.78	44.88	43.24	43.5	40.77	40.08	41.47	40.21	42.24
Mirage	GW0060	winter	1			1	1			1	1			1		1			1		1	1		1		1		1		44.09	47.83	40.93	44.9	38.23	38.58	41.95	41.68	42.27
Marshal	GW0294	winter	1			1	1			1		1		1		1			1		1	1		1		1		1		41.88	43.17	39.48	45.42	42.29	40.28	42.89	42.86	42.28
P05312	GW0378	spring		1		1		1		1		1		1		1		1		1		1		1		1		1		44.69	45.4	40.96	42.99	40.02	41.72	38.84	43.61	42.28
Cliff	GW0098	winter	1			1	1	1		1		1		1		1			1		1	1		1		1		1		45.58	44.39	40.95	44.52	37.73	41.72	40.2	43.44	42.32
Oakley	GW0325	winter	1		1			1		1		1		1		1			1		1	1		1		1		1		44.9	49.69	39.81	45.35	39.15	39.36	39.03	41.58	42.36
PR 22 R 28	GW0180	winter	1			1	1			1		1		1		1			1		1	1		1		1		1		44.93	47.42	41.67	44.76	39.11	39.18	40.12	41.78	42.37
Astuce	GW0116	winter	1			1	1			1		1		1		1			1		1	1		1				1		44.54	48.91	39.91	44.67	38.07	37.84	42.38	42.92	42.41
Oratorio	GW0214	winter		1		1	1			1		1	1			1			1		1	1		1		1		1		45.46	47.05	42.24	44.16	41.03	38.64	40.55	40.44	42.45
Potenzial	GW0070	winter	1			1	1			1		1	1			1			1		1	1			1	1		1		45.32	44.2	40.61	43.62	40.23	37.98	42.6	45.25	42.48
Philius	GW0294a	winter	1			1	1		1			1		1		1			1		1		1	1		1		1		43.49	48.01	41.47	44.91	39.77	39.24	40.55	42.59	42.5
Skalmeje	GW0078	winter	1			1	1			1	1			1		1			1		1	1			1	1		1		43.97	48.12	39.27	44.43	35.97	42.08	44.12	42.43	42.55
Tabasco	GW0382	winter	1			1	1			1		1		1		n. d.	n. d.	n. d.	n. d.		1	n. d.	n. d.	1		1		1		46.72	49.45	38.32	41.21	38.35	38.58	44.74	43.25	42.58
Pamier	GW0383	winter	1			1	1			1	1			1		1		n. d.	n. d.		1		1	1		1		1		45.27	50.79	38.54	44.67	37.53	40.66	38.23	44.93	42.58
Recital	GW0215	winter		1	1			1		1		1		1		1		1		1		1		1		1		1		44.88	47.1	42.27	46.35	42.87	40.44	40.55	36.79	42.66
Campari	GW0017	winter	1			1	1			1	1			1		1			1		1	1		1		1		1		46.04	47.37	39.13	44.6	39.35	41.18	39.9	43.76	42.67
Jenga	GW0043	winter	1			1	1			1		1		1		1			1		1	1		1		1		1		43.4	45.92	37.84	45.87	40.77	41.18	44.07	42.31	42.67
Charger	GW0136	winter	1			1	1			1		1		1		1		1		1		1		1	1	1		1		42.59	47.84	42.04	43.28	40.13	41.88	42.26	41.34	42.67
Zebedee	GW0332	winter	1			1	1			1		1		1		1			1		1	1		1		1		1		46.16	49.85	40.43	43.73	38.56	42.52	39.82	41.14	42.78
Discus	GW0028	winter	1			1		1		1		1		1		1			1		1	1			1	1		1		43.99	46.2	39.13	44.18	40.97	39.44	46.51	41.97	42.8
Gladiator	GW0313	winter	1			1	1			1		1		1		1			1		1	1			1	1		1		42.71	47.84	40.81	45.82	43.73	37.26	40.95	43.47	42.82
Magnus	GW0052	winter	1			1		1		1		1		1		1			1		1	1		1		1		1		44.35	48.61	40.66	43.28	40.69	39.84	41.42	44.1	42.87
Meunier	GW0058	winter	1			1	1			1		1		1		1			1		1	1			1	1		1		42.77	46.02	43.73	45.07	42.83	36.14	42.52	43.87	42.87
Marksman	GW0321	winter	1			1	1			1		1		1		1			1		1	1		1		1		1		45.44	47.94	41.07	45.27	38.43	42.2	40.29	42.61	42.91
Atlantis	GW0009	winter	1			1		1		1		1	n. d.	n. d.	n. d.	1		1		1			1	1		1		1		43.78	51.85	40.2	44.52	38.23	41.16	44.46	39.39	42.95
Mikon	GW0349	winter	1			1	1			1	1			1		1		1		1		1		1		1		1		43.04	48.24	40.28	43.66	39.49	40.74	44.52	44.1	43.01
Eveil	GW0144	winter	1			1	1		1			1			1	1			1		1	1		1		1		1		44.27	49.2	42.21	43.15	43.85	39.44	41.43	40.87	43.05
Flair	GW0035	winter	1			1		1		1		1		1		1			1		1	n. d.	n. d.	1		1		1		44	49.14	41.41	44.48	34.47	40.9	45.81	44.36	43.07
Contra	GW0025	winter	1			1	1			1	1			1		1			1		1	1			1	1		1		43.06	48.3	42.48	42.31	38.31	43.12	42.9	44.69	43.15
Ostka Strzelecka	GW0281	winter	1			1		1		1		1		1		1		1	1		1	1			1	1		1		46.84	48.55	42.9	42.48	39.29	35.86	44.4	45.18	43.19
Alcazar	GW0111	winter	1			1	1			1		1		1		1		1		1		1		1		1		1		44.56	49.35	41.48	44.21	38.89	40.06	44.15	43.37	43.26
Mascot	GW0322	winter	1			1	1			1		1		1		1			1		1	1		1		1		1		43.47	46.8	45.4	41.78	40.63	42.68	41.75	44.39	43.36
Acienda	GW0109	winter		1		1	1			1		1		1		1			1		1	1		1		1		1		45.07	46.77	45.38	47.88	43.19	38.34	40.3	40.05	43.37
Tower	GW0263	winter	1			1		1		1		1		1		1		1		1		1			1	1		1		42.65	46.08	41.27	44.01	41.65	42.8	45.69	42.99	43.39
LOCH 3754 Adlon	GW0107	winter	1			1	1			1		1		1		1		1		1		1		1		1		1		46.56	47.47	38.35	45.86	40.63	39.8	42.81	45.91	43.42
CCB Préférence	GW0205	winter		1		1	1			1		1		1		1			1		1	1		1		1		1		45.84	48.48	41.67	43.43	44.81	39.02	42.27	41.84	43.42
Balance	GW0124	winter	1			1	1			1		1		1		1			1		1	1		1		1		1		46.64	51.69	40.6	45.12	39.03	40.6	41.37	42.51	43.44
Solist	GW0238	winter	1			1	1			1	1	1		1		1			1		1	1			1	1		1		44.07	49.24	41.49	45.78	37.56	42.16	43.03	44.4	43.47
Nuage	GW0170	winter	1			1	1		1			1			1	1			1		1	n. d.	n. d.	1		1		1		43.99	44.84	42.14	43.81	40.75	41.88	44.41	46.33	43.52
Azzuro	GW0122	winter	1			1	1		1			1		1		1			1		1	1		1		1		1		45.09	51.68	41.47	43.67	41.01	40.8	42.13	42.47	43.54
Alchemy	GW0301	winter	1			1	1			1	1			1		1			1		1	1			1	1		1		46.06	49.83	40.63	46.2	40.61	39.52	43.39	42.11	43.54
Zobel	GW0097	winter	1			1	1			1	1			1		1			1		1	1		1		1		1		42.43	49.04	39.88	44.96	39.41	40.72	45.86	46.37	43.58
SW Harpun	GW0298	winter	1			1	1			1	1			1		1			1		1	1		1		1		1		44.2	45.58	44.07	42.1	42.41	43.6	42.93	44.02	43.61
Bagou	GW0222	winter	1			1	1			1	1			1		1			1		1	1		1		1		1		48.19	47.91	41.51	44.73	40.35	41.12	43.51	41.68	43.62
Kontrast	GW0045	winter	1			1		1		1		1		1		1		1		1		1		1		1		1		42.9	47.64	43	44.33	43.19	41.92	42.51	43.81	43.66
Dekan	GW0027	winter	1			1	1			1		1		1		n. d.	n. d.		1	n. d.	n. d.	n. d.	n. d.	1		1		1		44.92	49.97	42.39	43.48	39.96	39.02	45.72	43.95	43.68
Frument	GW0232	winter	1			1	1			1	1			1		1			1		1	1		1		1		1		45.91	48.33	39.59	46.81	38.43	39.84	45.76	44.84	43.69
Inoui	GW0156	winter		1		1	1			1		1			1	1			1		1	1		1		1		1		45.71	50.9	44.55	41.52	41.73	40.12	43.74	41.44	43.71
Hyperion	GW0317	winter	1			1	1			1		1		1		1		1		1		1		1		1		1		44.77	47.83	42.08	45.63	39.67	41.62	43.08	44.99	43.71
Duxford	GW0310	winter	1			1	1			1		1		1		1			1		1	1		1		1		1		43.13	44.25	41.49	49.57	42.63	40.4	43.58	44.9	43.74
Soissons	GW0327	winter		1	1			1		1		1	1			1		1		1		1		1		1		1		47.33	44.91	43.64	44.15	44.95	42.88	42.07	40.07	43.75
Koch	GW0044	winter	1		1			1		1		1		1		1			1		1	1		1		1		1		43.61	50.36	44.67	44.13	40.57	39.5	44.37	42.97	43.77
Lona	GW0163	winter	1			1	1		1			1		1		1		1		1		1		1		1		1		45.6	46.79	44.54	45.96	42.46	39.9	41.05	43.99	43.79
Caribou	GW0132	winter	1			1	1			1		1		1		1		1		1		1		1		1		1		45.11	49.67	40.42	45.36	39.75	41.58	45.28	43.21	43.8
Musketeer	GW0324	winter	1			1	1			1	1			1		1		n. d.	n. d.		1	1		1		1		1		44.63	48.88	41.1	45.35	41.88	40.32	43.54	44.83	43.82
Calisto	GW0129	winter		1		1	1			1	1			1		1			1		1	1		1		1		1		47.06	52.47	43.39	42.78	39.23	37.9	43.91	43.94	43.84
Folio	GW0146	winter	1			1	1		1			1			1	1			1		1	1		1		1		1		44.78	48.04	41.92	45.89	41.75	39.98	41.07	47.51	43.87
Aperitiv	GW0291	winter	1			1	1			1		1		1		1		1		1		1			1	1		1		43.07	46.68	43.38	47.72	42.03	42.22	43.72	42.14	43.87
Manhattan	GW0055	winter	1			1		1		1		1		1		1			1		1	1		1		1		1		46.71	48.01	40.66	46.61	42.63	39.28	45.05	42.29	43.91
Petrus	GW0068	winter	1			1		1		1	1			1		1		1		1		1		1		1		1		48.16	50.37	38.7	45.6	39.11	40.5	43.38	45.47	43.91
History	GW0101	winter	1			1		1		1		1		1		1			1		1	1			1	1		1		43.61	49.72	38.43	46.45	39.55	42.94	45.62	45	43.91
Prinz	GW0351	winter	1			1	1			1		1		1		1			1		1	1		1		1		1		44	50.17	39.93	45.46	38.99	38.46	47.73	46.62	43.92
Compliment	GW0024	winter	1			1		1		1		1		1		1		1		1		1		1		1		1		42.96	50.55	42.96	45.28	38.07	42.48	44.52	44.94	43.97
Florett	GW0100	winter	1			1	1			1	1			1		1		1		1		1		1		1		1		45.11	46.87	42.74	44.95	40.09	42.68	46.06	43.26	43.97
Borneo	GW0013	winter	1			1		1		1		1		1		1		1		1		1			1	1		1		44.71	47.76	41.76	46.6	40.25	42.22	43.47	45.32	44.01
Quatuor	GW0184	winter		1		1	1			1		1		1		1			1		1	1		1		1		1		43.25	47.53	44.15	44.13	43.23	44.6	44.84	40.31	44.01
Caphorn	GW0131	winter		1		1	1			1	1			1		1			1		1	1		1		1		1		46.73	48.75	46.15	42.28	42.85	40.42	40.61	44.61	44.05
Boisseau	GW0223	winter	1			1	1			1	1			1		1			1		1	1		1		1		1		46.16	50.53	43.1	44.23	39.07	40.06	44.21	45.26	44.08
Bill	GW0228	winter	1			1		1		1	1				1	1		n. d.	n. d.		1	1		1		1		1		45.2	48.33	42.5	45.55	37.13	42.1	45.71	46.35	44.11
Toronto	GW0089	winter	1			1		1		1		1		1		1			1		1	1		1		1		1		46.2	48.91	40.59	43.47	41.81	42.88	45.27	43.85	44.12
Scorpion 25	GW0192	winter	1			1	1		1			1		1		1			1		1	1		1		1		1		40.87	49.3	43.08	44.32	41.89	41.98	45.69	45.85	44.12
Profilius	GW0381	winter	1			1	1		1		1			1		1			1		1	1		1		1		1		45	49.23	39.36	48.86	43.01	39.94	42.41	45.16	44.12
Xenos	GW0255	winter	1			1		1		1	1		1			1			1	1		1		1		1			1	42.71	49.49	44.45	45.53	42.17	39.9	46.62	42.16	44.13
Viscount CPBT W 136	GW0361	winter	1			1	1			1		1		1		1			1		1	1		n. d.	n. d.	n. d.	n. d.	1		46.84	49.66	44.04	43.31	39.29	40.2	45.33	44.49	44.14
Grisby	GW0150	winter	1			1	1			1		1		1		1			1		1	1			1	1		1		47.09	47.85	40.86	45.16	43.23	40.8	43.42	44.81	44.15
Zawisza	GW0289	winter	1			1		1		1	1			1		1		1			1	n. d.	n. d.	1		1		1		45.49	48.01	40.69	46.28	41.33	41.06	44.85	45.71	44.18
Nirvana	GW0169	winter	1		1			1		1		1	1			1			1		1	n. d.	n. d.		1	1		1		44.81	49	42.13	46.02	42.95	42.06	43.99	42.52	44.19
Hourra	GW0153	winter	1			1	1			1	n. d.	n. d.		1		1		n. d.	n. d.		1	1		1		1		1		48.24	46.86	42.18	48.62	39.03	40.28	44.79	43.8	44.23
Attlass	GW0117	winter	1			1		1		1		1		1		1			1		1	1		1		1		1		44.67	49.68	42.63	45.8	38.83	42.68	46.38	43.32	44.25
Hussar	GW0345	winter	1			1	1			1		1		1		1			1		1	1	1	1		1		1		43.84	49.13	41.05	47.2	42.99	40.1	44.2	45.52	44.25
Bussard	GW0015	winter	1			1		1		1		1		1		n. d.	n. d.		1	n. d.	n. d.	n. d.	n. d.	1		1		1		44.55	46.17	43.05	44.99	42.75	43.74	44.05	44.99	44.29
Zentos	GW0096	winter	1			1		1		1		1		1		1		1		1		1		1		1		1		43.33	48.4	39.42	46.4	42.67	42.78	45.95	45.46	44.3
Ambrosia	GW0302	winter	1			1	1			1		1		1		1			1		1	1		1		n. d.	n. d.	1		45.96	47.09	41.38	43.39	43.66	41.4	45.27	46.26	44.3
Humber	GW0316	winter	1			1	1			1		1		1		1			1		1	1		1		1		1		44.82	49.91	39.94	44.81	39.87	45.1	45.06	45.04	44.32
Aguila	GW0110	winter		1		1	1			1		1		1		1			1		1	1		1		1		1		45.87	47.97	45.82	44.01	46.01	41	43.96	40.05	44.34
Ritmo	GW0074	winter	1			1	1			1		1		1		1			1		1	1			1	1		1		45.46	48.85	44.43	45.93	40.43	40.9	44.43	44.44	44.36
Tukan	GW0092	winter	1			1	1			1		1			1	1		1			1	1		1		1		1		46.57	50.87	42.86	42.86	43.63	41.82	45.16	41.12	44.36
Eriwan	GW0249	winter	1			1		1		1		1		1		1		1		n. d.	n. d.	1			1	1		1		45.47	47.79	40.8	43.71	39.71	46.64	45.78	45.21	44.39
SW Topper	GW0084	winter	1		n. d.	n. d.		1		1		1	n. d.	n. d.	n. d.	1		n. d.	n. d.	1		n. d.	n. d.	1		1		1		47.07	47.95	42.82	42.95	42.55	40.76	45.56	45.53	44.4
Exsept	GW0341	winter	1			1	1		1		1			1		1			1		1		1	1		1		1		48.3	48.61	41.55	44.91	42.01	40.78	42.36	46.66	44.4
Sperber	GW0357	winter	1			1		1		1		1		1		1			1		1	1		1		1		1		47.01	49.46	45.22	44.79	41.41	38.62	45.51	43.15	44.4
Raison	GW0185	winter	1			1	1			1		1		1		1			1		1	1			1	1		1		44.97	48.06	40.67	48.88	41.69	42.66	42.57	45.87	44.42
Astron	GW0008	winter	1			1		1		1	1			1		1		1		1		1		1		1		1		45.84	48.04	41.65	44.8	41.09	42.48	45.47	46.33	44.46
Iridium	GW0224	winter	1			1	1			1		1	1			1			1		1	1		1		1		1		47.92	46.73	44.24	47.06	42.87	38.7	44.42	43.77	44.46
Kleber	GW0161	winter	1			1	1			1		1		1		1			1		1	1		1		1		1		45.35	48.17	44.3	46.22	40.43	41.14	44.97	45.17	44.47
Cubus	GW0026	winter	1			1	1			1		1		1		1			1		1	1		1		1		1		47.11	48.33	43.6	43.35	42.75	41.78	43.95	44.96	44.48
Travix	GW0358	winter	1			1	1			1		1		1		1			1		1	1		1		1		1		44.65	46.23	42.51	48.27	42.23	44.2	42.92	45	44.5
Pytagor	GW0183	winter	1			1	1			1		1		1		1			1		1	1		1		1		1		43.55	48.66	46.63	45.56	38.93	43.32	45.21	44.2	44.51
Estica	GW0260	winter	1			1		1		1		1		1		1			1		1	1			1	1		1		45.1	46.72	42.23	48.45	41.59	40.8	47.85	43.38	44.52
Semper	GW0262	winter	1			1		1		1		1		1		1		1		1		1		1		1		1		48.66	47.62	44.8	46.37	41.17	39.42	45.14	43.05	44.53
Orestis	GW0350	winter	1			1		1		1		1		1		1		1		1		1		1		1		1		46.66	46.44	42.55	46.67	41.07	41.62	46.56	44.64	44.53
Rialto	GW0261	winter	1			1	1			1	1			1		1			1		1	1		1		1		1		45.7	48.87	42.77	44.86	41.35	42.14	44.11	46.54	44.54
Graindor	GW0149	winter		1		1		1	1			1		1		1		1		1		1		1		1		1		48.29	51.11	40.93	44.6	45.95	40.8	43.14	41.61	44.55
Tambor	GW0085	winter	1			1	1			1		1	1			1			1		1	1		1		1		1		46.17	50.24	42.48	45.08	40.61	40.86	45.22	45.85	44.56
Korweta	GW0272	winter	1			1		1		1		1		1		1		1		1		1			1	1		1		43.2	46.25	43.92	46.15	45.39	42.22	42.84	46.47	44.56
Brompton	GW0304	winter	1			1	1			1	1			1		1			1		1	1		1		1		1		47.04	46.02	40.97	46.41	41.08	41.88	44.94	48.96	44.66
Anthus	GW0006	winter	1			1	1			1		1		1		1		1		1		1		1		1		1		47.52	50.63	42.1	44.01	40.75	41.28	46.08	45.17	44.69
Contur	GW0230	winter	1			1	1			1		1		1		1			1		1	1			1	1		1		45.73	50.07	39.93	48.26	40.23	43.2	44.14	45.97	44.69
Altos	GW0005	winter	1			1		1		1		1		1		1			1		1	1		1		1		1		44.57	49.53	43.22	45.77	42.81	40.8	44.83	46.08	44.7
Striker	GW0083	winter	1		1			1		1		1		1		1			1		1	1		1		1		1		45.51	52.21	42	46.68	41.35	40.24	44.46	45.16	44.7
Torkil	GW0240	winter	1			1	1			1		1		1		1			1		1	1		1		1		1		47.55	49.93	39.52	45.89	43.41	40.78	47.14	43.46	44.71
Privileg	GW0071	winter	1			1	1			1	1			1		1		n. d.	n. d.	1		1		1		1		1		46.5	51.37	43.35	41.29	42.76	41.74	43.22	47.69	44.74
Fregata	GW0268	winter	1			1		1		1		1		1		1		n. d.	n. d.		1		1		1	1		1		40.35	48.14	45.56	47.65	41.87	43.92	44.36	46.06	44.74
Greif	GW0037	winter	1			1	1			1		1		1		1			1		1	1		1		1		1		47.79	52.17	45.19	44.65	41.41	37.26	47.01	42.69	44.77
Ordeal	GW0172	winter	1			1	1			1		1		1		1			1		1	1			1	1		1		45.85	48.86	41.07	49.06	42.69	42.64	43.98	44.09	44.78
Fastnet	GW0231	winter	1			1	1			1		1		1		1			1		1	1		1		1		1		46.82	48.04	40.83	48.37	42.55	40.18	46.72	44.93	44.8
Arobase	GW0115	winter	1			1	1			1		1	n. d.	n. d.	n. d.	1			1		1	1			1	1		1		45.82	49.41	44.94	46.13	42.32	38.2	45.82	45.93	44.82
Finezja	GW0267	winter	1			1		1		1		1		1		1			1		1	1			1	1		1		48.27	49.51	42.48	44.62	42.09	40.06	45.83	45.79	44.83
Arina	GW0338	winter	1			1		1		1	1			1		1		1		1			1		1	1		1		47.07	49.43	44.57	44.36	41.37	42.34	42.48	47.04	44.83
Instinct	GW0157	winter	1			1	1			1		1		1		1			1		1	1		1		1		1		45.47	52.32	45.23	45.66	43.35	40.46	43.37	43.12	44.87
Xi19.	GW0331	winter	1			1	1		1			1		1		1		1		1		1		1		1		1		40.85	47.63	42.81	48.21	44.15	42.14	46.31	46.85	44.87
Maxyl	GW0166	winter		1		1	1			1		1		1		1		1		1		1		1		1		1		46.04	49.79	46.67	43.09	44.15	40.14	45.32	43.89	44.89
Macro	GW0164	winter	1			1	1			1		1		1		1			1		1	1		1		1		1		43.21	53.04	45.23	43.73	40.13	41	47.74	45.09	44.9
Marin	GW0368	spring	1			1		1	1		n. d.	n. d.		1		1		1		1		n. d.	n. d.	1		1		1		39.8	47.87	44.28	49.62	45.47	42.26	44.25	45.9	44.93
Türkis	GW0094	winter	1			1	1			1		1		1		1			1		1	1		1		1		1		43.55	50.63	44.24	44.92	39.27	43.28	45.49	48.16	44.94
H05581A	GW0209	winter	1			1	1			1		1			1	1			1		1	1		1		1		1		45.07	50.53	47.43	46.77	40.33	41.58	45.1	42.77	44.95
Isengrain	GW0160	winter		1	1			1		1		1	1			1			1		1	1		1		1		1		48.45	51.68	44.46	46.67	41.63	37.46	45.98	43.42	44.97
Hereford	GW0233	winter	1			1	1			1	1			1		1			1	n. d.	n. d.	1			1	1		1		44.93	50.09	45.73	44.62	39.05	40.02	49.49	45.84	44.97
Nadobna	GW0277	winter	1			1		1		1	1		1			1		n. d.	n. d.		1	1		1		1		1		47.57	52.27	39.98	46.12	42.75	41.98	44.65	44.43	44.97
Transit	GW0090	winter	1			1		1		1		1		1		1			1	n. d.	n. d.	1		1		1		1		49.41	50.37	41.03	44.6	38.67	41.78	48.09	45.87	44.98
Winnetou	GW0095	winter	1			1		1		1	n. d.	n. d.		1		1			1		1	1		1		1		1		46.93	50.33	41.27	44.2	43.43	41.4	47.27	45.1	44.99
Urban	GW0359	winter	1			1		1		1		1		1		1		1		1		1		1		1		1		47.43	49.55	42.25	43.81	42.07	42.92	45.56	46.47	45.01
Wydma	GW0288	winter	1			1		1		1		1		1		1		1		1		1		1		1		1		43.73	48.24	43.53	48.37	40.17	41.98	47.75	46.52	45.04
Ares	GW0337	winter	1			1		1		1		1		1		1			1		1	1		n. d.	n. d.	n. d.	n. d.	1		47.3	50.2	42.24	47.03	41.68	43.14	44.21	44.55	45.04
Kobiera	GW0270	winter	1			1		1		1		1		1		1			1		1	1			1	1		1		46.26	50.04	42.86	45.4	39.12	45.14	46	45.76	45.07
Toras	GW0088	winter	1			1	1			1	1	1		1		1			1		1		1		1	1		1		46.14	50.46	43.03	44.3	41.17	42.6	47.05	45.97	45.09
Sisley	GW0195	winter	1			1	1			1		1		1		1			1		1	1		1		1		1		44.22	48.54	44.79	46.63	47.95	42.88	42.95	42.96	45.11
Haussmann	GW0152	winter	1			1	1			1		1	n. d.	n. d.	n. d.	1			1		1	1		1		1		1		47.16	48.72	43.88	47.46	43.75	38.62	46.83	44.86	45.16
Boomer	GW0012	winter	1			1	1			1	1			1		1			1		1	1		1	1	1		1		46.03	49.08	42.94	46.66	42.07	43.72	44.94	45.9	45.17
Cassiopeia	GW0229	winter	1			1	1			1		1		1		1			1		1	1		1		1		1		45.39	48.47	45.3	46.65	40.35	41.22	48.02	46.09	45.19
Istabraq	GW0318	winter	1			1	1			1		1		1		1		1		1		1		1		1		1		45.96	49.09	43.25	45.52	42.53	43.48	42.2	49.52	45.19
Izyda	GW0269	winter	1			1		1		1	1			1		1			1		1	n. d.	n. d.		1	1		1		48.51	50.27	43.24	46.2	42.55	41.02	45.52	44.89	45.27
Apache	GW0256	winter		1		1		1		1		1		1		1			1		1	1			1	1		1		46.47	50.88	45.18	47.52	44.15	42.84	43.97	41.52	45.32
Dinosor	GW0138	winter	1			1	1	1		1		1		1		1			1		1	1		1		1		1		47	47.91	44.06	48.86	43.61	44.14	43.44	43.72	45.34
Allister	GW0113	winter	1			1	1			1		1		1		1			1		1	1		1		1		1		48.89	50.13	45.03	45.61	42.75	43.38	43.15	43.85	45.35
Epidoc	GW0141	winter		1		1	1		1		n. d.	n. d.		1		1			1		1	1		1		1		1		44.02	49.49	48.69	42.6	44.69	42.86	45.9	44.97	45.4
Hermann	GW0039	winter	1		1			1		1		1		1		1		1			1	1		1		1		1		48.5	46.5	44.56	46.2	40.99	43.18	46.18	47.16	45.41
Savannah	GW0355	winter	1			1	1			1		1		1		1			1		1	1		1		1		1		41.46	50.7	42.83	49.48	42.81	44.38	45.08	46.5	45.41
P05311	GW0377	spring		1		1		1		1		1		1		1		1		1		1		1		1		1		49.67	50.61	45.68	41.81	43.71	41.8	47.81	42.24	45.42
Skater	GW0079	winter	1			1		1		1		1		1		1			1		1		1	1		1		1		45.32	52.37	43.81	46.36	40.55	42.6	48.04	44.53	45.45
Tapidor	GW0198	winter	1			1	1			1	1			1		1			1		1	1		1		1		1		48.26	49.2	45.71	48.05	42.05	43.08	42.5	44.85	45.46
Tommi	GW0087	winter	1			1	1			1	1			1		1		1		1		1		1		1		1		46.91	50.64	44.46	43.8	42.37	41.18	45.62	48.75	45.47
Format	GW0036	winter	1			1		1		1		1	n. d.	n. d.	n. d.	1			1	1		1		1		1		1		46.75	47.68	42.74	49.12	44.95	42.06	44.91	45.92	45.52
PR22R20	GW0181	winter	1			1	1			1	1			1		1			1		1	1		1		1		1		46.94	51.6	44.62	45.69	41.33	44.14	43.94	46.3	45.57
Gulliver	GW0315	winter	1			1	1			1		1		1		1			1		1	1		1		1		1		47.07	48.78	43.39	48.26	43.43	42.66	44.79	46.34	45.59
Solstice	GW0328	winter	1			1	1			1	1			1		1			1		1	1		1		1		1		46.48	48.82	44.92	48.26	41.78	45.38	44.15	45	45.6
Sogood	GW0196	winter	1			1	1			1		1			1	1			1		1	1		1		1		1		45.28	52.82	45.47	43.61	40.43	42.48	47.81	47.13	45.63
Sokrates	GW0081	winter	1			1		1		1		1		1		n. d.	n. d.	1		n. d.	n. d.	1			1	1		1		45.04	49.76	45.06	45.81	39.93	43.86	49.57	46.64	45.71
Fedor	GW0034	winter	1			1	1			1		1		1		1			1		1	1			1	1		1		47.04	53.49	42.43	46.16	41.61	41.4	46.78	47	45.74
Lars	GW0293	winter	1			1	1			1	1			1		1		1		1		1		1		1		1		46.66	50.11	44.85	47.29	44.27	40.28	45.94	46.65	45.76
Leiffer	GW0047	winter	1		1			1		1		1		1		1		1		1		1		1		1		1		44.02	51.43	47.35	46.72	41.43	43.76	44.84	46.8	45.79
Einstein	GW0311	winter	1			1	1			1	1			1		1		1	1		1	1		1		1		1		48.04	50.24	43.81	48.02	45.17	44.8	42.14	44.29	45.81
Seyrac	GW0194	winter	1			1	1			1		1		1		1			1		1	1		1		1		1		48.38	49.87	45.25	46.29	41.65	42.88	47.42	44.81	45.82
Legenda	GW0273	winter	1			1		1		1	1			1		1		1		1		1			1	1		1		48.64	51.06	42.68	47.95	40.85	42.06	47.65	45.93	45.85
Bastide	GW0126	winter	1			1	n. d.	n. d.		1		1		1		1			1		1	1			1	1		1		49.05	51.21	47.53	45.62	42.22	42.06	42.89	46.32	45.86
Vivant	GW0335	winter	1			1	1			1		1		1		1			1		1	1		1		1		1		46.5	49.33	45.3	45.53	43.89	44.48	44.17	47.76	45.87
Bagatelle 007	GW0123	winter	1			1		1		1	1			1		1		1		1		1			1	1		1		47.18	54	45.05	46.53	42.48	41.7	45.8	44.27	45.88
Bryza	GW0374	spring	1			1		1		1	1			1		1		1		1		1		1		1			1	45.83	56.3	43.19	47.15	40.09	42.78	45.34	46.37	45.88
Biscay	GW0011	winter	1			1	1			1		1		1		1			1		1	1		1		1		1		47.31	50.33	44.14	46.55	41.43	42.22	47.38	47.76	45.89
Brando	GW0128	winter	1			1	1			1		1		1		1			1		1	1		1		1		1		48.27	49.86	43.26	47.2	42.22	42.28	46.21	47.97	45.91
Herzog	GW0344	winter	1			1		1		1	1			1		1		1		1		1		1		1		1		47.83	53.55	43.02	45.86	41.59	40.58	47.04	47.88	45.92
Intense	GW0159	winter	1		1			1	1			1		1		1			1		1	1		1		1		1		49.65	52.59	46.75	47.27	39.49	38.58	47.62	45.45	45.93
Caesar	GW0339	winter	1			1		1		1		1		1		1			1		1	1		1		1		1		44.97	51.25	45.02	48	42.03	42.74	45.89	47.52	45.93
Apollo	GW0336	winter	1			1		1		1	1	1		1		1			1		1	1		1		1		1		48.85	51.6	41.62	45.48	42.89	43.4	46.63	47.34	45.98
Haven	GW0343	winter	1			1	1			1	1			1		1			1		1	1		1		1		1		47.13	49.69	42.79	48.58	44.03	41.02	47	47.71	45.99
Kanzler	GW0347	winter	1			1		1		1		1		1		1		1		1		1		1		1		1		43.91	51.41	43.48	49.53	41.26	43.66	48.37	46.42	46.01
Astrado	GW0246	winter	1			1		1		1		1		1		1		1		1		1			1	1		1		48	52.65	43.33	47	40.92	44.36	45.34	46.75	46.04
Elegant	GW0030	winter	1			1	1			1	1			1		1			1	n. d.	n. d.	1		1		1		1		48.92	48.52	41.12	47.78	45.06	44.58	45.75	46.98	46.09
Capnor	GW0018	winter	1			1	1			1		1		1		1		n. d.	n. d.	n. d.	n. d.	1		1		1		1		46.39	55.71	43.58	47.53	40.31	40.48	48.36	46.68	46.13
Antonius	GW0245	winter	1			1		1		1		1		1		1		1		1		1			1	1		1		48.27	52.71	45.58	47.8	39.11	42.7	47.25	45.69	46.14
Batuta	GW0264	winter	1			1		1		1		1		1		1		1		n. d.	n. d.		1		1	1		1		47.35	51.37	45.76	43.49	42.27	44.2	47.37	47.31	46.14
Aldric	GW0220	winter		1	1			1		1		1		1		1		n. d.	n. d.		1	1			1	1		1		49.49	51.15	45.77	42.61	47.03	41.78	47.9	44.36	46.26
Monopol	GW0061	winter	1			1		1		1		1		1		1			1	1		1		1		1		1		44.93	48.19	46.16	46.09	45.61	44.06	48.04	47.27	46.29
Opus	GW0066	winter	1			1	1			1	1			1		1		1		n. d.	n. d.	1		1		1		1		48.16	53.64	44.65	47.21	41.27	39.62	48.4	47.54	46.31
Battalion	GW0303	winter	1			1	1			1		1		1		1			1		1	1		1		1		1		47.86	48.59	43.73	48.18	42.57	46.18	48.32	45.16	46.32
Lynx	GW0348	winter	1			1	1			1		1		1		1			1		1	1		1		1		1		47.72	51.34	44.14	48.95	42.55	41.24	48.05	46.6	46.32
Aubusson	GW0118	winter	1			1	1			1		1		1		1			1		1	n. d.	n. d.		1	1		1		45.64	54.45	45.47	48.75	47.03	42.78	44.69	41.97	46.35
Skagen	GW0077	winter	1			1	1		1		1			1		1			1		1		1	1		1		1		48.45	49.53	43.78	49.06	41.27	43.68	47.22	48.42	46.43
Limerick	GW0319	winter	1			1	1			1		1		1		1			1		1	1		1		1		1		47.57	47.57	44.91	48.48	44.85	45.74	44.67	47.65	46.43
Vitus	GW0254	winter	1			1		1		1		1		1		1			1		1	1		1		1		1		47.28	50.54	44.41	48.26	43.95	42.96	46.61	47.64	46.46
Mulan	GW0062	winter	1			1		1		1		1		1		1		1		1		1			1	1		1		50.21	50.31	45.79	44.78	42.32	44.52	48	45.84	46.47
Forban	GW0147	winter	1			1	1			1		1		1		1			1		1	1			1	1		1		47.3	54.1	45.09	46.59	40.53	44.64	46.19	47.47	46.49
KWS Chamsin LP 779.2.04	GW0370	spring	1			1		1		1		1		1		1			1	1		1		1		1		1		47.95	51.37	45.47	47.15	44.15	42.02	48.53	45.3	46.49
Capo	GW0247	winter	1			1		1		1		1		1		1			1		1	1		1		1		1		46.08	52.16	44.46	47.47	46.08	42.8	47.04	45.98	46.51
Hanseat	GW0342	winter	1			1	1			1		1		1		1		1		1		1		1		1		1		47.92	50.77	43.65	49.72	43.33	43.34	45.19	48.39	46.54
Muza	GW0276	winter		1		1		1		1	1			1		1		1		1		1			1	1		1		45.72	49.47	44.22	48.65	47.92	43.34	46.51	46.88	46.59
Haldor	GW0038	winter	1			1		1		1		1	n. d.	n. d.	n. d.	n. d.	n. d.	n. d.	n. d.		1	n. d.	n. d.	1		1		1		48.08	49.36	45.19	47.21	43.15	44.1	48.86	47.02	46.62
Bermude	GW0218	winter	1			1	1			1		1		1		1			1		1	1		1		1		1		47.16	52.51	47.85	46.22	41.77	43.36	47.45	46.67	46.62
Quebon	GW0072	winter	1			1	1			1	1			1		1			1		1	1			1	1		1		45.59	51.16	45.61	47.26	44.95	44.22	46.57	48.01	46.67
Rainer	GW0253	winter	1			1		1		1		1		1		1			1		1	1		1		1		1		48.49	52.82	47.44	44.11	45.61	41.02	48.71	45.2	46.67
Alidos	GW0004	winter	1			1		1		1		1		1		1			1		1		1	1		1		1		46.27	50.2	45.84	48.3	44.75	42.14	48.44	47.51	46.68
Orvantis	GW0175	winter		1		1	1			1		1		1		1			1		1	1		1		1		1		47.98	47.95	45.25	48.8	47.75	43.24	46.73	45.8	46.69
Achat	GW0244	winter	1			1		1		1	1			1		1		1		1		1		1		1		1		47.85	52.23	43.91	45.28	45.39	44.58	50.27	44.97	46.81
Buteo	GW0016	winter	1			1		1		1		1		1		1			1		1	1		1		1		1		47.51	52.91	46.85	46.75	44.27	41.8	45.04	49.59	46.84
Portland	GW0235	winter	1			1	1			1		1		1		1			1		1	1		1		1		1		49.1	46.94	46.45	49.21	44.53	42.72	47.8	48.06	46.85
Avantage	GW0120	winter	1			1		1		1		1	n. d.	n. d.	n. d.	n. d.	n. d.	n. d.	n. d.	n. d.	n. d.	n. d.	n. d.	1		1		1		48.62	46.47	45.63	46.95	44.09	43.46	49.92	49.86	46.88
Drifter	GW0029	winter	1			1		1		1		1		1		1		1		1		1			1	1		1		48.47	50.8	45.48	46.59	38.85	46.76	50.14	48.16	46.91
Naridana	GW0278	winter		1		1		1		1	1			1		1			1		1	1			1	1		1		49.12	47.35	47.71	44.89	45.52	44.22	47.07	49.6	46.94
Impression	GW0041	winter	1			1		1		1		1		1		1			1		1	1		1		1		1		47.91	51.88	46.72	45.66	43.46	45.66	49.31	45.17	46.97
Versailles	GW0202	winter	1			1	1			1		1		1		1			1		1		1		1	1		1		46.15	53.24	46.16	47.62	43.89	41.38	49.36	48.02	46.98
Equinox	GW0143	winter	1			1	1			1		1	n. d.	n. d.	n. d.	n. d.	n. d.	n. d.	n. d.	n. d.	n. d.	n. d.	n. d.	1		1		1		49.37	51.68	39.93	51.96	43.95	43.96	47.58	47.51	46.99
Akteur	GW0003	winter	1			1		1		1	1			1		1		1		1		1		1		1		1		44.08	51.53	46.81	48.27	42.37	45.8	49.7	47.74	47.04
Trintella	GW0241	winter	1			1	1			1	n. d.	n. d.		1		1			1		1	1		1		1		1		46.48	50.37	43.88	49	46.25	44.04	49.16	48.03	47.15
PR22R58	GW0216	winter		1		1	1			1		1		1		1		1		1		1			1		1	1		47.57	51.24	48.17	48.52	47.53	43	48.2	43.22	47.18
Milvus	GW0059	winter	1			1	1			1		1		1		1			1		1	1		1		1		1		48.31	54.09	47.4	46.51	43.99	43.56	48.11	45.88	47.23
Parador	GW0178	winter	1		1			1		1		1		1		1			1		1	1		1		1		1		48.76	54.47	47.57	46.93	41.82	41.68	49.12	47.62	47.25
Semafor	GW0193	winter		1		1	1			1	n. d.	n. d.		1		1			1		1	1			1	1		1		47.69	50.2	49.06	48.52	48.56	41.98	46.36	45.63	47.25
Rosario	GW0187	winter	1			1	1			1		1		1		1		1		1		1		1		1		1		47.81	53.72	44.93	50.5	40.83	43.48	48.36	48.43	47.26
Equilibre	GW0142	winter	1			1	1			1		1			1	1			1		1	1		1		1		1		49.11	51.07	47.48	49.49	46.27	43	45.89	45.82	47.27
Chagall	GW0135	winter	1			1	1			1		1		1		1			1		1	1		1		1		1		47.04	52.67	47.11	48.62	44.49	43.76	47.9	46.78	47.3
Enorm	GW0032	winter	1			1	1			1		1		1		1		1		1		1		1		1		1		46.29	53.29	47.86	45.11	42.31	46.58	50.62	46.98	47.38
Symbol	GW0239	winter	1			1	1			1		1		1		1			1		1	1		1		1		1		49.39	52.18	47.02	50.23	41.51	43.6	46.78	48.31	47.38
Cardos	GW0019	winter	1			1	1			1		1		1		1			1		1	1		1		1		1		49.63	51.46	48.83	45.96	41.77	44.38	48.55	48.59	47.4
Retro	GW0073	winter	1			1	1			1	1		1			1			1		1	1		1		1		1		50.27	55.76	45.33	46.73	43.79	43.24	46.54	47.56	47.4
Orpic	GW0174	winter		1	1			1		1		1		1		1			1		1	1		1		1		1		47.43	49.61	47.12	48.71	47.27	44.7	48.47	46.51	47.48
Schamane	GW0076	winter	1			1	1			1	1		1			1		n. d.	n. d.	1		n. d.	n. d.	1		1		1		49.6	54.03	47.2	45.4	42.79	43.12	48.82	49.19	47.52
Expert	GW0207	winter	1			1	1			1		1		1		1		1		1		1		1		1		1		51.69	53.23	46.33	47.68	44.87	42.02	47.22	47.11	47.52
P06079	GW0379	spring		1		1		1		1	1			1		1		1		1		1		1		1		1		50.55	49.41	50.47	49.12	49.19	46.34	41.31	44.07	47.56
Figura	GW0266	winter	1			1		1		1	1			1		1		1		1		1		1		1		1		49.9	53.2	45.56	45.95	46.77	45.38	45.43	48.42	47.58
Smuga	GW0285	winter	1			1		1		1		1	1			1			1		1	1			1	1		1		48.41	52.64	46.13	45.86	45.21	47.88	46.37	48.37	47.61
Nutka	GW0280	winter	1			1		1		1		1		1		1			1	n. d.	n. d.	1		1		1		1		49.42	51.83	44.31	50.27	44.37	45.26	47.32	48.34	47.64
Centrum	GW0021	winter	1			1		1		1		1		1		1			1		1	1			1	1		1		47.62	51.51	48.09	48.4	42.81	44.5	49.97	48.45	47.67
Catalan	GW0133	winter	1			1	1			1		1		1		1			1		1	1			1	1		1		49.18	52.28	49.62	48.09	46.13	43.58	48.13	44.53	47.69
Tuscan	GW0242	winter	1			1	1			1		1		1		1		1		n. d.	n. d.	1		1		1		1		52.61	52.7	44.55	44.58	45.07	44.86	50.01	48.13	47.81
KWS Aurum LP 819.4.04	GW0371	spring	1			1		1		1		1		1		1		1		1		1		1		1		1		48.38	54.15	48.31	45.65	44.73	44.72	48.91	48.09	47.87
Taifun	GW0367	spring	1			1	1			1	n. d.	n. d.		1		1		1		1		1		1		1			1	45.39	52.35	48.81	49.61	42.73	44.02	53.58	46.82	47.91
Sukces	GW0286	winter	1			1		1		1		1		1		1			1		1	1		1		1		1		48.2	52.41	46.01	51.42	45.11	44.2	47.81	48.21	47.92
Marcheval	GW0165	winter	1			1	1			1		1		1		1			1		1	1		1		1		1		50.8	54.32	49.34	44.21	44.36	43.18	47.05	50.22	47.94
Element	GW0248	winter	1			1		1		1		1		1		1		1	1	1	1	1		1		1		1		50.6	54.26	46.17	46.4	45.91	44.64	48.06	47.45	47.94
Globus	GW0252	winter	1			1	1			1	1			1		1		1		1		1		1		1		1		48.86	52.46	46.92	48.52	46.26	42.6	50.14	47.98	47.97
Arack	GW0114	winter	1			1	1			1		1		1		1			1		1	1		1		1		1		49.06	52.53	49.54	48.35	43.23	45.76	48.27	47.19	47.99
Ephoros	GW0140	winter	1			1		1		1	n. d.	n. d.		1		1		1	1		1	1		1		1		1		51.72	56.92	47.51	46.42	37.05	47.24	49.22	48.13	48.03
Samurai	GW0190	winter	1			1	1			1		1		1		1		1		1		1		1		1		1		49.72	57.83	46.11	47.46	45.55	38.98	48.21	50.71	48.07
Deben	GW0309	winter	1			1	1			1		1		1		1			1		1	1		1		1		1		48.91	53.84	46.58	50.16	43.63	43.7	49.7	48.08	48.07
H03311	GW0211	winter		1		1		1	1			1		1		1			1		1	1			1	1		1		49.39	51.36	49.59	47.73	48.41	44.26	48.01	46.2	48.12
Zyta	GW0290	winter	1			1		1		1		1		1		1			1		1	1		1		1		1		48.1	52.11	44.98	49.95	44.31	46.98	49.43	49.24	48.14
Rywalka	GW0282	winter	1			1		1		1	1			1		1		1		1		1			1	1		1		50.52	53.35	45.69	50.09	40.83	45.4	49.65	50.06	48.2
Akratos	GW0002	winter	1			1		1		1		1		1		1		n. d.	n. d.		1	1		1		1		1		52.46	56.71	47.15	48.32	42.09	45.1	49.23	46.31	48.42
Heroldo	GW0040	winter	1			1	n. d.	n. d.		1		1	1			1			1		1	1			1	1		1		48.41	54.98	47.57	48.16	43.25	45.98	49.86	49.14	48.42
H03309	GW0212	winter		1		1	1			1	1			1		1			1		1	1		1		1		1		51.21	58.26	51.96	45.89	45.01	40.06	46.17	48.82	48.42
Fridolin	GW0251	winter	1			1		1		1		1		1		1		1		1		1		1		1		1		49.88	52.64	48.43	49.8	41.52	46.9	49.81	48.37	48.42
Julius	GW0103	winter	1			1	1			1		1		1		1		1		1		1			1	1		1		50.4	55.29	45.54	49.32	43.85	45.62	49.62	48.1	48.47
Inspiration	GW0042	winter	1			1	1			1		1		1		1			1		1	1		1		1		1		50.87	54.78	44.66	49.12	43.57	44.68	51.09	49.36	48.52
Tonacja	GW0287	winter	1			1		1		1		1		1		1			1		1	1		1		1		1		52.66	54.09	48.01	47.8	44.89	44.54	45.52	50.81	48.54
Markiza	GW0274	winter	1			1		1		1		1		1		1			1		1	1			1	1		1		51.8	55.33	45.73	52.03	43.95	44.4	45.75	49.83	48.6
Titlis	GW0199	winter	1			1		1		1		1		1		1			1		1	1			1	1		1		50.64	52.02	45.15	49.56	45.03	48.64	47.65	50.18	48.61
Intérêt	GW0206	winter	1			1	1			1	1			1		1		n. d.	n. d.		1		1	1		1		1		53.26	46.76	50.58	48.69	44.65	46.72	49.83	49.08	48.7
Sophytra	GW0385	winter	1			1	1			1		1		1		1			1		1	1		1		1		1		50.75	53.05	47.24	49.53	45.35	47.08	49.11	47.67	48.72
Innov	GW0213	winter		1		1	1			1		1		1		1			1		1	1		1		1		1		50.09	55.27	49.74	48.01	48.11	46.8	47.36	44.76	48.77
Paroli	GW0067	winter	1			1	1			1		1		1		1			1	n. d.	n. d.	1		1		1		1		50.71	55.49	47.66	50.48	43.25	47.52	47.92	47.87	48.86
Lucius	GW0049	winter	1			1		1		1		1		1		1			1		1	1		1		1		1		51.15	54.01	44.35	50.66	44.23	47.26	48.61	50.78	48.88
Euclide	GW0219	winter		1	1			1		1		1	1			1			1		1	1		1		1		1		50.43	56.99	48.72	45.13	49.49	43.98	48.54	48.1	48.92
Certo	GW0022	winter	1			1	1			1	1			1		1		n. d.	n. d.		1	1		1		1		1		50.47	54.37	46.73	49.33	43.73	44.88	50.83	51.17	48.94
Kobra Plus	GW0271	winter		1		1		1		1		1		1		1			1		1	1			1	1		1		49.01	53.01	47.79	50.97	49.11	45.6	46.54	49.47	48.94
Royssac	GW0188	winter		1		1	1			1		1		1		1			1		1	1		1		1		1		51.69	50.43	51.32	48.6	48.63	45.22	48.97	47.3	49.02
H04438	GW0210	winter		1		1	1			1		1		1		1		1		1		1		1		1		1		51.53	53.35	50.49	50.31	48.53	45.48	44.94	47.72	49.04
Eurojet	GW0250	winter	1			1		1		1		1		1		1			1		1	1		1		1		1		50.91	53.63	44.56	50.08	46.82	43.6	54.03	49.15	49.1
Magister	GW0051	winter	1			1		1		1		1		1		1			1		1	1		1		1		1		51.3	53.44	46.85	49.68	42.31	48.04	49.07	52.33	49.13
Jafet	GW0380	winter	1			1	1			1		1		1		1			1		1	1		1		1		1		49.61	55.63	46.56	48.46	46.66	46.68	50.02	51.49	49.39
Actros	GW0001	winter	1			1	1			1		1	1			n. d.	n. d.	1		n. d.	n. d.	n. d.	n. d.	1		1		1		52.01	54.15	46.83	48.61	46.36	45.74	52.26	50.1	49.51
Batis	GW0010	winter	1			1		1		1		1		1		1			1		1	1		1		1		1		51.64	57.36	47.91	49.01	42.51	46.54	51.44	49.64	49.51
Mercato	GW0168	winter		1	1			1		1		1		1		1		1		1		n. d.	n. d.	1		1		1		55.9	55.2	48.56	44.68	46.52	40.8	54.82	49.79	49.53
Premio	GW0217	winter		1	1			1		1		1		1		1			1		1	1		1		1		1		51.77	58.39	49.97	49.73	44.25	44.5	48.72	48.91	49.53
Satyna	GW0284	winter		1		1		1		1	n. d.	n. d.		1		1		1		1		1		1		1		1		52.14	55.17	45.48	50.86	50.25	44.56	51.14	47.2	49.6
Richepain	GW0186	winter	1			1	1			1		1		1		1		1		n. d.	n. d.	1			1	1		1		52.66	48.17	51.77	52.5	46.71	46.46	47.89	50.77	49.62
Sobi	GW0080	winter	1			1		1		1		1		1		1		1		1		1			1	1		1		54.22	54.37	45.14	49.38	42.33	50.24	50.09	51.32	49.64
Nateja	GW0279	winter	1			1		1		1		1		1		1			1		1	1			1	1		1		48.6	53.87	48.01	51.59	45.83	47.78	49.59	52.03	49.66
Limes	GW0048	winter	1			1	1			1		1		1		1			1		1	1		1		1		1		52.41	54.91	48.9	46.81	47.19	47.12	50.91	49.39	49.71
Corsaire	GW0259	winter	1			1	1			1		1		1		1			1		1	1		1		1		1		49.38	53.09	50.67	51.06	46.63	46.4	51.65	49.49	49.8
Ibis	GW0346	winter	1			1		1		1	1	1		1		1		n. d.	n. d.		1	n. d.	n. d.	1		1		1		50.11	56.4	50.79	50.37	45.23	45.02	50.56	50.26	49.84
Levis	GW0162	winter	1			1	1			1	1		1			1		1		1		1			1	1		1		53.29	56.13	50.17	49.49	44.62	46.72	49.2	49.95	49.95
Intact	GW0158	winter	1			1	1			1		1		1		1			1		1	1		1		1		1		48.63	52.93	51.69	52.21	46.89	44.34	50.9	52.48	50.01
Runal	GW0189	winter	1			1		1		1		1	n. d.	n. d.	n. d.	1			1		1	1		1		1		1		51.8	54.88	52.99	49.46	46.23	41.94	51.01	51.79	50.01
Tamaro	GW0197	winter	1			1		1		1		1		1		1		1		1		1		1		1		1		52.94	55.04	50.88	46.99	44.82	46.88	51.3	51.69	50.07
Campero	GW0130	winter	1			1	1			1		1		1		1			1		1	1		1		1		1		52.62	54.63	51.36	50.78	46.45	45.2	49.24	50.51	50.1
Monsun	GW0366	spring	1			1	1			1		1		1		1		1		1		1		1		1		1		48.23	56.22	48.19	50.71	47.75	49.22	49.48	51.07	50.11
Romanus	GW0075	winter	1			1		1		1		1		1		1		1		1		1			1	1		1		53.53	55.67	45.8	54.05	45.99	46.86	49.07	50.3	50.16
Cetus	GW0023	winter	1			1	1			1	1			1		1			1		1	1		1		1		1		49.34	51.74	49.81	49.01	50.23	49.26	52.32	50.4	50.26
Andalou	GW0106	winter		1		1	1			1		1		1		1			1		1	1		1		1		1		54.25	54.69	49.8	50.83	47.65	45.22	51.59	48.1	50.27
Octet	GW0171	winter		1		1	1			1		1		1		1			1		1	1		1		1		1		52.13	57.4	52.19	47.81	47.63	44.4	50.36	51.16	50.39
Vanek	GW0372	spring	1			1		1		1		1		1		1		1		1		1		1		1		1		50.69	55.47	49.58	50.68	47.19	49.34	50	50.19	50.39
Cezanne	GW0134	winter		1	1			1		1		1		1		1			1		1	1		1		1		1		52.93	56.31	51.27	49.72	45.37	43.6	53.78	50.53	50.44
Autan	GW0119	winter		1		1	1			1		1		1		1			1		1	1		1		1		1		52.89	56.39	52.85	50.96	47.88	45.72	49.88	47.28	50.48
Mewa	GW0275	winter	1			1		1		1		1		1		1			1		1	1			1	1		1		52.71	56.17	50.71	49.78	46.67	45.08	52.73	51.67	50.69
KWS Scirocco LP 509.3.04	GW0369	spring	1			1		1		1		1		1		1		1		1		1		1		1			1	48.78	53.97	52.1	50	49.69	46.06	54.65	51.64	50.86
Ludwig	GW0050	winter	1			1		1		1		1		1		1		1		1		1		1		1		1		54.17	57.28	50.34	48.46	45.97	48.56	50.4	52.21	50.92
Trocadero	GW0201	winter		1		1	1			1		1		1		1			1		1	1			1	1		1		52.33	53.61	50.71	53.81	49.35	47.58	50.44	50.29	51.02
Mendel	GW0167	winter	1			1	1			1		1		1		1			1		1	1		1		1		1		53.78	56.86	49.8	51.52	49.97	48.62	50.25	51.8	51.58
Ramiro	GW0352	winter	1			1		1		1	1			1		1		1		1			1	1		1		1		50.79	60.09	53.74	48.38	48.91	45.7	53.42	52.54	51.7
Renan	GW0354	winter	1			1		1		1		1		1		n. d.	n. d.	n. d.	n. d.	n. d.	n. d.	n. d.	n. d.	1		1		1		51.95	56.79	48.98	52.15	47.87	47.6	56.64	52.91	51.86
Craklin	GW0137	winter		1		1	1			1		1		1		1			1		1	1		1		1		1		50.71	59.62	52.34	54.13	50.95	45.86	51.68	49.89	51.9
Banquet	GW0258	winter		1		1		1		1	1			1		1		1		1		1			1	1		1		55.47	58.68	50.92	50.59	50.93	46.06	52.68	50.21	51.94
Inédit	GW0204	winter	1			1	1			1		1			1	1		1		1		1		1		1		1		50.96	57.54	52.65	54.27	48.57	48.72	51.42	52.01	52.02
Ambition	GW0226	winter	1			1	1			1	1			1		1			1		1	1		1		1		1		55.46	54.63	49.48	51.89	49.83	50.94	51.61	52.65	52.06
Bueno	GW0208	winter		1		1	1			1	1			1		1			1		1	1		1		1		1		52.99	61.37	55.44	52.27	47.99	48.1	50.68	48.58	52.18
JB Asano	GW0384	winter	1			1	1			1		1		1		1			1		1	1	1		1		1	1		54.46	60.38	50.88	49.98	46.05	50.4	53.36	53.08	52.32
Asketis	GW0007	winter	1			1		1		1		1		1		1			1		1	1		1		1		1		53.82	60.02	49.92	51.82	46.16	50.88	55.17	51.95	52.47
Tiger	GW0104	winter	1			1		1		1		1		1		1		1		1		1		1		1		1		56.31	60.04	51.61	51.6	46.67	48.8	52.5	53.13	52.58
Garcia	GW0148	winter		1		1	1			1		1		1		1			1		1	1		1		1		1		52.87	57.56	55.34	51.81	51.23	52.06	52.52	50.76	53.02
Bogatka	GW0265	winter		1		1		1		1	1	1		1		1		1		n. d.	n. d.	1		1		1		1		56.95	55.97	49.11	54.4	51.48	49.02	53.95	55.4	53.28
Altigo	GW0221	winter	1			1	1			1		1		1		1		1	1	1	1	1		1		1		1		54.42	59.9	57.09	52.93	50.29	46.78	56.99	54.49	54.11
H05606	GW0375	spring		1		1		1	1		n. d.	n. d.		1		1			1		1	1			1	1		1		56.59	59.36	52.63	55.75	53.83	52.02	57.18	50.12	54.69
Exotic	GW0105	winter		1		1	1			1		1		1		1			1		1	1		1		1		1		59.34	59	58.16	55.88	52.99	51.06	53.57	54.56	55.57
exotic	GW0145	winter		1		1	1			1		1		1		1		n. d.	n. d.		1	1		1		1		1		56.7	58.09	58.27	57.31	53.77	51.22	56.29	54.43	55.76
CCB Ingénio	GW0203	winter		1		1		1		1		1		1		1		1		1	1	1		1		1		1		60.51	61.72	62	53.21	56.53	54.44	59.84	57.45	58.21
Count numbers			319	53	26	345	216	155	27	345	88	282	20	328	11	362	0	108	246	99	253	333	20	289	85	366	2	367	5
n. d. = not detected
