# Supplementary material for: Analysis of main effect QTL for thousand grain weight in European winter wheat (Triticum aestivum L.) by genome-wide association mapping
Source: Front Plant Sci. 2015 Sep 1;6:644. doi: 10.3389/fpls.2015.00644 (PMC4555037; doi:10.3389/fpls.2015.00644)
Supplement: Supplementary file 1 [file DataSheet1.ZIP › Supplementary/152871_Röder_Table_2.XLSX]

## Sheet: candidate genes results
Supplemental file 9: List of significant (–log10(P) >2.0) marker trait associations of the candidate genes. Columns G to V describe the additive effect and the R2 for each environment. Colum W indicates the R2 of the BLUEs values. Positive additive effects promote thousand grain weight and negative additive effects reduce thousand grain weight.
Trait	Marker_allele	Chr.	Pos.	Year.Loc	-log10(p)	Eff_09AND	R2_09AND	Eff_09SEL	R2_09SEL	Eff_09WOH	R2_09WOH	Eff_10AND	R2_10AND	Eff_10JAN	R2_10JAN	Eff_10SAU	R2_10SAU	Eff_10SEL	R2_10SEL	Eff_10WOH	R2_10WOH	R2_BLUEs	Eff_mean	Eff_stdv
TGW	Ppd-D1a mutant	2D	unm.	09AND	6.382	1.48373	0.0604273	0.982789	0.0251484	2.01607	0.0801993	0.5067	0.0207009	2.25912	0.144314	0.70738	0.0233201	0.734415	0.0312356	0.110196	0.00282791	0.0465542	1.10005	0.752448
TGW	Ppd-D1a mutant	2D	unm.	09SEL	2.786	1.48373	0.0604273	0.982789	0.0251484	2.01607	0.0801993	0.5067	0.0207009	2.25912	0.144314	0.70738	0.0233201	0.734415	0.0312356	0.110196	0.00282791	0.0465542	1.10005	0.752448
TGW	Ppd-D1a mutant	2D	unm.	09WOH	9.349	1.48373	0.0604273	0.982789	0.0251484	2.01607	0.0801993	0.5067	0.0207009	2.25912	0.144314	0.70738	0.0233201	0.734415	0.0312356	0.110196	0.00282791	0.0465542	1.10005	0.752448
TGW	Ppd-D1a mutant	2D	unm.	10JAN	16.775	1.48373	0.0604273	0.982789	0.0251484	2.01607	0.0801993	0.5067	0.0207009	2.25912	0.144314	0.70738	0.0233201	0.734415	0.0312356	0.110196	0.00282791	0.0465542	1.10005	0.752448
TGW	Ppd-D1a mutant	2D	unm.	10SAU	2.286	1.48373	0.0604273	0.982789	0.0251484	2.01607	0.0801993	0.5067	0.0207009	2.25912	0.144314	0.70738	0.0233201	0.734415	0.0312356	0.110196	0.00282791	0.0465542	1.10005	0.752448
TGW	Ppd-D1a mutant	2D	unm.	BLUEs	4.827	1.48373	0.0604273	0.982789	0.0251484	2.01607	0.0801993	0.5067	0.0207009	2.25912	0.144314	0.70738	0.0233201	0.734415	0.0312356	0.110196	0.00282791	0.0465542	1.10005	0.752448
TGW	Ppd-D1 wildtype	2D	unm.	09AND	6.382	-1.48373	0.0604273	-0.982789	0.0251484	-2.01607	0.0801993	-0.5067	0.0207009	-2.25912	0.144314	-0.70738	0.0233201	-0.734415	0.0312356	-0.110196	0.00282791	0.0465542	-1.10005	0.752448
TGW	Ppd-D1 wildtype	2D	unm.	09SEL	2.786	-1.48373	0.0604273	-0.982789	0.0251484	-2.01607	0.0801993	-0.5067	0.0207009	-2.25912	0.144314	-0.70738	0.0233201	-0.734415	0.0312356	-0.110196	0.00282791	0.0465542	-1.10005	0.752448
TGW	Ppd-D1 wildtype	2D	unm.	09WOH	9.349	-1.48373	0.0604273	-0.982789	0.0251484	-2.01607	0.0801993	-0.5067	0.0207009	-2.25912	0.144314	-0.70738	0.0233201	-0.734415	0.0312356	-0.110196	0.00282791	0.0465542	-1.10005	0.752448
TGW	Ppd-D1 wildtype	2D	unm.	10JAN	16.775	-1.48373	0.0604273	-0.982789	0.0251484	-2.01607	0.0801993	-0.5067	0.0207009	-2.25912	0.144314	-0.70738	0.0233201	-0.734415	0.0312356	-0.110196	0.00282791	0.0465542	-1.10005	0.752448
TGW	Ppd-D1 wildtype	2D	unm.	10SAU	2.286	-1.48373	0.0604273	-0.982789	0.0251484	-2.01607	0.0801993	-0.5067	0.0207009	-2.25912	0.144314	-0.70738	0.0233201	-0.734415	0.0312356	-0.110196	0.00282791	0.0465542	-1.10005	0.752448
TGW	Ppd-D1 wildtype	2D	unm.	BLUEs	4.827	-1.48373	0.0604273	-0.982789	0.0251484	-2.01607	0.0801993	-0.5067	0.0207009	-2.25912	0.144314	-0.70738	0.0233201	-0.734415	0.0312356	-0.110196	0.00282791	0.0465542	-1.10005	0.752448
TGW	Rht-B1b	4B	unm.	10AND	2.794	-0.930175	0.01791	-0.871829	0.0109756	-1.06685	0.0114405	-1.04365	0.00872491	-1.11094	0.0176301	-1.27112	0.0182108	-0.715393	0.00036581	-1.24581	0.0103236	0.0228406	-1.03197	0.187744
TGW	Rht-B1b	4B	unm.	10JAN	2.374	-0.930175	0.01791	-0.871829	0.0109756	-1.06685	0.0114405	-1.04365	0.00872491	-1.11094	0.0176301	-1.27112	0.0182108	-0.715393	0.00036581	-1.24581	0.0103236	0.0228406	-1.03197	0.187744
TGW	Rht-B1b	4B	unm.	10SAU	3.819	-0.930175	0.01791	-0.871829	0.0109756	-1.06685	0.0114405	-1.04365	0.00872491	-1.11094	0.0176301	-1.27112	0.0182108	-0.715393	0.00036581	-1.24581	0.0103236	0.0228406	-1.03197	0.187744
TGW	Rht-B1b	4B	unm.	10WOH	3.1	-0.930175	0.01791	-0.871829	0.0109756	-1.06685	0.0114405	-1.04365	0.00872491	-1.11094	0.0176301	-1.27112	0.0182108	-0.715393	0.00036581	-1.24581	0.0103236	0.0228406	-1.03197	0.187744
TGW	Rht-B1b	4B	unm.	BLUEs	2.605	-0.930175	0.01791	-0.871829	0.0109756	-1.06685	0.0114405	-1.04365	0.00872491	-1.11094	0.0176301	-1.27112	0.0182108	-0.715393	0.00036581	-1.24581	0.0103236	0.0228406	-1.03197	0.187744
TGW	Rht-B1a	4B	unm.	10AND	2.794	0.930175	0.01791	0.871829	0.0109756	1.06685	0.0114405	1.04365	0.00872491	1.11094	0.0176301	1.27112	0.0182108	0.715393	0.00036581	1.24581	0.0103236	0.0228406	1.03197	0.187744
TGW	Rht-B1a	4B	unm.	10JAN	2.374	0.930175	0.01791	0.871829	0.0109756	1.06685	0.0114405	1.04365	0.00872491	1.11094	0.0176301	1.27112	0.0182108	0.715393	0.00036581	1.24581	0.0103236	0.0228406	1.03197	0.187744
TGW	Rht-B1a	4B	unm.	10SAU	3.819	0.930175	0.01791	0.871829	0.0109756	1.06685	0.0114405	1.04365	0.00872491	1.11094	0.0176301	1.27112	0.0182108	0.715393	0.00036581	1.24581	0.0103236	0.0228406	1.03197	0.187744
TGW	Rht-B1a	4B	unm.	10WOH	3.1	0.930175	0.01791	0.871829	0.0109756	1.06685	0.0114405	1.04365	0.00872491	1.11094	0.0176301	1.27112	0.0182108	0.715393	0.00036581	1.24581	0.0103236	0.0228406	1.03197	0.187744
TGW	Rht-B1a	4B	unm.	BLUEs	2.605	0.930175	0.01791	0.871829	0.0109756	1.06685	0.0114405	1.04365	0.00872491	1.11094	0.0176301	1.27112	0.0182108	0.715393	0.00036581	1.24581	0.0103236	0.0228406	1.03197	0.187744
TGW	Hap-6A-A	6A	unm.	09AND	3.05	-1.25934	0.0342816	-1.27058	0.0303213	-1.04921	0.0231841	-0.600532	0.0120629	-0.469033	0.00849327	-0.894757	0.019503	-1.04228	0.0123626	-0.949104	0.0113425	0.0246505	-0.941854	0.286057
TGW	Hap-6A-A	6A	unm.	09SEL	2.854	-1.25934	0.0342816	-1.27058	0.0303213	-1.04921	0.0231841	-0.600532	0.0120629	-0.469033	0.00849327	-0.894757	0.019503	-1.04228	0.0123626	-0.949104	0.0113425	0.0246505	-0.941854	0.286057
TGW	Hap-6A-A	6A	unm.	10SAU	2.277	-1.25934	0.0342816	-1.27058	0.0303213	-1.04921	0.0231841	-0.600532	0.0120629	-0.469033	0.00849327	-0.894757	0.019503	-1.04228	0.0123626	-0.949104	0.0113425	0.0246505	-0.941854	0.286057
TGW	Hap-6A-A	6A	unm.	10SEL	2.099	-1.25934	0.0342816	-1.27058	0.0303213	-1.04921	0.0231841	-0.600532	0.0120629	-0.469033	0.00849327	-0.894757	0.019503	-1.04228	0.0123626	-0.949104	0.0113425	0.0246505	-0.941854	0.286057
TGW	Hap-6A-A	6A	unm.	10WOH	2.133	-1.25934	0.0342816	-1.27058	0.0303213	-1.04921	0.0231841	-0.600532	0.0120629	-0.469033	0.00849327	-0.894757	0.019503	-1.04228	0.0123626	-0.949104	0.0113425	0.0246505	-0.941854	0.286057
TGW	Hap-6A-A	6A	unm.	BLUEs	2.393	-1.25934	0.0342816	-1.27058	0.0303213	-1.04921	0.0231841	-0.600532	0.0120629	-0.469033	0.00849327	-0.894757	0.019503	-1.04228	0.0123626	-0.949104	0.0113425	0.0246505	-0.941854	0.286057
TGW	Hap-6A-G	6A	unm.	09AND	3.05	1.25934	0.0342816	1.27058	0.0303213	1.04921	0.0231841	0.600532	0.0120629	0.469033	0.00849327	0.894757	0.019503	1.04228	0.0123626	0.949104	0.0113425	0.0246505	0.941854	0.286057
TGW	Hap-6A-G	6A	unm.	09SEL	2.854	1.25934	0.0342816	1.27058	0.0303213	1.04921	0.0231841	0.600532	0.0120629	0.469033	0.00849327	0.894757	0.019503	1.04228	0.0123626	0.949104	0.0113425	0.0246505	0.941854	0.286057
TGW	Hap-6A-G	6A	unm.	10SAU	2.277	1.25934	0.0342816	1.27058	0.0303213	1.04921	0.0231841	0.600532	0.0120629	0.469033	0.00849327	0.894757	0.019503	1.04228	0.0123626	0.949104	0.0113425	0.0246505	0.941854	0.286057
TGW	Hap-6A-G	6A	unm.	10SEL	2.099	1.25934	0.0342816	1.27058	0.0303213	1.04921	0.0231841	0.600532	0.0120629	0.469033	0.00849327	0.894757	0.019503	1.04228	0.0123626	0.949104	0.0113425	0.0246505	0.941854	0.286057
TGW	Hap-6A-G	6A	unm.	10WOH	2.133	1.25934	0.0342816	1.27058	0.0303213	1.04921	0.0231841	0.600532	0.0120629	0.469033	0.00849327	0.894757	0.019503	1.04228	0.0123626	0.949104	0.0113425	0.0246505	0.941854	0.286057
TGW	Hap-6A-G	6A	unm.	BLUEs	2.393	1.25934	0.0342816	1.27058	0.0303213	1.04921	0.0231841	0.600532	0.0120629	0.469033	0.00849327	0.894757	0.019503	1.04228	0.0123626	0.949104	0.0113425	0.0246505	0.941854	0.286057
