# Supplementary material for: Analysis of main effect QTL for thousand grain weight in European winter wheat (Triticum aestivum L.) by genome-wide association mapping
Source: Front Plant Sci. 2015 Sep 1;6:644. doi: 10.3389/fpls.2015.00644 (PMC4555037; doi:10.3389/fpls.2015.00644)
Supplement: Supplementary file 1 [file DataSheet1.ZIP › Supplementary/152871_Röder_Table_3.XLSX]

## Sheet: Suppl. File 10A
Supplemental File 10A: List of significant (–log10(p) >3.0) marker trait associations of the SSR markers. Columns F to U describe the additive effect and the R2 for each environment. Colum V indicates the R2 of the BLUEs values. Positive additive effects promote thousand grain weights and negative additive effects reduce thousand grain weights.
Marker	Chr.	Pos.	Year.Loc	-log10(P)	Eff_09AND	R2_09AND	Eff_09SEL	R2_09SEL	Eff_09WOH	R2_09WOH	Eff_10AND	R2_10AND	Eff_10JAN	R2_10JAN	Eff_10SAU	R2_10SAU	Eff_10SEL	R2_10SEL	Eff_10WOH	R2_10WOH	R2_BLUEs	Eff_Mean	Eff_Stdv
GWM3094_253	1A	40.1	09WOH	3.063	0.749038	0.01273	0.674901	0.00857839	1.29613	0.0327646	0.990381	0.0308016	0.892928	0.0204001	0.798046	0.0270269	1.2966	0.0433593	0.827181	0.0164486	0.0240031	0.940652	0.238559
GWM0357_128	1A	92.3	10SEL	3.514	-0.402664	0.00777179	-0.359189	0.00626661	-0.274479	0.00298987	-0.373491	0.00901369	-0.416299	0.00740231	-0.351553	0.0136572	-0.586741	0.015134	-0.267338	0.00378717	0.00746286	-0.378969	0.0997689
GWM4435a_198	1B	21.7	09WOH	5.036	0.135317	0.000644617	-0.328578	0.00259414	-1.04788	0.0304393	-0.0902876	0.000457156	-0.0333385	6.02317e-05	-0.327501	0.0100987	-0.571053	0.0123621	-0.339328	0.00405656	0.00180578	-0.325332	0.365547
GWM4435a_219	1B	22.2	09WOH	3.071	0.254032	0.00323329	0.55206	0.0165485	0.491356	0.0153499	0.0864008	1.54154e-06	-0.0586489	0.000135917	0.253042	0.0049313	0.392645	0.0105291	-0.0167646	7.06443e-05	0.00379514	0.244265	0.227658
BARC0137_246	1B	34.1	10JAN	3.357	-0.0795244	5.8232e-05	-0.365978	0.00250373	-0.622408	0.0100024	-0.298875	0.00302193	-0.860508	0.0196735	-0.441948	0.00472611	-0.219149	0.00138283	-0.373833	0.00116322	0.00573493	-0.407778	0.242101
CFD0059b_null	1B	42.9	09WOH	4.485	-0.113172	0.000232641	-0.555661	0.00711666	-1.0803	0.0300934	-0.335546	0.00555125	-0.163988	0.000918782	-0.498596	0.0163082	-0.568213	0.0101335	-0.494863	0.0084966	0.00555561	-0.476293	0.29991
CFD0059b_313	1B	43.1	09WOH	4.429	0.0980904	0.000327046	0.520109	0.00953044	0.97303	0.0337425	0.020682	5.73593e-06	0.209138	0.00210642	0.193984	0.00311617	0.284138	0.0035704	0.249392	0.00169549	0.00411545	0.31857	0.302313
GWM0413_95	1B	43.4	09SEL	3.118	0.522044	0.0158171	0.747601	0.0304137	0.696353	0.0269187	0.36624	0.00864244	0.550975	0.0202998	0.403607	0.00850085	0.182692	0.0027606	0.0816847	0.000171289	0.0179211	0.4439	0.233184
GWM0413_95	1B	43.4	09WOH	3.856	0.522044	0.0158171	0.747601	0.0304137	0.696353	0.0269187	0.36624	0.00864244	0.550975	0.0202998	0.403607	0.00850085	0.182692	0.0027606	0.0816847	0.000171289	0.0179211	0.4439	0.233184
GWM0413_95	1B	43.4	10JAN	3.214	0.522044	0.0158171	0.747601	0.0304137	0.696353	0.0269187	0.36624	0.00864244	0.550975	0.0202998	0.403607	0.00850085	0.182692	0.0027606	0.0816847	0.000171289	0.0179211	0.4439	0.233184
BARC0174_201	1B	63.5	10JAN	3.285	-0.74295	0.017482	-0.777963	0.0174525	-0.838079	0.0191249	-0.357485	0.0120727	-0.741196	0.0192412	-0.812302	0.0213161	-0.616109	0.0148091	-0.676219	0.0210765	0.0232389	-0.695288	0.154013
BARC0061_157	1B	78	10JAN	3.52	0.662979	0.00707771	0.829986	0.00946403	0.557574	0.00523165	0.66699	0.010385	0.639055	0.00737657	0.350843	0.00244331	0.443738	0.00296687	0.604642	0.00467238	0.0071583	0.594476	0.146846
GWM1521_154	1B	96.2	09SEL	3.572	0.811074	0.0197789	1.07483	0.0314151	1.05684	0.0305252	0.582977	0.0192499	0.854741	0.0236212	0.590587	0.0132596	0.98834	0.0324648	0.637114	0.0151837	0.0280566	0.824563	0.204502
GWM1521_154	1B	96.2	09WOH	3.653	0.811074	0.0197789	1.07483	0.0314151	1.05684	0.0305252	0.582977	0.0192499	0.854741	0.0236212	0.590587	0.0132596	0.98834	0.0324648	0.637114	0.0151837	0.0280566	0.824563	0.204502
GWM1521_154	1B	96.2	10JAN	3.422	0.811074	0.0197789	1.07483	0.0314151	1.05684	0.0305252	0.582977	0.0192499	0.854741	0.0236212	0.590587	0.0132596	0.98834	0.0324648	0.637114	0.0151837	0.0280566	0.824563	0.204502
GWM1521_154	1B	96.2	BLUEs	3.454	0.811074	0.0197789	1.07483	0.0314151	1.05684	0.0305252	0.582977	0.0192499	0.854741	0.0236212	0.590587	0.0132596	0.98834	0.0324648	0.637114	0.0151837	0.0280566	0.824563	0.204502
GWM0124_197	1B	131.3	09WOH	3.861	1.20554	0.0128762	1.36708	0.015736	1.64451	0.0224511	1.07727	0.0172458	1.39341	0.0203751	1.28008	0.0144606	0.954454	0.00936956	1.02072	0.0106578	0.0232085	1.24288	0.227452
GWM0124_197	1B	131.3	10AND	3.485	1.20554	0.0128762	1.36708	0.015736	1.64451	0.0224511	1.07727	0.0172458	1.39341	0.0203751	1.28008	0.0144606	0.954454	0.00936956	1.02072	0.0106578	0.0232085	1.24288	0.227452
GWM0124_197	1B	131.3	10JAN	3.724	1.20554	0.0128762	1.36708	0.015736	1.64451	0.0224511	1.07727	0.0172458	1.39341	0.0203751	1.28008	0.0144606	0.954454	0.00936956	1.02072	0.0106578	0.0232085	1.24288	0.227452
GWM0124_197	1B	131.3	BLUEs	3.587	1.20554	0.0128762	1.36708	0.015736	1.64451	0.0224511	1.07727	0.0172458	1.39341	0.0203751	1.28008	0.0144606	0.954454	0.00936956	1.02072	0.0106578	0.0232085	1.24288	0.227452
GWM0124_213	1B	131.4	09WOH	3.241	-1.287	0.0188155	-1.42893	0.0216476	-1.47198	0.0216622	-0.941777	0.0164872	-1.29143	0.0217831	-1.0873	0.0106761	-0.909072	0.0105435	-0.984962	0.0127081	0.0261377	-1.17531	0.222868
GWM0124_213	1B	131.4	10AND	3.037	-1.287	0.0188155	-1.42893	0.0216476	-1.47198	0.0216622	-0.941777	0.0164872	-1.29143	0.0217831	-1.0873	0.0106761	-0.909072	0.0105435	-0.984962	0.0127081	0.0261377	-1.17531	0.222868
GWM0124_213	1B	131.4	10JAN	3.542	-1.287	0.0188155	-1.42893	0.0216476	-1.47198	0.0216622	-0.941777	0.0164872	-1.29143	0.0217831	-1.0873	0.0106761	-0.909072	0.0105435	-0.984962	0.0127081	0.0261377	-1.17531	0.222868
GWM0124_213	1B	131.4	BLUEs	3.355	-1.287	0.0188155	-1.42893	0.0216476	-1.47198	0.0216622	-0.941777	0.0164872	-1.29143	0.0217831	-1.0873	0.0106761	-0.909072	0.0105435	-0.984962	0.0127081	0.0261377	-1.17531	0.222868
WMC0044_284	1B	158.4	09AND	3.9	0.95568	0.0261113	0.690076	0.0139858	0.643618	0.0119102	0.0702049	0.000156797	0.715188	0.0165818	0.0199752	0.000634732	0.8507	0.0204208	0.401874	0.00796693	0.0113778	0.543414	0.347109
WMC0044_284	1B	158.4	09SEL	3.342	0.95568	0.0261113	0.690076	0.0139858	0.643618	0.0119102	0.0702049	0.000156797	0.715188	0.0165818	0.0199752	0.000634732	0.8507	0.0204208	0.401874	0.00796693	0.0113778	0.543414	0.347109
WMC0044_284	1B	158.4	10JAN	3.611	0.95568	0.0261113	0.690076	0.0139858	0.643618	0.0119102	0.0702049	0.000156797	0.715188	0.0165818	0.0199752	0.000634732	0.8507	0.0204208	0.401874	0.00796693	0.0113778	0.543414	0.347109
WMC0044_284	1B	158.4	10SEL	3.301	0.95568	0.0261113	0.690076	0.0139858	0.643618	0.0119102	0.0702049	0.000156797	0.715188	0.0165818	0.0199752	0.000634732	0.8507	0.0204208	0.401874	0.00796693	0.0113778	0.543414	0.347109
WMC0429_250	1D	93.2	09AND	3.366	-1.3858	0.0286353	-0.968951	0.0128792	-1.32109	0.022352	-0.937002	0.0248518	-1.1078	0.0203165	-1.09634	0.0208748	-1.27456	0.0233091	-0.985509	0.0171594	0.0300307	-1.13463	0.172529
WMC0429_250	1D	93.2	BLUEs	3.161	-1.3858	0.0286353	-0.968951	0.0128792	-1.32109	0.022352	-0.937002	0.0248518	-1.1078	0.0203165	-1.09634	0.0208748	-1.27456	0.0233091	-0.985509	0.0171594	0.0300307	-1.13463	0.172529
WMC0794c_235	2A	166.7	09AND	3.079	-0.886362	0.0189059	-0.457232	0.00473839	-0.749962	0.0131311	-0.431658	0.00583928	-0.640775	0.0112665	-0.674102	0.0145239	-0.193571	0.00207217	-0.470613	0.00695845	0.0130627	-0.563034	0.217571
WMC0794c_235	2A	166.7	09WOH	3.649	-0.886362	0.0189059	-0.457232	0.00473839	-0.749962	0.0131311	-0.431658	0.00583928	-0.640775	0.0112665	-0.674102	0.0145239	-0.193571	0.00207217	-0.470613	0.00695845	0.0130627	-0.563034	0.217571
WMC0794c_239	2A	166.8	BLUEs	3.003	-0.810759	0.013894	-1.03825	0.0217835	-1.31979	0.0294129	-0.708014	0.0130554	-1.17766	0.0309412	-0.842958	0.0152924	-0.920331	0.0198897	-0.624853	0.0113073	0.0285576	-0.930327	0.235818
GWM1128_149	2B	16.1	09WOH	3.083	-1.40151	0.0153786	-1.50508	0.0164824	-2.47555	0.036663	-0.885998	0.0101815	-1.76965	0.0262969	-1.34587	0.0202656	-1.49879	0.0221943	-0.704954	0.00538885	0.0264105	-1.44843	0.540596
GWM0374a_null	2B	71	09WOH	6.154	-0.0730862	0.000116834	-0.555558	0.00780191	-1.30696	0.044527	-0.195866	0.00179388	-0.177771	0.00114981	-0.459778	0.0135711	-0.632946	0.0150523	-0.439468	0.00707245	0.00618283	-0.480179	0.387791
GWM0374a_180	2B	71.1	09WOH	6.154	0.0730862	0.000116834	0.555558	0.00780191	1.30696	0.044527	0.195866	0.00179388	0.177771	0.00114981	0.459778	0.0135711	0.632946	0.0150523	0.439468	0.00707245	0.00618283	0.480179	0.387791
WMC0592_274	2B	77.5	09WOH	4.014	-0.874158	0.0248497	-0.720933	0.0159371	-0.984958	0.0293389	-0.7731	0.0398129	-0.847956	0.0260939	-0.77296	0.0246268	-0.869846	0.026633	-0.928335	0.0347482	0.0322026	-0.846531	0.0876213
WMC0592_274	2B	77.5	10AND	4.758	-0.874158	0.0248497	-0.720933	0.0159371	-0.984958	0.0293389	-0.7731	0.0398129	-0.847956	0.0260939	-0.77296	0.0246268	-0.869846	0.026633	-0.928335	0.0347482	0.0322026	-0.846531	0.0876213
WMC0592_274	2B	77.5	10JAN	3.712	-0.874158	0.0248497	-0.720933	0.0159371	-0.984958	0.0293389	-0.7731	0.0398129	-0.847956	0.0260939	-0.77296	0.0246268	-0.869846	0.026633	-0.928335	0.0347482	0.0322026	-0.846531	0.0876213
WMC0592_274	2B	77.5	10WOH	3.358	-0.874158	0.0248497	-0.720933	0.0159371	-0.984958	0.0293389	-0.7731	0.0398129	-0.847956	0.0260939	-0.77296	0.0246268	-0.869846	0.026633	-0.928335	0.0347482	0.0322026	-0.846531	0.0876213
WMC0592_274	2B	77.5	BLUEs	3.615	-0.874158	0.0248497	-0.720933	0.0159371	-0.984958	0.0293389	-0.7731	0.0398129	-0.847956	0.0260939	-0.77296	0.0246268	-0.869846	0.026633	-0.928335	0.0347482	0.0322026	-0.846531	0.0876213
GWM4338_143	2B	78.6	10AND	3.193	-0.534672	0.0133728	-0.520828	0.0117975	-0.640338	0.0164998	-0.574057	0.0288552	-0.608793	0.0184361	-0.608064	0.018791	-0.336757	0.00578478	-0.65532	0.0230642	0.0198529	-0.559854	0.101729
CFD0056c_258	2D	20.5	09AND	3.064	-0.850642	0.0208294	-0.935559	0.0239896	-1.06876	0.0242089	-0.292583	0.00149892	-0.382603	0.00450631	-0.627759	0.0117859	-0.995195	0.0243272	-0.892011	0.0242496	0.0243906	-0.755639	0.289175
CFD0056c_258	2D	20.5	10SEL	3.839	-0.850642	0.0208294	-0.935559	0.0239896	-1.06876	0.0242089	-0.292583	0.00149892	-0.382603	0.00450631	-0.627759	0.0117859	-0.995195	0.0243272	-0.892011	0.0242496	0.0243906	-0.755639	0.289175
CFD0056c_258	2D	20.5	10WOH	3.409	-0.850642	0.0208294	-0.935559	0.0239896	-1.06876	0.0242089	-0.292583	0.00149892	-0.382603	0.00450631	-0.627759	0.0117859	-0.995195	0.0243272	-0.892011	0.0242496	0.0243906	-0.755639	0.289175
GWM1418_159	2D	34.8	09AND	3.005	1.47736	0.0246487	1.29915	0.0177132	1.44614	0.0221903	0.581528	0.00691876	2.03888	0.0515612	0.549544	0.00313186	1.52004	0.0253697	1.0949	0.0150753	0.0238358	1.25094	0.49991
GWM1418_159	2D	34.8	10JAN	5.42	1.47736	0.0246487	1.29915	0.0177132	1.44614	0.0221903	0.581528	0.00691876	2.03888	0.0515612	0.549544	0.00313186	1.52004	0.0253697	1.0949	0.0150753	0.0238358	1.25094	0.49991
GWM1418_159	2D	34.8	10SEL	3.129	1.47736	0.0246487	1.29915	0.0177132	1.44614	0.0221903	0.581528	0.00691876	2.03888	0.0515612	0.549544	0.00313186	1.52004	0.0253697	1.0949	0.0150753	0.0238358	1.25094	0.49991
GWM1418_159	2D	34.8	BLUEs	3.284	1.47736	0.0246487	1.29915	0.0177132	1.44614	0.0221903	0.581528	0.00691876	2.03888	0.0515612	0.549544	0.00313186	1.52004	0.0253697	1.0949	0.0150753	0.0238358	1.25094	0.49991
GWM0261_188	2D	38.3	09AND	3.36	2.14939	0.0282152	2.07722	0.0183431	2.22299	0.0194804	1.49848	0.0193505	2.55873	0.042607	1.44273	0.0186257	2.49843	0.0335306	2.29508	0.029003	0.0325576	2.09288	0.417263
GWM0261_188	2D	38.3	10JAN	4.873	2.14939	0.0282152	2.07722	0.0183431	2.22299	0.0194804	1.49848	0.0193505	2.55873	0.042607	1.44273	0.0186257	2.49843	0.0335306	2.29508	0.029003	0.0325576	2.09288	0.417263
GWM0261_188	2D	38.3	10SEL	4.236	2.14939	0.0282152	2.07722	0.0183431	2.22299	0.0194804	1.49848	0.0193505	2.55873	0.042607	1.44273	0.0186257	2.49843	0.0335306	2.29508	0.029003	0.0325576	2.09288	0.417263
GWM0261_188	2D	38.3	10WOH	4.347	2.14939	0.0282152	2.07722	0.0183431	2.22299	0.0194804	1.49848	0.0193505	2.55873	0.042607	1.44273	0.0186257	2.49843	0.0335306	2.29508	0.029003	0.0325576	2.09288	0.417263
GWM0261_188	2D	38.3	BLUEs	4.257	2.14939	0.0282152	2.07722	0.0183431	2.22299	0.0194804	1.49848	0.0193505	2.55873	0.042607	1.44273	0.0186257	2.49843	0.0335306	2.29508	0.029003	0.0325576	2.09288	0.417263
WMC0018_240	2D	100.5	09SEL	3.137	0.574376	0.0131524	0.629693	0.0154863	0.16444	0.00147765	0.201329	0.00216058	0.186254	0.00145843	0.174543	0.00241739	0.46657	0.00853148	0.292448	0.00653133	0.00688919	0.336207	0.192014
GWM0539_151	2D	136	09AND	4.332	1.39042	0.0294736	0.997416	0.0139558	0.808546	0.0089427	0.883421	0.0165074	0.804656	0.0102282	1.20918	0.0319395	1.23182	0.0236253	1.07265	0.0271555	0.0218124	1.04976	0.215076
GWM0539_151	2D	136	09SEL	3.166	1.39042	0.0294736	0.997416	0.0139558	0.808546	0.0089427	0.883421	0.0165074	0.804656	0.0102282	1.20918	0.0319395	1.23182	0.0236253	1.07265	0.0271555	0.0218124	1.04976	0.215076
GWM0539_151	2D	136	10SAU	3.914	1.39042	0.0294736	0.997416	0.0139558	0.808546	0.0089427	0.883421	0.0165074	0.804656	0.0102282	1.20918	0.0319395	1.23182	0.0236253	1.07265	0.0271555	0.0218124	1.04976	0.215076
GWM0539_151	2D	136	10SEL	3.871	1.39042	0.0294736	0.997416	0.0139558	0.808546	0.0089427	0.883421	0.0165074	0.804656	0.0102282	1.20918	0.0319395	1.23182	0.0236253	1.07265	0.0271555	0.0218124	1.04976	0.215076
GWM0539_151	2D	136	10WOH	3.773	1.39042	0.0294736	0.997416	0.0139558	0.808546	0.0089427	0.883421	0.0165074	0.804656	0.0102282	1.20918	0.0319395	1.23182	0.0236253	1.07265	0.0271555	0.0218124	1.04976	0.215076
GWM0539_151	2D	136	BLUEs	3.564	1.39042	0.0294736	0.997416	0.0139558	0.808546	0.0089427	0.883421	0.0165074	0.804656	0.0102282	1.20918	0.0319395	1.23182	0.0236253	1.07265	0.0271555	0.0218124	1.04976	0.215076
CFD0168_257	2D	160.5	09WOH	3.535	0.924601	0.00760178	1.34733	0.0151399	1.30642	0.0147402	0.483976	0.0029054	0.886176	0.00747214	0.4808	0.00386316	0.939292	0.00722277	1.04832	0.00995348	0.00832266	0.927115	0.323495
GWM0320_262	2D	205.4	10SEL	3.136	0.719321	0.0331687	0.6769	0.0284162	0.539012	0.0184027	0.424978	0.0152038	0.495524	0.0180996	0.343279	0.0114622	0.631691	0.0276222	0.548353	0.0272983	0.0283131	0.547382	0.126968
GWM0320_262	2D	205.4	10WOH	3.137	0.719321	0.0331687	0.6769	0.0284162	0.539012	0.0184027	0.424978	0.0152038	0.495524	0.0180996	0.343279	0.0114622	0.631691	0.0276222	0.548353	0.0272983	0.0283131	0.547382	0.126968
BARC0012a_201	3A	19.1	10SAU	3.513	0.919201	0.00915994	0.613612	0.00393017	0.718231	0.00447866	0.937428	0.0159158	0.919661	0.00974555	1.25421	0.0209883	0.732958	0.00511741	1.5384	0.0259873	0.0142831	0.954213	0.305808
BARC0012a_201	3A	19.1	10WOH	4.908	0.919201	0.00915994	0.613612	0.00393017	0.718231	0.00447866	0.937428	0.0159158	0.919661	0.00974555	1.25421	0.0209883	0.732958	0.00511741	1.5384	0.0259873	0.0142831	0.954213	0.305808
GWM0369_192	3A	32.7	09SEL	3.251	-0.634223	0.0124018	-0.773812	0.0244203	-0.747783	0.0300026	-0.206394	0.00175537	-0.531681	0.0135102	-0.590776	0.0175061	-0.66703	0.0346145	-0.622194	0.0216901	0.0263661	-0.596736	0.176393
GWM0369_192	3A	32.7	10SEL	3.081	-0.634223	0.0124018	-0.773812	0.0244203	-0.747783	0.0300026	-0.206394	0.00175537	-0.531681	0.0135102	-0.590776	0.0175061	-0.66703	0.0346145	-0.622194	0.0216901	0.0263661	-0.596736	0.176393
GWM0369_192	3A	32.7	10WOH	3.571	-0.634223	0.0124018	-0.773812	0.0244203	-0.747783	0.0300026	-0.206394	0.00175537	-0.531681	0.0135102	-0.590776	0.0175061	-0.66703	0.0346145	-0.622194	0.0216901	0.0263661	-0.596736	0.176393
GWM0369_200	3A	32.7	10SEL	3.9	0.923389	0.025166	0.754602	0.0063264	0.89736	0.00394119	0.448979	0.00640294	0.676974	0.00423877	0.702311	0.00619617	0.935443	0.0161883	0.833979	0.0173972	0.0161839	0.77163	0.163759
GWM0369_200	3A	32.7	10WOH	4.523	0.923389	0.025166	0.754602	0.0063264	0.89736	0.00394119	0.448979	0.00640294	0.676974	0.00423877	0.702311	0.00619617	0.935443	0.0161883	0.833979	0.0173972	0.0161839	0.77163	0.163759
GWM0369_200	3A	32.7	BLUEs	3.079	0.923389	0.025166	0.754602	0.0063264	0.89736	0.00394119	0.448979	0.00640294	0.676974	0.00423877	0.702311	0.00619617	0.935443	0.0161883	0.833979	0.0173972	0.0161839	0.77163	0.163759
BARC0197_174	3A	125	10SAU	3.173	1.58054	0.0261796	1.10657	0.0124431	0.974111	0.00881768	1.02049	0.0203339	0.908695	0.0102217	1.27302	0.0184742	0.641078	0.00438062	1.25119	0.0187874	0.0213887	1.09446	0.28104
BARC0197_174	3A	125	10WOH	3.84	1.58054	0.0261796	1.10657	0.0124431	0.974111	0.00881768	1.02049	0.0203339	0.908695	0.0102217	1.27302	0.0184742	0.641078	0.00438062	1.25119	0.0187874	0.0213887	1.09446	0.28104
BARC0197_174	3A	125	BLUEs	3.073	1.58054	0.0261796	1.10657	0.0124431	0.974111	0.00881768	1.02049	0.0203339	0.908695	0.0102217	1.27302	0.0184742	0.641078	0.00438062	1.25119	0.0187874	0.0213887	1.09446	0.28104
GWM4013a_202	3A	126.4	09SEL	3.551	-0.581665	0.0160981	-0.745553	0.0248326	-0.478456	0.0090235	-0.587693	0.026851	-0.4018	0.00782434	-0.590055	0.0388873	-0.822397	0.034891	-0.627595	0.0270045	0.0187023	-0.604402	0.134108
BARC0133_119	3B	27.7	09AND	3.181	0.549032	0.0221889	0.54525	0.0224264	0.373708	0.0116366	0.287033	0.00760175	0.623611	0.0297253	0.3339	0.0213075	0.50993	0.0195758	0.454043	0.0194002	0.0190311	0.459563	0.118174
BARC0133_119	3B	27.7	09SEL	3.399	0.549032	0.0221889	0.54525	0.0224264	0.373708	0.0116366	0.287033	0.00760175	0.623611	0.0297253	0.3339	0.0213075	0.50993	0.0195758	0.454043	0.0194002	0.0190311	0.459563	0.118174
BARC0133_119	3B	27.7	10JAN	4.02	0.549032	0.0221889	0.54525	0.0224264	0.373708	0.0116366	0.287033	0.00760175	0.623611	0.0297253	0.3339	0.0213075	0.50993	0.0195758	0.454043	0.0194002	0.0190311	0.459563	0.118174
BARC0133_119	3B	27.7	BLUEs	3.171	0.549032	0.0221889	0.54525	0.0224264	0.373708	0.0116366	0.287033	0.00760175	0.623611	0.0297253	0.3339	0.0213075	0.50993	0.0195758	0.454043	0.0194002	0.0190311	0.459563	0.118174
BARC0147_122	3B	28.1	10JAN	3.21	0.269311	0.00190997	0.124813	0.000288431	0.255238	0.00238812	0.430981	0.0120077	0.651165	0.0136901	0.177908	0.000650412	0.249661	0.00237555	0.283657	0.00300234	0.00395955	0.305342	0.165438
BARC0147_124	3B	28.2	10JAN	3.637	-0.328648	0.0025791	-0.212081	0.000808048	-0.316315	0.00328807	-0.522358	0.0156449	-0.797585	0.0188102	-0.268927	0.00224102	-0.261639	0.00251458	-0.364163	0.00467104	0.0054215	-0.383965	0.191238
WMC0808_147	3B	67.8	09WOH	3.87	0.884413	0.0106598	1.02627	0.0137433	1.45427	0.0247558	0.971458	0.011869	0.927351	0.0116434	0.825942	0.014373	1.49043	0.0233484	1.13618	0.0137922	0.0160674	1.08954	0.254033
GWM0566_131	3B	89.2	10WOH	3.195	-1.02967	0.0104868	-1.52514	0.021927	-1.18023	0.0103063	-0.339546	0.00116859	-0.889668	0.00828088	-1.21533	0.0124005	-1.16588	0.0138141	-1.30329	0.0189121	0.0204889	-1.08109	0.352697
WMC0675b_160	3B	95.5	10AND	3.123	-0.746227	0.011602	-0.63584	0.00774654	-0.447907	0.0116549	-0.730806	0.020018	-1.06471	0.0268678	-0.716755	0.00888546	-0.845998	0.0156735	-0.856702	0.0173416	0.021938	-0.755618	0.179353
WMC0675b_160	3B	95.5	10JAN	3.777	-0.746227	0.011602	-0.63584	0.00774654	-0.447907	0.0116549	-0.730806	0.020018	-1.06471	0.0268678	-0.716755	0.00888546	-0.845998	0.0156735	-0.856702	0.0173416	0.021938	-0.755618	0.179353
WMC0675b_160	3B	95.5	10WOH	3.067	-0.746227	0.011602	-0.63584	0.00774654	-0.447907	0.0116549	-0.730806	0.020018	-1.06471	0.0268678	-0.716755	0.00888546	-0.845998	0.0156735	-0.856702	0.0173416	0.021938	-0.755618	0.179353
WMC0675b_160	3B	95.5	BLUEs	3.081	-0.746227	0.011602	-0.63584	0.00774654	-0.447907	0.0116549	-0.730806	0.020018	-1.06471	0.0268678	-0.716755	0.00888546	-0.845998	0.0156735	-0.856702	0.0173416	0.021938	-0.755618	0.179353
WMC0612_273	3B	99.9	10JAN	3.676	0.749495	0.0081402	1.12069	0.0174607	1.61551	0.0339604	1.28979	0.0234333	1.71421	0.042108	1.13297	0.0185284	1.28488	0.020777	1.17717	0.0206459	0.0359433	1.26059	0.301712
WMC0612_273	3B	99.9	10SEL	3.299	0.749495	0.0081402	1.12069	0.0174607	1.61551	0.0339604	1.28979	0.0234333	1.71421	0.042108	1.13297	0.0185284	1.28488	0.020777	1.17717	0.0206459	0.0359433	1.26059	0.301712
WMC0612_273	3B	99.9	10WOH	3.477	0.749495	0.0081402	1.12069	0.0174607	1.61551	0.0339604	1.28979	0.0234333	1.71421	0.042108	1.13297	0.0185284	1.28488	0.020777	1.17717	0.0206459	0.0359433	1.26059	0.301712
WMC0612_273	3B	99.9	BLUEs	3.369	0.749495	0.0081402	1.12069	0.0174607	1.61551	0.0339604	1.28979	0.0234333	1.71421	0.042108	1.13297	0.0185284	1.28488	0.020777	1.17717	0.0206459	0.0359433	1.26059	0.301712
GWM0376c_134	3B	110.1	09WOH	3.969	1.19058	0.0167488	0.963356	0.00989533	1.65073	0.0285847	1.58605	0.0404332	1.95981	0.0484626	1.35008	0.0258971	0.785182	0.00706704	1.32858	0.0244286	0.0318604	1.3518	0.380297
GWM0376c_134	3B	110.1	10AND	5.064	1.19058	0.0167488	0.963356	0.00989533	1.65073	0.0285847	1.58605	0.0404332	1.95981	0.0484626	1.35008	0.0258971	0.785182	0.00706704	1.32858	0.0244286	0.0318604	1.3518	0.380297
GWM0376c_134	3B	110.1	10JAN	6.057	1.19058	0.0167488	0.963356	0.00989533	1.65073	0.0285847	1.58605	0.0404332	1.95981	0.0484626	1.35008	0.0258971	0.785182	0.00706704	1.32858	0.0244286	0.0318604	1.3518	0.380297
GWM0376c_134	3B	110.1	10SAU	3.581	1.19058	0.0167488	0.963356	0.00989533	1.65073	0.0285847	1.58605	0.0404332	1.95981	0.0484626	1.35008	0.0258971	0.785182	0.00706704	1.32858	0.0244286	0.0318604	1.3518	0.380297
GWM0376c_134	3B	110.1	10WOH	4.339	1.19058	0.0167488	0.963356	0.00989533	1.65073	0.0285847	1.58605	0.0404332	1.95981	0.0484626	1.35008	0.0258971	0.785182	0.00706704	1.32858	0.0244286	0.0318604	1.3518	0.380297
GWM0376c_134	3B	110.1	BLUEs	4.352	1.19058	0.0167488	0.963356	0.00989533	1.65073	0.0285847	1.58605	0.0404332	1.95981	0.0484626	1.35008	0.0258971	0.785182	0.00706704	1.32858	0.0244286	0.0318604	1.3518	0.380297
WMC0366_103	3B	111.7	10SAU	3.336	-0.738442	0.00583448	-0.858993	0.00779021	-1.6954	0.0274535	-0.705566	0.00723475	-0.885675	0.00974529	-1.38809	0.0243984	-1.05338	0.0139174	-1.07967	0.0171885	0.0196093	-1.05065	0.340361
WMC0366_105	3B	111.8	10SAU	3.336	0.738442	0.00583448	0.858993	0.00779021	1.6954	0.0274535	0.705566	0.00723475	0.885675	0.00974529	1.38809	0.0243984	1.05338	0.0139174	1.07967	0.0171885	0.0196093	1.05065	0.340361
WMC0632b_98	3B	266.5	10AND	3.23	-0.610715	0.00809452	-0.543753	0.00593966	-0.673131	0.00998068	-0.683313	0.0152415	-0.957689	0.0228533	-0.559724	0.00711837	-0.621289	0.00877055	-0.699889	0.00901028	0.0161765	-0.668688	0.129735
WMC0632b_98	3B	266.5	10JAN	4.039	-0.610715	0.00809452	-0.543753	0.00593966	-0.673131	0.00998068	-0.683313	0.0152415	-0.957689	0.0228533	-0.559724	0.00711837	-0.621289	0.00877055	-0.699889	0.00901028	0.0161765	-0.668688	0.129735
WMC0533a_147	3D	65.4	10JAN	3.032	-0.629055	0.00923036	-0.561568	0.00697995	-0.352861	0.00538605	-0.583695	0.0127165	-0.823481	0.0180858	-0.786256	0.0165333	-0.742987	0.0129778	-0.733969	0.014149	0.016243	-0.651734	0.153661
WMC0533a_147	3D	65.4	10SAU	3.107	-0.629055	0.00923036	-0.561568	0.00697995	-0.352861	0.00538605	-0.583695	0.0127165	-0.823481	0.0180858	-0.786256	0.0165333	-0.742987	0.0129778	-0.733969	0.014149	0.016243	-0.651734	0.153661
WMC0533a_147	3D	65.4	10WOH	3.026	-0.629055	0.00923036	-0.561568	0.00697995	-0.352861	0.00538605	-0.583695	0.0127165	-0.823481	0.0180858	-0.786256	0.0165333	-0.742987	0.0129778	-0.733969	0.014149	0.016243	-0.651734	0.153661
WMC0533a_150	3D	65.5	10JAN	3.382	0.756106	0.012855	0.801416	0.0137162	0.469891	0.00917221	0.66585	0.0145081	0.893814	0.02034	0.898981	0.0197668	0.972404	0.0206452	0.925839	0.0212579	0.0230077	0.798038	0.166057
WMC0533a_150	3D	65.5	10SAU	3.666	0.756106	0.012855	0.801416	0.0137162	0.469891	0.00917221	0.66585	0.0145081	0.893814	0.02034	0.898981	0.0197668	0.972404	0.0206452	0.925839	0.0212579	0.0230077	0.798038	0.166057
WMC0533a_150	3D	65.5	10SEL	3.237	0.756106	0.012855	0.801416	0.0137162	0.469891	0.00917221	0.66585	0.0145081	0.893814	0.02034	0.898981	0.0197668	0.972404	0.0206452	0.925839	0.0212579	0.0230077	0.798038	0.166057
WMC0533a_150	3D	65.5	10WOH	3.881	0.756106	0.012855	0.801416	0.0137162	0.469891	0.00917221	0.66585	0.0145081	0.893814	0.02034	0.898981	0.0197668	0.972404	0.0206452	0.925839	0.0212579	0.0230077	0.798038	0.166057
WMC0533a_150	3D	65.5	BLUEs	3.651	0.756106	0.012855	0.801416	0.0137162	0.469891	0.00917221	0.66585	0.0145081	0.893814	0.02034	0.898981	0.0197668	0.972404	0.0206452	0.925839	0.0212579	0.0230077	0.798038	0.166057
WMC0533b_null	3D	65.6	09SEL	3.125	0.389593	0.00790903	0.483959	0.0115352	0.373049	0.00601148	0.211098	0.00288692	0.256521	0.00430482	0.459068	0.0122529	0.462904	0.0123028	0.487896	0.0134907	0.0129256	0.390511	0.105969
WMC0533b_null	3D	65.6	10WOH	3.237	0.389593	0.00790903	0.483959	0.0115352	0.373049	0.00601148	0.211098	0.00288692	0.256521	0.00430482	0.459068	0.0122529	0.462904	0.0123028	0.487896	0.0134907	0.0129256	0.390511	0.105969
GWM4804a_111	3D	67.3	09WOH	3.121	-1.04221	0.0212411	-0.965828	0.0170059	-0.982988	0.0170035	-0.839631	0.021763	-1.11913	0.0272238	-0.886619	0.015446	-1.12715	0.025901	-1.07501	0.0261001	0.031978	-1.00482	0.105296
GWM4804a_111	3D	67.3	10AND	3.351	-1.04221	0.0212411	-0.965828	0.0170059	-0.982988	0.0170035	-0.839631	0.021763	-1.11913	0.0272238	-0.886619	0.015446	-1.12715	0.025901	-1.07501	0.0261001	0.031978	-1.00482	0.105296
GWM4804a_111	3D	67.3	10JAN	3.886	-1.04221	0.0212411	-0.965828	0.0170059	-0.982988	0.0170035	-0.839631	0.021763	-1.11913	0.0272238	-0.886619	0.015446	-1.12715	0.025901	-1.07501	0.0261001	0.031978	-1.00482	0.105296
GWM4804a_111	3D	67.3	10SEL	3.456	-1.04221	0.0212411	-0.965828	0.0170059	-0.982988	0.0170035	-0.839631	0.021763	-1.11913	0.0272238	-0.886619	0.015446	-1.12715	0.025901	-1.07501	0.0261001	0.031978	-1.00482	0.105296
GWM4804a_111	3D	67.3	10WOH	4.195	-1.04221	0.0212411	-0.965828	0.0170059	-0.982988	0.0170035	-0.839631	0.021763	-1.11913	0.0272238	-0.886619	0.015446	-1.12715	0.025901	-1.07501	0.0261001	0.031978	-1.00482	0.105296
GWM4804a_111	3D	67.3	BLUEs	3.939	-1.04221	0.0212411	-0.965828	0.0170059	-0.982988	0.0170035	-0.839631	0.021763	-1.11913	0.0272238	-0.886619	0.015446	-1.12715	0.025901	-1.07501	0.0261001	0.031978	-1.00482	0.105296
GWM0892_149	3D	68.5	09AND	4.095	-1.17207	0.0301389	-0.868773	0.0158761	-0.761126	0.0126053	-0.315999	0.000853076	-0.657717	0.0107749	-0.637882	0.00830532	-0.951995	0.0198267	-0.348048	0.00265959	0.0174239	-0.714201	0.291285
GWM0892_149	3D	68.5	10SEL	3.468	-1.17207	0.0301389	-0.868773	0.0158761	-0.761126	0.0126053	-0.315999	0.000853076	-0.657717	0.0107749	-0.637882	0.00830532	-0.951995	0.0198267	-0.348048	0.00265959	0.0174239	-0.714201	0.291285
GWM0892_149	3D	68.5	BLUEs	3.167	-1.17207	0.0301389	-0.868773	0.0158761	-0.761126	0.0126053	-0.315999	0.000853076	-0.657717	0.0107749	-0.637882	0.00830532	-0.951995	0.0198267	-0.348048	0.00265959	0.0174239	-0.714201	0.291285
GDM0008_192	3D	72.2	09AND	3.242	0.776231	0.0256993	0.474942	0.00846092	0.451149	0.00843905	0.356116	0.00844429	0.43412	0.00922237	0.499961	0.0150013	0.302708	0.00484152	0.428737	0.0105769	0.0127358	0.465496	0.140834
GWM0456a_94	3D	74.4	09AND	4.878	-1.56362	0.0431718	-0.98489	0.0160998	-0.975761	0.0153227	-0.693229	0.0182138	-0.921404	0.016564	-0.952177	0.0302441	-0.964454	0.0223541	-0.762666	0.0198452	0.0237744	-0.977275	0.260361
GWM0456a_96	3D	74.5	09AND	4.918	1.5828	0.0453054	0.954875	0.015535	0.929536	0.0142041	0.64276	0.0163374	0.829997	0.0138678	0.890438	0.0280606	0.961391	0.0228917	0.724137	0.0186349	0.0227183	0.939492	0.283721
GWM0456b_126	3D	74.6	09SEL	3.074	0.313945	0.00400721	0.431575	0.00724982	0.260078	0.00256583	0.503023	0.0166512	0.30341	0.00411818	0.560864	0.0161666	0.397062	0.00723384	0.534042	0.0130593	0.0097927	0.413	0.113657
GWM0456b_134	3D	74.7	10WOH	3.615	-0.727668	0.00998982	-0.550677	0.00574689	-0.40342	0.00342289	-0.634749	0.013883	-0.574962	0.00716679	-0.409006	0.00385951	-0.681063	0.0103594	-0.867198	0.0180109	0.0115105	-0.606093	0.15737
CFD0152_291	3D	126.7	09AND	3.719	-0.684305	0.0317578	-0.79585	0.04017	-0.566467	0.0170591	-0.506908	0.0258457	-0.439163	0.0138681	-0.634279	0.0351918	-0.565439	0.0220775	-0.450546	0.018783	0.0329518	-0.58037	0.121153
CFD0152_291	3D	126.7	09SEL	4.813	-0.684305	0.0317578	-0.79585	0.04017	-0.566467	0.0170591	-0.506908	0.0258457	-0.439163	0.0138681	-0.634279	0.0351918	-0.565439	0.0220775	-0.450546	0.018783	0.0329518	-0.58037	0.121153
CFD0152_291	3D	126.7	10SAU	3.503	-0.684305	0.0317578	-0.79585	0.04017	-0.566467	0.0170591	-0.506908	0.0258457	-0.439163	0.0138681	-0.634279	0.0351918	-0.565439	0.0220775	-0.450546	0.018783	0.0329518	-0.58037	0.121153
CFD0152_291	3D	126.7	10SEL	3.11	-0.684305	0.0317578	-0.79585	0.04017	-0.566467	0.0170591	-0.506908	0.0258457	-0.439163	0.0138681	-0.634279	0.0351918	-0.565439	0.0220775	-0.450546	0.018783	0.0329518	-0.58037	0.121153
CFD0152_291	3D	126.7	BLUEs	3.473	-0.684305	0.0317578	-0.79585	0.04017	-0.566467	0.0170591	-0.506908	0.0258457	-0.439163	0.0138681	-0.634279	0.0351918	-0.565439	0.0220775	-0.450546	0.018783	0.0329518	-0.58037	0.121153
GWM4445_216	4A	41.2	10SAU	4.706	-0.507248	0.0144798	-0.462593	0.0124488	-0.812098	0.028981	-0.55334	0.0300875	-0.733457	0.0318617	-0.796282	0.0644911	-0.663564	0.0258907	-0.562988	0.0268569	0.0318295	-0.636446	0.13404
WMC0491_222	4A	58.7	09SEL	3.259	1.08664	0.0172286	1.35611	0.0248941	1.3805	0.0235221	0.407346	0.00476484	1.15225	0.0210697	0.545619	0.00248306	1.06596	0.0170302	0.476019	0.00247727	0.0210869	0.933805	0.397103
WMC0491_222	4A	58.7	10JAN	3.063	1.08664	0.0172286	1.35611	0.0248941	1.3805	0.0235221	0.407346	0.00476484	1.15225	0.0210697	0.545619	0.00248306	1.06596	0.0170302	0.476019	0.00247727	0.0210869	0.933805	0.397103
WMC0491_222	4A	58.7	10SEL	3.092	1.08664	0.0172286	1.35611	0.0248941	1.3805	0.0235221	0.407346	0.00476484	1.15225	0.0210697	0.545619	0.00248306	1.06596	0.0170302	0.476019	0.00247727	0.0210869	0.933805	0.397103
BARC0170_169	4A	101.2	10SEL	3.087	1.06629	0.0157499	0.758663	0.00745599	1.08808	0.0141618	0.593076	0.00772669	0.361968	0.00217729	0.344538	0.00267591	1.39817	0.0250804	0.658803	0.00919924	0.0112069	0.783698	0.372895
GWM0160b_null	4A	186.9	09AND	3.441	-0.669936	0.0202177	-0.550678	0.0129773	-0.479081	0.00901529	-0.650882	0.0270859	-0.51697	0.0133569	-0.613205	0.0225791	-0.114469	0.000556826	-0.475147	0.0120689	0.0164761	-0.508796	0.175819
GWM0160b_null	4A	186.9	10AND	3.184	-0.669936	0.0202177	-0.550678	0.0129773	-0.479081	0.00901529	-0.650882	0.0270859	-0.51697	0.0133569	-0.613205	0.0225791	-0.114469	0.000556826	-0.475147	0.0120689	0.0164761	-0.508796	0.175819
GWM0160b_209	4A	187	09AND	3.441	0.669936	0.0202177	0.550678	0.0129773	0.479081	0.00901529	0.650882	0.0270859	0.51697	0.0133569	0.613205	0.0225791	0.114469	0.000556826	0.475147	0.0120689	0.0164761	0.508796	0.175819
GWM0160b_209	4A	187	10AND	3.184	0.669936	0.0202177	0.550678	0.0129773	0.479081	0.00901529	0.650882	0.0270859	0.51697	0.0133569	0.613205	0.0225791	0.114469	0.000556826	0.475147	0.0120689	0.0164761	0.508796	0.175819
WMC0722_136	4A	224.1	09AND	4.987	1.08874	0.0396758	0.861194	0.0252006	0.988762	0.0307316	0.633292	0.025088	1.01221	0.0377455	0.796723	0.0318595	0.72887	0.0185852	0.90545	0.0305303	0.0358282	0.876905	0.153271
WMC0722_136	4A	224.1	09WOH	4.925	1.08874	0.0396758	0.861194	0.0252006	0.988762	0.0307316	0.633292	0.025088	1.01221	0.0377455	0.796723	0.0318595	0.72887	0.0185852	0.90545	0.0305303	0.0358282	0.876905	0.153271
WMC0722_136	4A	224.1	10JAN	5.906	1.08874	0.0396758	0.861194	0.0252006	0.988762	0.0307316	0.633292	0.025088	1.01221	0.0377455	0.796723	0.0318595	0.72887	0.0185852	0.90545	0.0305303	0.0358282	0.876905	0.153271
WMC0722_136	4A	224.1	10SAU	3.504	1.08874	0.0396758	0.861194	0.0252006	0.988762	0.0307316	0.633292	0.025088	1.01221	0.0377455	0.796723	0.0318595	0.72887	0.0185852	0.90545	0.0305303	0.0358282	0.876905	0.153271
WMC0722_136	4A	224.1	10WOH	3.747	1.08874	0.0396758	0.861194	0.0252006	0.988762	0.0307316	0.633292	0.025088	1.01221	0.0377455	0.796723	0.0318595	0.72887	0.0185852	0.90545	0.0305303	0.0358282	0.876905	0.153271
WMC0722_136	4A	224.1	BLUEs	4.804	1.08874	0.0396758	0.861194	0.0252006	0.988762	0.0307316	0.633292	0.025088	1.01221	0.0377455	0.796723	0.0318595	0.72887	0.0185852	0.90545	0.0305303	0.0358282	0.876905	0.153271
GWM4083_165	4D	140.2	10SEL	3.021	-0.225929	0.00327001	-0.53795	0.0147028	-0.463253	0.00911822	-0.515594	0.0224544	-0.498531	0.0142136	-0.532378	0.0223771	-0.646631	0.0228675	-0.404189	0.00852425	0.0155121	-0.478057	0.123072
GWM0304_202	5A	40.3	10JAN	3.429	0.431522	0.00373735	0.488477	0.00414111	0.451935	0.00502854	0.488301	0.0150742	1.01326	0.0295369	0.677054	0.0137777	0.531925	0.0070955	0.507656	0.0064797	0.0108299	0.573766	0.192575
BARC0330_105	5A	125.4	09AND	3.999	1.66659	0.0319642	1.06723	0.0127476	1.01927	0.0104507	1.00681	0.0231174	1.06537	0.0150932	1.24331	0.0203625	0.67189	0.00538841	1.24421	0.0211699	0.0236173	1.12309	0.282552
BARC0330_105	5A	125.4	10AND	3.124	1.66659	0.0319642	1.06723	0.0127476	1.01927	0.0104507	1.00681	0.0231174	1.06537	0.0150932	1.24331	0.0203625	0.67189	0.00538841	1.24421	0.0211699	0.0236173	1.12309	0.282552
BARC0330_105	5A	125.4	10SAU	3.419	1.66659	0.0319642	1.06723	0.0127476	1.01927	0.0104507	1.00681	0.0231174	1.06537	0.0150932	1.24331	0.0203625	0.67189	0.00538841	1.24421	0.0211699	0.0236173	1.12309	0.282552
BARC0330_105	5A	125.4	10WOH	4.377	1.66659	0.0319642	1.06723	0.0127476	1.01927	0.0104507	1.00681	0.0231174	1.06537	0.0150932	1.24331	0.0203625	0.67189	0.00538841	1.24421	0.0211699	0.0236173	1.12309	0.282552
BARC0330_105	5A	125.4	BLUEs	3.662	1.66659	0.0319642	1.06723	0.0127476	1.01927	0.0104507	1.00681	0.0231174	1.06537	0.0150932	1.24331	0.0203625	0.67189	0.00538841	1.24421	0.0211699	0.0236173	1.12309	0.282552
GWM1342_185	5A	149.2	10SAU	3.038	0.44585	0.00845151	0.443607	0.0083806	0.532527	0.0100968	0.168428	0.000321609	0.433893	0.00778997	0.588821	0.0154151	0.312947	0.00362248	0.42999	0.0105659	0.0122331	0.419508	0.12952
GWM1342_185	5A	149.2	10SEL	3.06	0.44585	0.00845151	0.443607	0.0083806	0.532527	0.0100968	0.168428	0.000321609	0.433893	0.00778997	0.588821	0.0154151	0.312947	0.00362248	0.42999	0.0105659	0.0122331	0.419508	0.12952
GWM1342_185	5A	149.2	10WOH	3.751	0.44585	0.00845151	0.443607	0.0083806	0.532527	0.0100968	0.168428	0.000321609	0.433893	0.00778997	0.588821	0.0154151	0.312947	0.00362248	0.42999	0.0105659	0.0122331	0.419508	0.12952
CFA2163a_175	5A	163.1	10SAU	3.251	-0.376471	0.00666686	-0.628571	0.0176601	-0.412324	0.00754665	-0.256738	0.00295664	-0.288342	0.00416175	-0.597995	0.0223232	-0.31357	0.00378147	-0.288152	0.0042297	0.0120582	-0.39527	0.143897
CFA2163a_189	5A	163.4	10SAU	3.686	0.38289	0.00720923	0.739967	0.026244	0.478113	0.0104008	0.320335	0.00605391	0.484075	0.0127374	0.646722	0.0300312	0.415301	0.00797096	0.440674	0.0109405	0.0177485	0.48851	0.139117
GWM0335a_214	5B	64.8	09WOH	3.291	-0.481201	0.0109657	-0.457398	0.00954319	-0.704996	0.0222873	-0.433066	0.0134771	-0.505052	0.0150781	-0.590798	0.0226544	-0.492362	0.01673	-0.4568	0.00961319	0.0190429	-0.515209	0.0902502
BARC0109_243	5B	72.9	10AND	3.481	-0.951985	0.0238983	-0.628199	0.00964158	-0.760374	0.0130283	-0.631974	0.0239979	-0.93887	0.0259004	-0.774461	0.0168638	-0.884225	0.0250897	-0.673604	0.0163797	0.0298327	-0.780462	0.132218
BARC0109_243	5B	72.9	10JAN	3.16	-0.951985	0.0238983	-0.628199	0.00964158	-0.760374	0.0130283	-0.631974	0.0239979	-0.93887	0.0259004	-0.774461	0.0168638	-0.884225	0.0250897	-0.673604	0.0163797	0.0298327	-0.780462	0.132218
WMC0415b_176	5B	97.6	09SEL	4.218	1.09569	0.0108129	2.15217	0.0373962	2.2159	0.0341809	1.09458	0.0135821	1.77036	0.028661	1.0317	0.0102088	2.14333	0.036973	1.3736	0.018409	0.0337216	1.60966	0.51985
WMC0415b_176	5B	97.6	09WOH	3.339	1.09569	0.0108129	2.15217	0.0373962	2.2159	0.0341809	1.09458	0.0135821	1.77036	0.028661	1.0317	0.0102088	2.14333	0.036973	1.3736	0.018409	0.0337216	1.60966	0.51985
WMC0415b_176	5B	97.6	10JAN	3.024	1.09569	0.0108129	2.15217	0.0373962	2.2159	0.0341809	1.09458	0.0135821	1.77036	0.028661	1.0317	0.0102088	2.14333	0.036973	1.3736	0.018409	0.0337216	1.60966	0.51985
WMC0415b_176	5B	97.6	10SEL	4.141	1.09569	0.0108129	2.15217	0.0373962	2.2159	0.0341809	1.09458	0.0135821	1.77036	0.028661	1.0317	0.0102088	2.14333	0.036973	1.3736	0.018409	0.0337216	1.60966	0.51985
WMC0415b_176	5B	97.6	10WOH	3.081	1.09569	0.0108129	2.15217	0.0373962	2.2159	0.0341809	1.09458	0.0135821	1.77036	0.028661	1.0317	0.0102088	2.14333	0.036973	1.3736	0.018409	0.0337216	1.60966	0.51985
WMC0415b_176	5B	97.6	BLUEs	3.61	1.09569	0.0108129	2.15217	0.0373962	2.2159	0.0341809	1.09458	0.0135821	1.77036	0.028661	1.0317	0.0102088	2.14333	0.036973	1.3736	0.018409	0.0337216	1.60966	0.51985
WMC0160b_135	5B	158.4	10WOH	3.159	-0.535961	0.00977906	-0.399985	0.00495412	-0.573094	0.00783167	-0.201371	0.00282192	-0.14694	0.00080373	-0.235497	0.00228098	-0.230728	0.0016698	-0.734218	0.0244446	0.00744914	-0.382224	0.212746
WMC0160b_190	5B	158.6	09WOH	4.39	0.783521	0.01915	0.60857	0.00978146	1.20337	0.0408362	0.416644	0.013184	0.880532	0.0277446	0.694413	0.020832	0.759214	0.0204779	0.582032	0.0118693	0.0232216	0.741037	0.234697
WMC0160b_190	5B	158.6	10JAN	4.297	0.783521	0.01915	0.60857	0.00978146	1.20337	0.0408362	0.416644	0.013184	0.880532	0.0277446	0.694413	0.020832	0.759214	0.0204779	0.582032	0.0118693	0.0232216	0.741037	0.234697
GWM1462_177	5D	174.8	10AND	3.08	-0.228198	0.00220259	-0.540071	0.011279	-0.375409	0.00567016	-0.450809	0.0157037	-0.429365	0.00894271	-0.293232	0.00211341	-0.155956	0.00138877	-0.205421	0.00178977	0.00784389	-0.334807	0.135226
CFD0029_196	5D	199.4	09WOH	3.833	-0.941834	0.0300169	-0.418603	0.00547646	-1.09106	0.0364568	-0.722181	0.0319815	-0.930863	0.0327354	-1.04194	0.0520974	-0.879243	0.0268785	-0.855903	0.0320535	0.0339933	-0.860203	0.211262
CFD0029_196	5D	199.4	10JAN	3.371	-0.941834	0.0300169	-0.418603	0.00547646	-1.09106	0.0364568	-0.722181	0.0319815	-0.930863	0.0327354	-1.04194	0.0520974	-0.879243	0.0268785	-0.855903	0.0320535	0.0339933	-0.860203	0.211262
CFD0029_196	5D	199.4	10SAU	3.968	-0.941834	0.0300169	-0.418603	0.00547646	-1.09106	0.0364568	-0.722181	0.0319815	-0.930863	0.0327354	-1.04194	0.0520974	-0.879243	0.0268785	-0.855903	0.0320535	0.0339933	-0.860203	0.211262
WMC0215_200	5D	200.6	09SEL	3.031	-0.436023	0.00895702	-0.592114	0.015532	-0.725412	0.0200074	-0.251624	0.00497992	-0.308988	0.00463199	-0.384755	0.010983	-0.447005	0.010008	-0.110001	0.000189959	0.0113507	-0.40699	0.192928
WMC0215_212	5D	200.9	09AND	3.705	1.4194	0.0274983	1.32228	0.0223202	1.07025	0.0128034	0.695156	0.0102167	0.88229	0.0119008	0.975356	0.0214655	0.924526	0.0143897	0.494601	0.00494738	0.0189364	0.972982	0.304108
CFD0019b_306	5D	215.7	10JAN	3.367	0.610603	0.0131642	0.331096	0.00349667	0.680394	0.0144218	0.434919	0.00967009	0.776124	0.0247324	0.460351	0.00817799	0.515736	0.0115042	0.105671	0.000454633	0.0159383	0.489362	0.210507
CFA2141b_263	5D	219.1	09AND	4.767	1.04665	0.0363211	0.864699	0.0236902	0.451787	0.00587647	0.633704	0.0216045	0.898077	0.027962	0.694578	0.0268821	0.660273	0.0169606	0.557971	0.0164009	0.0247634	0.725967	0.196001
CFA2141b_263	5D	219.1	09SEL	3.646	1.04665	0.0363211	0.864699	0.0236902	0.451787	0.00587647	0.633704	0.0216045	0.898077	0.027962	0.694578	0.0268821	0.660273	0.0169606	0.557971	0.0164009	0.0247634	0.725967	0.196001
CFA2141b_263	5D	219.1	10JAN	4.307	1.04665	0.0363211	0.864699	0.0236902	0.451787	0.00587647	0.633704	0.0216045	0.898077	0.027962	0.694578	0.0268821	0.660273	0.0169606	0.557971	0.0164009	0.0247634	0.725967	0.196001
CFA2141b_263	5D	219.1	10SAU	3.22	1.04665	0.0363211	0.864699	0.0236902	0.451787	0.00587647	0.633704	0.0216045	0.898077	0.027962	0.694578	0.0268821	0.660273	0.0169606	0.557971	0.0164009	0.0247634	0.725967	0.196001
CFA2141b_263	5D	219.1	BLUEs	3.72	1.04665	0.0363211	0.864699	0.0236902	0.451787	0.00587647	0.633704	0.0216045	0.898077	0.027962	0.694578	0.0268821	0.660273	0.0169606	0.557971	0.0164009	0.0247634	0.725967	0.196001
GWM4822b_129	5D	288.1	10SAU	3.514	-0.886969	0.0245736	-0.623716	0.0117744	-0.915733	0.0252585	-0.767531	0.0290795	-0.897104	0.0296688	-0.837467	0.0382415	-0.992901	0.0300997	-0.831495	0.0262661	0.032947	-0.844114	0.111198
GWM4822b_129	5D	288.1	10SEL	3.218	-0.886969	0.0245736	-0.623716	0.0117744	-0.915733	0.0252585	-0.767531	0.0290795	-0.897104	0.0296688	-0.837467	0.0382415	-0.992901	0.0300997	-0.831495	0.0262661	0.032947	-0.844114	0.111198
GWM4822b_129	5D	288.1	BLUEs	3.087	-0.886969	0.0245736	-0.623716	0.0117744	-0.915733	0.0252585	-0.767531	0.0290795	-0.897104	0.0296688	-0.837467	0.0382415	-0.992901	0.0300997	-0.831495	0.0262661	0.032947	-0.844114	0.111198
GWM4833a_141	6A	21.3	09WOH	3.261	-0.651384	0.0113896	-0.494121	0.00589813	-0.855748	0.0174484	-0.355901	0.00550591	-0.632127	0.0123173	-0.337563	0.000383048	-0.131454	0.000582397	-0.380081	0.00477387	0.0128739	-0.479797	0.227112
WMC0672b_98	6A	67.5	09AND	3.01	-1.47347	0.0420511	-1.44407	0.037982	-1.23326	0.0231734	-0.731978	0.0129716	-0.730077	0.0106779	-0.982089	0.0184053	-0.882013	0.0148748	-0.672194	0.012356	0.029269	-1.01864	0.325003
WMC0672b_98	6A	67.5	09SEL	3.027	-1.47347	0.0420511	-1.44407	0.037982	-1.23326	0.0231734	-0.731978	0.0129716	-0.730077	0.0106779	-0.982089	0.0184053	-0.882013	0.0148748	-0.672194	0.012356	0.029269	-1.01864	0.325003
WMC0553_121	6A	104.4	09WOH	3.089	-1.02555	0.00927518	-1.09663	0.00984094	-1.51874	0.0174798	-0.932847	0.0121198	-1.51024	0.0225814	-0.919982	0.00521393	-1.04471	0.00835374	-0.505871	0.00203641	0.0177712	-1.06932	0.32908
WMC0553_121	6A	104.4	10JAN	4.625	-1.02555	0.00927518	-1.09663	0.00984094	-1.51874	0.0174798	-0.932847	0.0121198	-1.51024	0.0225814	-0.919982	0.00521393	-1.04471	0.00835374	-0.505871	0.00203641	0.0177712	-1.06932	0.32908
GWM0570_138	6A	115.6	09SEL	3.236	0.54046	0.0138535	0.721792	0.0224336	0.711062	0.0160938	0.511415	0.0124227	0.421947	0.00850354	0.436311	0.00899498	0.310199	0.00430169	0.396832	0.00914749	0.0189506	0.506252	0.147363
GWM0570_144	6A	115.7	09SEL	4.16	-0.622617	0.0152478	-0.81286	0.0240531	-0.589847	0.0103117	-0.308	0.00475435	-0.310037	0.00390921	-0.120711	0.00327006	-0.512786	0.0123542	-0.315911	0.00500094	0.00907291	-0.449096	0.223965
CFD0075_300	6D	49.4	09AND	3.937	-0.774971	0.0218104	-0.880767	0.0277544	-1.01165	0.0328508	-0.619205	0.0243294	-0.680787	0.0193318	-0.674736	0.0253986	-1.01259	0.0467222	-0.66514	0.0267798	0.0314451	-0.78998	0.159065
CFD0075_300	6D	49.4	09SEL	4.848	-0.774971	0.0218104	-0.880767	0.0277544	-1.01165	0.0328508	-0.619205	0.0243294	-0.680787	0.0193318	-0.674736	0.0253986	-1.01259	0.0467222	-0.66514	0.0267798	0.0314451	-0.78998	0.159065
CFD0075_300	6D	49.4	09WOH	5.068	-0.774971	0.0218104	-0.880767	0.0277544	-1.01165	0.0328508	-0.619205	0.0243294	-0.680787	0.0193318	-0.674736	0.0253986	-1.01259	0.0467222	-0.66514	0.0267798	0.0314451	-0.78998	0.159065
CFD0075_300	6D	49.4	10JAN	3.636	-0.774971	0.0218104	-0.880767	0.0277544	-1.01165	0.0328508	-0.619205	0.0243294	-0.680787	0.0193318	-0.674736	0.0253986	-1.01259	0.0467222	-0.66514	0.0267798	0.0314451	-0.78998	0.159065
CFD0075_300	6D	49.4	10SAU	3.236	-0.774971	0.0218104	-0.880767	0.0277544	-1.01165	0.0328508	-0.619205	0.0243294	-0.680787	0.0193318	-0.674736	0.0253986	-1.01259	0.0467222	-0.66514	0.0267798	0.0314451	-0.78998	0.159065
CFD0075_300	6D	49.4	10SEL	4.568	-0.774971	0.0218104	-0.880767	0.0277544	-1.01165	0.0328508	-0.619205	0.0243294	-0.680787	0.0193318	-0.674736	0.0253986	-1.01259	0.0467222	-0.66514	0.0267798	0.0314451	-0.78998	0.159065
CFD0075_300	6D	49.4	10WOH	3.217	-0.774971	0.0218104	-0.880767	0.0277544	-1.01165	0.0328508	-0.619205	0.0243294	-0.680787	0.0193318	-0.674736	0.0253986	-1.01259	0.0467222	-0.66514	0.0267798	0.0314451	-0.78998	0.159065
CFD0075_300	6D	49.4	BLUEs	5.025	-0.774971	0.0218104	-0.880767	0.0277544	-1.01165	0.0328508	-0.619205	0.0243294	-0.680787	0.0193318	-0.674736	0.0253986	-1.01259	0.0467222	-0.66514	0.0267798	0.0314451	-0.78998	0.159065
CFD0075_302	6D	49.5	09AND	4.006	0.680109	0.0264653	0.753316	0.0318478	0.463772	0.0129373	0.354926	0.0127986	0.422588	0.0119157	0.657911	0.0242657	0.58584	0.0235883	0.425225	0.0160692	0.0290721	0.542961	0.14545
CFD0075_302	6D	49.5	09SEL	5.07	0.680109	0.0264653	0.753316	0.0318478	0.463772	0.0129373	0.354926	0.0127986	0.422588	0.0119157	0.657911	0.0242657	0.58584	0.0235883	0.425225	0.0160692	0.0290721	0.542961	0.14545
CFD0075_302	6D	49.5	09WOH	3.32	0.680109	0.0264653	0.753316	0.0318478	0.463772	0.0129373	0.354926	0.0127986	0.422588	0.0119157	0.657911	0.0242657	0.58584	0.0235883	0.425225	0.0160692	0.0290721	0.542961	0.14545
CFD0075_302	6D	49.5	10SAU	4.387	0.680109	0.0264653	0.753316	0.0318478	0.463772	0.0129373	0.354926	0.0127986	0.422588	0.0119157	0.657911	0.0242657	0.58584	0.0235883	0.425225	0.0160692	0.0290721	0.542961	0.14545
CFD0075_302	6D	49.5	10SEL	3.85	0.680109	0.0264653	0.753316	0.0318478	0.463772	0.0129373	0.354926	0.0127986	0.422588	0.0119157	0.657911	0.0242657	0.58584	0.0235883	0.425225	0.0160692	0.0290721	0.542961	0.14545
CFD0075_302	6D	49.5	10WOH	3.471	0.680109	0.0264653	0.753316	0.0318478	0.463772	0.0129373	0.354926	0.0127986	0.422588	0.0119157	0.657911	0.0242657	0.58584	0.0235883	0.425225	0.0160692	0.0290721	0.542961	0.14545
CFD0075_302	6D	49.5	BLUEs	4.607	0.680109	0.0264653	0.753316	0.0318478	0.463772	0.0129373	0.354926	0.0127986	0.422588	0.0119157	0.657911	0.0242657	0.58584	0.0235883	0.425225	0.0160692	0.0290721	0.542961	0.14545
GDM0132_164	6D	54.3	09AND	3.432	-0.63728	0.0151197	-0.75996	0.0208705	-0.842084	0.0241873	-0.508168	0.0165833	-0.601791	0.0154277	-0.575268	0.0198101	-0.891665	0.036243	-0.590559	0.0217046	0.0228397	-0.675847	0.138236
GDM0132_164	6D	54.3	09SEL	4.116	-0.63728	0.0151197	-0.75996	0.0208705	-0.842084	0.0241873	-0.508168	0.0165833	-0.601791	0.0154277	-0.575268	0.0198101	-0.891665	0.036243	-0.590559	0.0217046	0.0228397	-0.675847	0.138236
GDM0132_164	6D	54.3	09WOH	4.417	-0.63728	0.0151197	-0.75996	0.0208705	-0.842084	0.0241873	-0.508168	0.0165833	-0.601791	0.0154277	-0.575268	0.0198101	-0.891665	0.036243	-0.590559	0.0217046	0.0228397	-0.675847	0.138236
GDM0132_164	6D	54.3	10JAN	3.288	-0.63728	0.0151197	-0.75996	0.0208705	-0.842084	0.0241873	-0.508168	0.0165833	-0.601791	0.0154277	-0.575268	0.0198101	-0.891665	0.036243	-0.590559	0.0217046	0.0228397	-0.675847	0.138236
GDM0132_164	6D	54.3	10SEL	3.753	-0.63728	0.0151197	-0.75996	0.0208705	-0.842084	0.0241873	-0.508168	0.0165833	-0.601791	0.0154277	-0.575268	0.0198101	-0.891665	0.036243	-0.590559	0.0217046	0.0228397	-0.675847	0.138236
GDM0132_164	6D	54.3	BLUEs	4.312	-0.63728	0.0151197	-0.75996	0.0208705	-0.842084	0.0241873	-0.508168	0.0165833	-0.601791	0.0154277	-0.575268	0.0198101	-0.891665	0.036243	-0.590559	0.0217046	0.0228397	-0.675847	0.138236
GDM0132_166	6D	54.4	09AND	3.706	0.638607	0.0237877	0.682346	0.0262966	0.417497	0.0109755	0.32312	0.0110694	0.429012	0.0125178	0.616404	0.022377	0.545187	0.0207854	0.394713	0.014216	0.0251348	0.50586	0.132016
GDM0132_166	6D	54.4	09SEL	4.476	0.638607	0.0237877	0.682346	0.0262966	0.417497	0.0109755	0.32312	0.0110694	0.429012	0.0125178	0.616404	0.022377	0.545187	0.0207854	0.394713	0.014216	0.0251348	0.50586	0.132016
GDM0132_166	6D	54.4	10SAU	4.104	0.638607	0.0237877	0.682346	0.0262966	0.417497	0.0109755	0.32312	0.0110694	0.429012	0.0125178	0.616404	0.022377	0.545187	0.0207854	0.394713	0.014216	0.0251348	0.50586	0.132016
GDM0132_166	6D	54.4	10SEL	3.356	0.638607	0.0237877	0.682346	0.0262966	0.417497	0.0109755	0.32312	0.0110694	0.429012	0.0125178	0.616404	0.022377	0.545187	0.0207854	0.394713	0.014216	0.0251348	0.50586	0.132016
GDM0132_166	6D	54.4	10WOH	3.029	0.638607	0.0237877	0.682346	0.0262966	0.417497	0.0109755	0.32312	0.0110694	0.429012	0.0125178	0.616404	0.022377	0.545187	0.0207854	0.394713	0.014216	0.0251348	0.50586	0.132016
GDM0132_166	6D	54.4	BLUEs	4.183	0.638607	0.0237877	0.682346	0.0262966	0.417497	0.0109755	0.32312	0.0110694	0.429012	0.0125178	0.616404	0.022377	0.545187	0.0207854	0.394713	0.014216	0.0251348	0.50586	0.132016
GWM0469_176	6D	65.7	09AND	4.19	1.32171	0.0316741	1.39634	0.0334938	1.13256	0.0198197	0.782742	0.0144986	0.543524	0.00577922	0.971809	0.0257426	1.26787	0.0323093	0.935744	0.028221	0.0282252	1.04404	0.29152
GWM0469_176	6D	65.7	09SEL	4.985	1.32171	0.0316741	1.39634	0.0334938	1.13256	0.0198197	0.782742	0.0144986	0.543524	0.00577922	0.971809	0.0257426	1.26787	0.0323093	0.935744	0.028221	0.0282252	1.04404	0.29152
GWM0469_176	6D	65.7	10SEL	4.949	1.32171	0.0316741	1.39634	0.0334938	1.13256	0.0198197	0.782742	0.0144986	0.543524	0.00577922	0.971809	0.0257426	1.26787	0.0323093	0.935744	0.028221	0.0282252	1.04404	0.29152
GWM0469_176	6D	65.7	10WOH	3.946	1.32171	0.0316741	1.39634	0.0334938	1.13256	0.0198197	0.782742	0.0144986	0.543524	0.00577922	0.971809	0.0257426	1.26787	0.0323093	0.935744	0.028221	0.0282252	1.04404	0.29152
GWM0469_176	6D	65.7	BLUEs	3.845	1.32171	0.0316741	1.39634	0.0334938	1.13256	0.0198197	0.782742	0.0144986	0.543524	0.00577922	0.971809	0.0257426	1.26787	0.0323093	0.935744	0.028221	0.0282252	1.04404	0.29152
CFD0013b_306	6D	73.3	10AND	3.043	0.414744	0.00671394	0.0651929	0.000312854	0.402827	0.00603061	0.602565	0.0172108	0.81426	0.0281768	0.483952	0.011627	0.430343	0.0044578	0.380511	0.00336957	0.0138165	0.449299	0.211751
CFD0019c_313	6D	130.9	10JAN	3.224	0.900541	0.00978244	0.456252	0.00312734	1.09351	0.0107429	0.496937	0.0022964	1.16966	0.0185263	0.483866	0.00469994	0.255741	0.00166218	-0.212662	0.000979697	0.00646515	0.580481	0.459666
GWM1749_130	6D	222.7	09SEL	3.651	-1.15501	0.0138146	-1.69634	0.0284682	-1.54602	0.0246803	-1.01262	0.0162993	-1.15823	0.0168587	-1.182	0.0075453	-0.677577	0.0056821	-1.02439	0.0141379	0.0297015	-1.18152	0.317652
GWM1749_130	6D	222.7	09WOH	4.289	-1.15501	0.0138146	-1.69634	0.0284682	-1.54602	0.0246803	-1.01262	0.0162993	-1.15823	0.0168587	-1.182	0.0075453	-0.677577	0.0056821	-1.02439	0.0141379	0.0297015	-1.18152	0.317652
GWM1749_130	6D	222.7	10AND	4.416	-1.15501	0.0138146	-1.69634	0.0284682	-1.54602	0.0246803	-1.01262	0.0162993	-1.15823	0.0168587	-1.182	0.0075453	-0.677577	0.0056821	-1.02439	0.0141379	0.0297015	-1.18152	0.317652
GWM1749_130	6D	222.7	10JAN	3.249	-1.15501	0.0138146	-1.69634	0.0284682	-1.54602	0.0246803	-1.01262	0.0162993	-1.15823	0.0168587	-1.182	0.0075453	-0.677577	0.0056821	-1.02439	0.0141379	0.0297015	-1.18152	0.317652
GWM1749_130	6D	222.7	10WOH	4.483	-1.15501	0.0138146	-1.69634	0.0284682	-1.54602	0.0246803	-1.01262	0.0162993	-1.15823	0.0168587	-1.182	0.0075453	-0.677577	0.0056821	-1.02439	0.0141379	0.0297015	-1.18152	0.317652
GWM1749_130	6D	222.7	BLUEs	4.448	-1.15501	0.0138146	-1.69634	0.0284682	-1.54602	0.0246803	-1.01262	0.0162993	-1.15823	0.0168587	-1.182	0.0075453	-0.677577	0.0056821	-1.02439	0.0141379	0.0297015	-1.18152	0.317652
GWM0681_208	7A	13.9	09SEL	3.667	0.587974	0.0116105	1.02859	0.031263	0.746097	0.0155155	0.264531	0.00394214	0.49229	0.00792388	0.379092	0.00299414	0.543647	0.00846484	0.219309	0.000820764	0.0161994	0.532692	0.26457
WMC0283b_168	7A	65.1	09WOH	3.595	-0.863567	0.00975216	-0.492773	0.00353161	-1.26756	0.0185303	-0.711264	0.0096964	-1.50692	0.0312908	-1.26891	0.0192587	-0.754995	0.00640531	-1.16314	0.0200088	0.0212067	-1.00364	0.347781
WMC0283b_168	7A	65.2	10JAN	4.822	-0.863567	0.00975216	-0.492773	0.00353161	-1.26756	0.0185303	-0.711264	0.0096964	-1.50692	0.0312908	-1.26891	0.0192587	-0.754995	0.00640531	-1.16314	0.0200088	0.0212067	-1.00364	0.347781
WMC0283b_168	7A	65.3	10SAU	3.271	-0.863567	0.00975216	-0.492773	0.00353161	-1.26756	0.0185303	-0.711264	0.0096964	-1.50692	0.0312908	-1.26891	0.0192587	-0.754995	0.00640531	-1.16314	0.0200088	0.0212067	-1.00364	0.347781
WMC0283b_168	7A	65.4	10WOH	3.745	-0.863567	0.00975216	-0.492773	0.00353161	-1.26756	0.0185303	-0.711264	0.0096964	-1.50692	0.0312908	-1.26891	0.0192587	-0.754995	0.00640531	-1.16314	0.0200088	0.0212067	-1.00364	0.347781
WMC0283b_168	7A	65.5	BLUEs	3.437	-0.863567	0.00975216	-0.492773	0.00353161	-1.26756	0.0185303	-0.711264	0.0096964	-1.50692	0.0312908	-1.26891	0.0192587	-0.754995	0.00640531	-1.16314	0.0200088	0.0212067	-1.00364	0.347781
GWM1645_192	7A	125.1	10JAN	3.448	0.301638	0.00154699	0.379626	0.0021714	0.463484	0.00344349	0.152888	0.00191706	0.665632	0.00699324	0.88563	0.0120785	-0.0817696	2.16236e-05	0.261687	0.00143423	0.00381831	0.378602	0.299798
GWM1645_192	7A	125.1	10SAU	3.092	0.301638	0.00154699	0.379626	0.0021714	0.463484	0.00344349	0.152888	0.00191706	0.665632	0.00699324	0.88563	0.0120785	-0.0817696	2.16236e-05	0.261687	0.00143423	0.00381831	0.378602	0.299798
GWM1645_194	7A	125.2	10JAN	3.448	-0.301638	0.00154699	-0.379626	0.0021714	-0.463484	0.00344349	-0.152888	0.00191706	-0.665632	0.00699324	-0.88563	0.0120785	0.0817696	2.16236e-05	-0.261687	0.00143423	0.00381831	-0.378602	0.299798
GWM1645_194	7A	125.2	10SAU	3.092	-0.301638	0.00154699	-0.379626	0.0021714	-0.463484	0.00344349	-0.152888	0.00191706	-0.665632	0.00699324	-0.88563	0.0120785	0.0817696	2.16236e-05	-0.261687	0.00143423	0.00381831	-0.378602	0.299798
WMC0422_310	7A	131.2	09AND	3.157	0.663334	0.02091	0.508274	0.0114725	0.603203	0.0137343	0.121252	0.000369755	0.442609	0.00993291	0.455473	0.00714556	0.261404	0.00301704	0.276701	0.00443549	0.0144648	0.416531	0.184072
GWM0631_203	7A	132.3	09SEL	3.047	-1.33746	0.0119895	-2.36488	0.0353012	-2.07892	0.0213777	-0.772217	0.00533729	-1.32761	0.0128944	-1.49985	0.0133823	-1.87715	0.0239877	-2.14208	0.0383186	0.033607	-1.67502	0.531631
GWM0631_203	7A	132.3	10SEL	4.104	-1.33746	0.0119895	-2.36488	0.0353012	-2.07892	0.0213777	-0.772217	0.00533729	-1.32761	0.0128944	-1.49985	0.0133823	-1.87715	0.0239877	-2.14208	0.0383186	0.033607	-1.67502	0.531631
GWM0631_203	7A	132.3	10WOH	5.252	-1.33746	0.0119895	-2.36488	0.0353012	-2.07892	0.0213777	-0.772217	0.00533729	-1.32761	0.0128944	-1.49985	0.0133823	-1.87715	0.0239877	-2.14208	0.0383186	0.033607	-1.67502	0.531631
WMC0607b_266	7A	154.6	09AND	3.929	1.89932	0.03271	1.59999	0.0223446	0.555631	0.00314392	1.13775	0.0184235	0.602791	0.00365717	1.34387	0.0278774	1.52652	0.0249602	1.27896	0.0266002	0.0200438	1.2431	0.469568
WMC0607b_266	7A	154.6	09SEL	3.96	1.89932	0.03271	1.59999	0.0223446	0.555631	0.00314392	1.13775	0.0184235	0.602791	0.00365717	1.34387	0.0278774	1.52652	0.0249602	1.27896	0.0266002	0.0200438	1.2431	0.469568
WMC0607b_266	7A	154.6	10SEL	3.961	1.89932	0.03271	1.59999	0.0223446	0.555631	0.00314392	1.13775	0.0184235	0.602791	0.00365717	1.34387	0.0278774	1.52652	0.0249602	1.27896	0.0266002	0.0200438	1.2431	0.469568
WMC0076a_284	7B	6.2	10WOH	3.581	0.352942	0.00718357	0.411022	0.00909809	0.571546	0.0124581	0.641623	0.022293	0.550778	0.0163603	0.381347	0.0176989	0.484985	0.0129694	0.562135	0.0214748	0.0168694	0.494547	0.103665
WMC0076a_290	7B	6.3	10WOH	3.346	0.322268	0.00494742	0.422392	0.00807821	0.41716	0.00618969	0.516617	0.0148398	0.396246	0.00766122	0.237072	0.00991871	0.523071	0.0137775	0.580199	0.0208219	0.0095086	0.426878	0.112654
BARC0072_167	7B	33.2	10JAN	3.356	-1.05012	0.0157448	-0.429708	0.00298053	-1.28634	0.0181786	-1.00969	0.0195859	-1.48927	0.0328226	-0.564963	0.00417328	-0.634585	0.00576848	-0.608409	0.00478454	0.0160861	-0.884135	0.381341
BARC0072_171	7B	33.3	10JAN	3.923	1.15044	0.023266	0.608615	0.00669085	1.22892	0.0210692	0.797933	0.0149424	1.44431	0.0384825	0.688104	0.00750852	0.618641	0.00677631	0.65724	0.00740502	0.020972	0.899276	0.326343
GWM0808_72	7B	54	10AND	4.021	-0.438246	0.00393679	-0.61671	0.00777712	-0.20896	0.00164919	-0.913827	0.0212386	-0.631898	0.01029	-1.0045	0.030978	-0.413754	0.00493249	-0.835212	0.0190412	0.013778	-0.632888	0.273558
GWM0808_72	7B	54	10JAN	3.239	-0.438246	0.00393679	-0.61671	0.00777712	-0.20896	0.00164919	-0.913827	0.0212386	-0.631898	0.01029	-1.0045	0.030978	-0.413754	0.00493249	-0.835212	0.0190412	0.013778	-0.632888	0.273558
GWM0808_72	7B	54	10SAU	4.526	-0.438246	0.00393679	-0.61671	0.00777712	-0.20896	0.00164919	-0.913827	0.0212386	-0.631898	0.01029	-1.0045	0.030978	-0.413754	0.00493249	-0.835212	0.0190412	0.013778	-0.632888	0.273558
GWM0808_72	7B	54	10WOH	3.256	-0.438246	0.00393679	-0.61671	0.00777712	-0.20896	0.00164919	-0.913827	0.0212386	-0.631898	0.01029	-1.0045	0.030978	-0.413754	0.00493249	-0.835212	0.0190412	0.013778	-0.632888	0.273558
GWM0808_72	7B	54	BLUEs	3.269	-0.438246	0.00393679	-0.61671	0.00777712	-0.20896	0.00164919	-0.913827	0.0212386	-0.631898	0.01029	-1.0045	0.030978	-0.413754	0.00493249	-0.835212	0.0190412	0.013778	-0.632888	0.273558
GWM0808_105	7B	54.1	10AND	4.14	0.668736	0.0191751	0.771835	0.023029	0.914613	0.030367	0.67997	0.0347387	0.549405	0.0150499	0.678341	0.0165578	0.575925	0.0175878	0.655082	0.0206842	0.0338526	0.686738	0.114487
WMC0396_195	7B	55.7	10AND	4.922	-0.996343	0.0137591	-0.903292	0.0108376	-0.793109	0.00914107	-1.1029	0.0259013	-1.44776	0.03405	-1.22306	0.0226509	-0.491914	0.0046908	-0.928424	0.0153311	0.0257712	-0.985849	0.286523
WMC0396_195	7B	55.7	10JAN	5.297	-0.996343	0.0137591	-0.903292	0.0108376	-0.793109	0.00914107	-1.1029	0.0259013	-1.44776	0.03405	-1.22306	0.0226509	-0.491914	0.0046908	-0.928424	0.0153311	0.0257712	-0.985849	0.286523
WMC0396_195	7B	55.7	10SAU	4.173	-0.996343	0.0137591	-0.903292	0.0108376	-0.793109	0.00914107	-1.1029	0.0259013	-1.44776	0.03405	-1.22306	0.0226509	-0.491914	0.0046908	-0.928424	0.0153311	0.0257712	-0.985849	0.286523
WMC0396_195	7B	55.7	10WOH	3.734	-0.996343	0.0137591	-0.903292	0.0108376	-0.793109	0.00914107	-1.1029	0.0259013	-1.44776	0.03405	-1.22306	0.0226509	-0.491914	0.0046908	-0.928424	0.0153311	0.0257712	-0.985849	0.286523
WMC0396_195	7B	55.7	BLUEs	4.01	-0.996343	0.0137591	-0.903292	0.0108376	-0.793109	0.00914107	-1.1029	0.0259013	-1.44776	0.03405	-1.22306	0.0226509	-0.491914	0.0046908	-0.928424	0.0153311	0.0257712	-0.985849	0.286523
WMC0506_264	7D	6.5	10JAN	3.246	0.634185	0.0137621	0.176772	0.000506101	0.175518	0.00146616	0.377336	0.0122989	0.659669	0.0180529	0.475751	0.00997887	0.36939	0.00501839	0.33734	0.00368051	0.00703817	0.400745	0.18268
GWM1650a_187	7D	28.9	09WOH	3.125	-0.492697	0.0123281	-0.480456	0.011264	-0.518998	0.013046	-0.205906	0.00340683	-0.396135	0.00808345	-0.274088	0.00938789	-0.546314	0.0167042	-0.296681	0.00506313	0.00954137	-0.401409	0.128082
GWM4187a_231	7D	66.4	09WOH	3.116	0.844023	0.0150092	0.950833	0.0181141	1.12138	0.0255665	0.559997	0.00822343	0.724582	0.0130247	0.693126	0.0149966	1.03974	0.0250276	0.788559	0.0163396	0.0199415	0.84028	0.187963
GWM1397_140	7D	113.1	10JAN	3.324	0.237603	0.000896092	0.26607	0.00117764	1.07144	0.0145858	0.41674	0.00271038	1.04917	0.0175685	0.406771	0.00111491	0.735054	0.00596305	0.636606	0.00600355	0.0092517	0.602432	0.328917
GWM1397_152	7D	113.2	10AND	4.073	-0.398846	0.00807057	-0.437202	0.00882818	-0.455239	0.00943171	-0.675281	0.0389813	-0.488662	0.0129764	-0.670128	0.0339502	-0.491308	0.0128826	-0.4563	0.0124687	0.0163736	-0.509121	0.105081
GWM1397_152	7D	113.2	10SAU	3.406	-0.398846	0.00807057	-0.437202	0.00882818	-0.455239	0.00943171	-0.675281	0.0389813	-0.488662	0.0129764	-0.670128	0.0339502	-0.491308	0.0128826	-0.4563	0.0124687	0.0163736	-0.509121	0.105081
GWM1276_205	7D	201	10AND	3.405	1.23346	0.0187563	1.37578	0.0217826	1.38149	0.0221422	1.29713	0.025347	1.48167	0.0292965	0.995909	0.0150946	0.875128	0.00837786	1.0879	0.0172064	0.0266537	1.21606	0.210926
GWM1276_205	7D	201	10JAN	4.129	1.23346	0.0187563	1.37578	0.0217826	1.38149	0.0221422	1.29713	0.025347	1.48167	0.0292965	0.995909	0.0150946	0.875128	0.00837786	1.0879	0.0172064	0.0266537	1.21606	0.210926
GWM1276_205	7D	201	BLUEs	3.171	1.23346	0.0187563	1.37578	0.0217826	1.38149	0.0221422	1.29713	0.025347	1.48167	0.0292965	0.995909	0.0150946	0.875128	0.00837786	1.0879	0.0172064	0.0266537	1.21606	0.210926
BARC0235_301	7D	212.9	10AND	3.001	0.330293	0.00288942	0.588647	0.00866673	0.523168	0.00716273	0.603498	0.011928	0.47061	0.00677767	0.402561	0.00371787	0.558535	0.00930681	0.391949	0.00501776	0.0113859	0.483658	0.100875
BARC0131_225	-	10.2	09SEL	3	-1.11294	0.020405	-1.5159	0.0358475	-1.53924	0.032261	-0.838108	0.0208738	-1.1618	0.0254272	-0.770472	0.00663241	-0.890756	0.0154534	-0.77737	0.012956	0.0331762	-1.07582	0.314021
BARC0131_225	-	10.2	BLUEs	3.021	-1.11294	0.020405	-1.5159	0.0358475	-1.53924	0.032261	-0.838108	0.0208738	-1.1618	0.0254272	-0.770472	0.00663241	-0.890756	0.0154534	-0.77737	0.012956	0.0331762	-1.07582	0.314021
BARC0261_182	-	20.4	10JAN	3.217	-0.609917	0.018359	-0.154163	0.000833641	-0.448519	0.00968632	-0.397066	0.0120051	-0.677288	0.0264105	-0.232108	0.00149022	-0.491182	0.0137229	-0.371366	0.00861343	0.0140539	-0.422701	0.176048
BARC1047_167	-	24	10JAN	3.398	-1.12756	0.0178792	-0.577554	0.00493786	-1.38141	0.021136	-1.0885	0.0221233	-1.5901	0.0364985	-0.598398	0.00465719	-0.710625	0.00745493	-0.699082	0.00638957	0.0193362	-0.971654	0.382736
BARC1047_171	-	24.1	10JAN	3.5	1.10555	0.0182173	0.538334	0.00461098	1.28436	0.0192729	1.08879	0.0236104	1.58007	0.0375647	0.665021	0.00615135	0.60128	0.00568989	0.637383	0.0055715	0.0188636	0.937599	0.381918
BARC1119_212	-	29	09SEL	3.204	-0.47779	0.0104021	-0.602799	0.015863	-0.734161	0.0206428	-0.539731	0.0184027	-0.533989	0.0143638	-0.754921	0.0308957	-0.346248	0.00687448	-0.547795	0.0163534	0.0236236	-0.567179	0.132789
BARC1119_212	-	29	09WOH	3.732	-0.47779	0.0104021	-0.602799	0.015863	-0.734161	0.0206428	-0.539731	0.0184027	-0.533989	0.0143638	-0.754921	0.0308957	-0.346248	0.00687448	-0.547795	0.0163534	0.0236236	-0.567179	0.132789
BARC1119_212	-	29	10SAU	4.163	-0.47779	0.0104021	-0.602799	0.015863	-0.734161	0.0206428	-0.539731	0.0184027	-0.533989	0.0143638	-0.754921	0.0308957	-0.346248	0.00687448	-0.547795	0.0163534	0.0236236	-0.567179	0.132789
BARC1119_212	-	29	BLUEs	3.479	-0.47779	0.0104021	-0.602799	0.015863	-0.734161	0.0206428	-0.539731	0.0184027	-0.533989	0.0143638	-0.754921	0.0308957	-0.346248	0.00687448	-0.547795	0.0163534	0.0236236	-0.567179	0.132789
BARC1119_215	-	29.1	09SEL	3.361	0.485313	0.0108148	0.618308	0.0168304	0.733454	0.0210797	0.546659	0.0191967	0.545947	0.0151107	0.748206	0.0321544	0.36069	0.00750792	0.553647	0.0170239	0.0240208	0.574028	0.127084
BARC1119_215	-	29.1	09WOH	3.817	0.485313	0.0108148	0.618308	0.0168304	0.733454	0.0210797	0.546659	0.0191967	0.545947	0.0151107	0.748206	0.0321544	0.36069	0.00750792	0.553647	0.0170239	0.0240208	0.574028	0.127084
BARC1119_215	-	29.1	10SAU	4.192	0.485313	0.0108148	0.618308	0.0168304	0.733454	0.0210797	0.546659	0.0191967	0.545947	0.0151107	0.748206	0.0321544	0.36069	0.00750792	0.553647	0.0170239	0.0240208	0.574028	0.127084
BARC1119_215	-	29.1	BLUEs	3.553	0.485313	0.0108148	0.618308	0.0168304	0.733454	0.0210797	0.546659	0.0191967	0.545947	0.0151107	0.748206	0.0321544	0.36069	0.00750792	0.553647	0.0170239	0.0240208	0.574028	0.127084
BARC1144_289	-	31.4	10SEL	4.023	0.889358	0.0223651	0.66369	0.0120962	0.539597	0.00891787	0.723354	0.0262674	0.708339	0.0152347	0.623481	0.0280536	1.19793	0.0493447	0.74149	0.0262196	0.0193944	0.760905	0.203313
CFA2263_123	-	35	10JAN	3.212	1.31775	0.019504	1.16529	0.0141655	1.47252	0.0209461	0.903048	0.0118889	1.40176	0.0248729	0.973202	0.00957473	0.764847	0.00616981	0.952635	0.0109512	0.0237389	1.11888	0.258449
WMB0147_122	-	47	10JAN	3.151	0.259772	0.00180666	0.101602	0.000184353	0.252583	0.00236719	0.437114	0.0123059	0.654973	0.0138421	0.186748	0.000794918	0.216737	0.00182114	0.270558	0.00264185	0.00381826	0.297511	0.172631
WMB0147_125	-	47.1	10JAN	3.607	-0.337298	0.00272194	-0.228824	0.000960601	-0.336668	0.00357693	-0.534443	0.0163323	-0.803422	0.0190219	-0.27492	0.00229427	-0.267986	0.00263061	-0.368735	0.00475057	0.00571789	-0.394037	0.189674
WMC0009_199	-	49.5	09SEL	3.089	-1.37632	0.0126188	-2.47116	0.0379437	-2.20374	0.023044	-0.753343	0.00554065	-1.47558	0.0158193	-1.51786	0.0143782	-1.88243	0.0245517	-2.15425	0.0395497	0.0356264	-1.72934	0.556218
WMC0009_199	-	49.5	10SEL	4.028	-1.37632	0.0126188	-2.47116	0.0379437	-2.20374	0.023044	-0.753343	0.00554065	-1.47558	0.0158193	-1.51786	0.0143782	-1.88243	0.0245517	-2.15425	0.0395497	0.0356264	-1.72934	0.556218
WMC0009_199	-	49.5	10WOH	5.16	-1.37632	0.0126188	-2.47116	0.0379437	-2.20374	0.023044	-0.753343	0.00554065	-1.47558	0.0158193	-1.51786	0.0143782	-1.88243	0.0245517	-2.15425	0.0395497	0.0356264	-1.72934	0.556218
WMC0032_83	-	50.1	09SEL	3.136	0.338662	0.00443935	0.76034	0.0208989	0.790488	0.0172861	0.377653	0.0069231	0.446025	0.00839693	0.414001	0.0133688	0.758195	0.0241575	0.408315	0.00705737	0.0144335	0.53671	0.195579
WMC0032_118	-	50.3	09AND	3.001	-1.35118	0.0356408	-1.12088	0.02454	-0.981768	0.0157703	-0.450859	0.00423504	-0.50163	0.00527611	-0.763145	0.0120028	-0.732219	0.0100148	-0.499324	0.00710186	0.0186517	-0.800127	0.326692
WMC0419_155	-	77	09SEL	4.026	0.997365	0.015811	1.68455	0.0422814	1.30274	0.0252789	0.773239	0.0163064	0.628971	0.00662744	0.842159	0.0151515	1.34959	0.0261724	1.22892	0.0264707	0.027455	1.10094	0.352008
WMC0419_155	-	77	09WOH	3.216	0.997365	0.015811	1.68455	0.0422814	1.30274	0.0252789	0.773239	0.0163064	0.628971	0.00662744	0.842159	0.0151515	1.34959	0.0261724	1.22892	0.0264707	0.027455	1.10094	0.352008
WMC0419_155	-	77	10SEL	3.549	0.997365	0.015811	1.68455	0.0422814	1.30274	0.0252789	0.773239	0.0163064	0.628971	0.00662744	0.842159	0.0151515	1.34959	0.0261724	1.22892	0.0264707	0.027455	1.10094	0.352008
WMC0419_155	-	77	BLUEs	3.181	0.997365	0.015811	1.68455	0.0422814	1.30274	0.0252789	0.773239	0.0163064	0.628971	0.00662744	0.842159	0.0151515	1.34959	0.0261724	1.22892	0.0264707	0.027455	1.10094	0.352008
WMC0524c_223	-	84.1	09AND	3.167	1.05128	0.0156611	1.02152	0.0139182	0.933584	0.0103526	0.313597	0.00290001	0.567364	0.00453702	0.0440158	0.000929699	1.03031	0.0171596	0.766592	0.0115016	0.00740994	0.716033	0.376076
WMC0561_135	-	86.1	10JAN	4.052	-0.447351	0.00646476	-0.431675	0.00490545	-0.561903	0.00982378	-0.584751	0.0191353	-0.964493	0.0314554	-0.196788	0.000598541	-0.59178	0.0115849	-0.409819	0.00573958	0.0123489	-0.52357	0.219824
WMC0561_141	-	86.3	10AND	3.14	0.43389	0.00601283	0.722589	0.0145221	0.743186	0.0139684	0.694691	0.0139529	0.681571	0.0139878	0.635959	0.00594222	0.0671444	0.000382619	0.286778	0.00221426	0.0149624	0.533226	0.246811
WMC0601_275	-	88.3	10SAU	3.008	-0.504429	0.0141615	-0.654716	0.0240158	-0.630067	0.0171441	-0.473538	0.0222271	-0.672178	0.0276646	-0.556976	0.0300543	-0.528123	0.0161543	-0.582427	0.0242228	0.0270837	-0.575307	0.0723898
WMC0601_275	-	88.3	10WOH	3.232	-0.504429	0.0141615	-0.654716	0.0240158	-0.630067	0.0171441	-0.473538	0.0222271	-0.672178	0.0276646	-0.556976	0.0300543	-0.528123	0.0161543	-0.582427	0.0242228	0.0270837	-0.575307	0.0723898
WMC0603_177	-	89.1	09SEL	3.507	-0.552651	0.0181875	-0.756577	0.0306172	-0.532272	0.0124355	-0.332661	0.0102982	-0.310001	0.00550969	-0.483089	0.0209071	-0.5766	0.021218	-0.59419	0.0259404	0.0211603	-0.517255	0.144613
WMC0603_177	-	89.1	10SEL	3.124	-0.552651	0.0181875	-0.756577	0.0306172	-0.532272	0.0124355	-0.332661	0.0102982	-0.310001	0.00550969	-0.483089	0.0209071	-0.5766	0.021218	-0.59419	0.0259404	0.0211603	-0.517255	0.144613
WMC0658_209	-	92	09SEL	3.306	0.726079	0.0185252	0.793625	0.021511	0.854719	0.0259092	0.602779	0.0144734	0.451922	0.00959616	0.303555	0.00770895	0.781069	0.0271068	0.461648	0.0120985	0.0185169	0.621925	0.198625
WMC0658_209	-	92	09WOH	4.544	0.726079	0.0185252	0.793625	0.021511	0.854719	0.0259092	0.602779	0.0144734	0.451922	0.00959616	0.303555	0.00770895	0.781069	0.0271068	0.461648	0.0120985	0.0185169	0.621925	0.198625
WMC0658_217	-	92.4	09WOH	3.323	-0.328644	0.00548718	-0.465811	0.0102082	-0.822444	0.0304613	-0.315316	0.0121357	-0.731777	0.0299515	-0.373799	0.0105089	-0.707793	0.03055	-0.244939	0.0053735	0.0184535	-0.498815	0.22248
WMC0658_217	-	92.4	10JAN	3.251	-0.328644	0.00548718	-0.465811	0.0102082	-0.822444	0.0304613	-0.315316	0.0121357	-0.731777	0.0299515	-0.373799	0.0105089	-0.707793	0.03055	-0.244939	0.0053735	0.0184535	-0.498815	0.22248
WMC0696_158	-	95.4	10JAN	4.733	-0.78824	0.00804151	-0.668117	0.0055991	-0.91689	0.010564	-0.648367	0.00620224	-1.3897	0.0289797	-0.825398	0.00893931	-0.374549	0.00536801	-0.724827	0.0091202	0.0159604	-0.792011	0.290006
WMC0696_158	-	95.4	BLUEs	3.062	-0.78824	0.00804151	-0.668117	0.0055991	-0.91689	0.010564	-0.648367	0.00620224	-1.3897	0.0289797	-0.825398	0.00893931	-0.374549	0.00536801	-0.724827	0.0091202	0.0159604	-0.792011	0.290006
WMC0716b_160	-	98.2	09WOH	4.899	0.19335	0.00123266	-0.307076	0.00217038	-1.14052	0.0331943	-0.137312	0.000850485	-0.0619971	0.000146108	-0.289649	0.00885219	-0.578584	0.0121182	-0.337477	0.00405219	0.00190041	-0.332408	0.397087
WMC0769_121	-	102	09SEL	3.938	0.471408	0.00984154	0.61991	0.0164554	0.517665	0.00978175	0.550994	0.022299	0.45902	0.0101428	0.545714	0.0157197	0.462832	0.011305	0.572434	0.0178854	0.0191586	0.524997	0.0579493
WMC0769_121	-	102	10WOH	3.27	0.471408	0.00984154	0.61991	0.0164554	0.517665	0.00978175	0.550994	0.022299	0.45902	0.0101428	0.545714	0.0157197	0.462832	0.011305	0.572434	0.0178854	0.0191586	0.524997	0.0579493
WMC0769_121	-	102	BLUEs	3.384	0.471408	0.00984154	0.61991	0.0164554	0.517665	0.00978175	0.550994	0.022299	0.45902	0.0101428	0.545714	0.0157197	0.462832	0.011305	0.572434	0.0178854	0.0191586	0.524997	0.0579493
WMC0809_203	-	103.6	09WOH	3.146	-0.610239	0.00603188	-0.838853	0.011791	-1.18488	0.0241829	-0.431937	0.00555117	-0.910278	0.0182796	-0.718414	0.00775885	-0.975822	0.023416	-0.522689	0.00834955	0.019664	-0.774138	0.251396
WMC0809_203	-	103.6	10SEL	3.45	-0.610239	0.00603188	-0.838853	0.011791	-1.18488	0.0241829	-0.431937	0.00555117	-0.910278	0.0182796	-0.718414	0.00775885	-0.975822	0.023416	-0.522689	0.00834955	0.019664	-0.774138	0.251396
WMC0818a_94	-	104	09WOH	6.244	-0.118767	0.00035229	-0.595423	0.00871342	-1.33233	0.0447903	-0.234462	0.00317004	-0.198909	0.00135825	-0.487131	0.0157537	-0.690671	0.0170899	-0.514548	0.00943905	0.0071414	-0.52153	0.38571
WMC0818a_96	-	104.1	09WOH	6.244	0.118767	0.00035229	0.595423	0.00871342	1.33233	0.0447903	0.234462	0.00317004	0.198909	0.00135825	0.487131	0.0157537	0.690671	0.0170899	0.514548	0.00943905	0.0071414	0.52153	0.38571
WMI0003_165	-	107.2	09SEL	4.001	0.604541	0.0220262	0.699905	0.0284937	0.514739	0.0148512	0.420534	0.0153148	0.1327	0.00128283	0.261733	0.00517611	0.3998	0.00946202	0.209839	0.00455785	0.0152041	0.405474	0.19707
WMI0042_184	-	110	09WOH	3.074	1.11294	0.0172915	1.09825	0.0154806	1.42667	0.0236519	0.353987	0.00359657	1.28407	0.0248984	0.326596	0.00178759	1.27823	0.0279792	0.90821	0.0140022	0.0203268	0.97362	0.420243
WMI0042_184	-	110	10JAN	3.114	1.11294	0.0172915	1.09825	0.0154806	1.42667	0.0236519	0.353987	0.00359657	1.28407	0.0248984	0.326596	0.00178759	1.27823	0.0279792	0.90821	0.0140022	0.0203268	0.97362	0.420243
WMI0042_209	-	110.3	10JAN	3.65	-0.337204	0.00106917	-0.137511	8.71098e-05	-0.908967	0.0104409	-0.580892	0.0113203	-1.03491	0.0150357	-1.25686	0.0184803	-0.530933	0.00356623	-0.671499	0.00783417	0.008937	-0.682347	0.369369
WMI0042_209	-	110.3	10SAU	3.084	-0.337204	0.00106917	-0.137511	8.71098e-05	-0.908967	0.0104409	-0.580892	0.0113203	-1.03491	0.0150357	-1.25686	0.0184803	-0.530933	0.00356623	-0.671499	0.00783417	0.008937	-0.682347	0.369369
WMJ3100_166	-	112.1	09AND	3.676	-1.37049	0.0237399	-1.78727	0.0374834	-1.44241	0.0223066	-0.955171	0.015552	-1.14333	0.0186552	-1.01413	0.025905	-1.4024	0.0249763	-1.25789	0.0242354	0.0283459	-1.29664	0.267267
WMJ3100_166	-	112.1	09SEL	5.038	-1.37049	0.0237399	-1.78727	0.0374834	-1.44241	0.0223066	-0.955171	0.015552	-1.14333	0.0186552	-1.01413	0.025905	-1.4024	0.0249763	-1.25789	0.0242354	0.0283459	-1.29664	0.267267
WMJ3100_166	-	112.1	09WOH	3.043	-1.37049	0.0237399	-1.78727	0.0374834	-1.44241	0.0223066	-0.955171	0.015552	-1.14333	0.0186552	-1.01413	0.025905	-1.4024	0.0249763	-1.25789	0.0242354	0.0283459	-1.29664	0.267267
WMJ3100_166	-	112.1	BLUEs	3.859	-1.37049	0.0237399	-1.78727	0.0374834	-1.44241	0.0223066	-0.955171	0.015552	-1.14333	0.0186552	-1.01413	0.025905	-1.4024	0.0249763	-1.25789	0.0242354	0.0283459	-1.29664	0.267267
GWM0341_145	-	116.4	09AND	4.014	0.858229	0.0300074	0.66942	0.0179926	0.686345	0.0173659	0.62082	0.0192324	0.644266	0.0190552	0.68233	0.0260896	0.826499	0.025693	0.60073	0.0183722	0.0298188	0.69858	0.093874
GWM0341_145	-	116.4	09SEL	3.648	0.858229	0.0300074	0.66942	0.0179926	0.686345	0.0173659	0.62082	0.0192324	0.644266	0.0190552	0.68233	0.0260896	0.826499	0.025693	0.60073	0.0183722	0.0298188	0.69858	0.093874
GWM0341_145	-	116.4	10SAU	3.453	0.858229	0.0300074	0.66942	0.0179926	0.686345	0.0173659	0.62082	0.0192324	0.644266	0.0190552	0.68233	0.0260896	0.826499	0.025693	0.60073	0.0183722	0.0298188	0.69858	0.093874
GWM0341_145	-	116.4	10SEL	4.451	0.858229	0.0300074	0.66942	0.0179926	0.686345	0.0173659	0.62082	0.0192324	0.644266	0.0190552	0.68233	0.0260896	0.826499	0.025693	0.60073	0.0183722	0.0298188	0.69858	0.093874
GWM0341_145	-	116.4	10WOH	4.429	0.858229	0.0300074	0.66942	0.0179926	0.686345	0.0173659	0.62082	0.0192324	0.644266	0.0190552	0.68233	0.0260896	0.826499	0.025693	0.60073	0.0183722	0.0298188	0.69858	0.093874
GWM0341_145	-	116.4	BLUEs	4.549	0.858229	0.0300074	0.66942	0.0179926	0.686345	0.0173659	0.62082	0.0192324	0.644266	0.0190552	0.68233	0.0260896	0.826499	0.025693	0.60073	0.0183722	0.0298188	0.69858	0.093874
GWM4885a_193	-	127.1	10JAN	3.093	-0.443469	0.00968224	-0.279747	0.00355009	-0.471798	0.00996338	-0.486367	0.0126145	-0.55513	0.0180777	-0.399694	0.0172958	-0.431419	0.0102618	-0.399879	0.0105684	0.012585	-0.433438	0.0802428
GWM4929_229	-	137	10AND	4.267	-1.03899	0.026656	-0.818177	0.0157292	-1.09513	0.0229526	-0.955987	0.0321027	-1.35972	0.0497818	-1.12383	0.0339249	-0.764301	0.0170216	-0.682767	0.0142778	0.0388181	-0.979863	0.22144
GWM4929_229	-	137	10JAN	4.451	-1.03899	0.026656	-0.818177	0.0157292	-1.09513	0.0229526	-0.955987	0.0321027	-1.35972	0.0497818	-1.12383	0.0339249	-0.764301	0.0170216	-0.682767	0.0142778	0.0388181	-0.979863	0.22144
GWM4929_229	-	137	10SAU	4.595	-1.03899	0.026656	-0.818177	0.0157292	-1.09513	0.0229526	-0.955987	0.0321027	-1.35972	0.0497818	-1.12383	0.0339249	-0.764301	0.0170216	-0.682767	0.0142778	0.0388181	-0.979863	0.22144
GWM4929_229	-	137	BLUEs	3.508	-1.03899	0.026656	-0.818177	0.0157292	-1.09513	0.0229526	-0.955987	0.0321027	-1.35972	0.0497818	-1.12383	0.0339249	-0.764301	0.0170216	-0.682767	0.0142778	0.0388181	-0.979863	0.22144
GWM4929_233	-	137.2	09SEL	3.563	0.299192	0.00407995	0.531113	0.0117301	0.312897	0.00377906	0.358515	0.00930894	0.232235	0.00266195	0.373358	0.00494533	0.191321	0.00228719	0.356273	0.00606649	0.007804	0.331863	0.102702

## Sheet: Suppl. File 10B
Supplemental File 10B: List of significant (–log10(p) >3.0) marker trait associations of the SSR markers for the BLUEs only. Columns F to U describe the additive effect and the R2 for each environment. Colum V indicates the R2 of the BLUEs values. Positive additive effects promote thousand grain weights and negative additive effects reduce thousand grain weights.
Marker	Chr.	Pos.	Year.Loc	-log10(P)	Eff_09AND	R2_09AND	Eff_09SEL	R2_09SEL	Eff_09WOH	R2_09WOH	Eff_10AND	R2_10AND	Eff_10JAN	R2_10JAN	Eff_10SAU	R2_10SAU	Eff_10SEL	R2_10SEL	Eff_10WOH	R2_10WOH	R2_BLUEs	Eff_Mean	Eff_Stdv
GWM1521_154	1B	96.2	BLUEs	3.454	0.811074	0.0197789	1.07483	0.0314151	1.05684	0.0305252	0.582977	0.0192499	0.854741	0.0236212	0.590587	0.0132596	0.98834	0.0324648	0.637114	0.0151837	0.0280566	0.824563	0.204502
GWM0124_197	1B	131.3	BLUEs	3.587	1.20554	0.0128762	1.36708	0.015736	1.64451	0.0224511	1.07727	0.0172458	1.39341	0.0203751	1.28008	0.0144606	0.954454	0.00936956	1.02072	0.0106578	0.0232085	1.24288	0.227452
GWM0124_213	1B	131.4	BLUEs	3.355	-1.287	0.0188155	-1.42893	0.0216476	-1.47198	0.0216622	-0.941777	0.0164872	-1.29143	0.0217831	-1.0873	0.0106761	-0.909072	0.0105435	-0.984962	0.0127081	0.0261377	-1.17531	0.222868
WMC0429_250	1D	93.2	BLUEs	3.161	-1.3858	0.0286353	-0.968951	0.0128792	-1.32109	0.022352	-0.937002	0.0248518	-1.1078	0.0203165	-1.09634	0.0208748	-1.27456	0.0233091	-0.985509	0.0171594	0.0300307	-1.13463	0.172529
WMC0794c_239	2A	166.8	BLUEs	3.003	-0.810759	0.013894	-1.03825	0.0217835	-1.31979	0.0294129	-0.708014	0.0130554	-1.17766	0.0309412	-0.842958	0.0152924	-0.920331	0.0198897	-0.624853	0.0113073	0.0285576	-0.930327	0.235818
WMC0592_274	2B	77.5	BLUEs	3.615	-0.874158	0.0248497	-0.720933	0.0159371	-0.984958	0.0293389	-0.7731	0.0398129	-0.847956	0.0260939	-0.77296	0.0246268	-0.869846	0.026633	-0.928335	0.0347482	0.0322026	-0.846531	0.0876213
GWM1418_159	2D	34.8	BLUEs	3.284	1.47736	0.0246487	1.29915	0.0177132	1.44614	0.0221903	0.581528	0.00691876	2.03888	0.0515612	0.549544	0.00313186	1.52004	0.0253697	1.0949	0.0150753	0.0238358	1.25094	0.49991
GWM0261_188	2D	38.3	BLUEs	4.257	2.14939	0.0282152	2.07722	0.0183431	2.22299	0.0194804	1.49848	0.0193505	2.55873	0.042607	1.44273	0.0186257	2.49843	0.0335306	2.29508	0.029003	0.0325576	2.09288	0.417263
GWM0539_151	2D	136	BLUEs	3.564	1.39042	0.0294736	0.997416	0.0139558	0.808546	0.0089427	0.883421	0.0165074	0.804656	0.0102282	1.20918	0.0319395	1.23182	0.0236253	1.07265	0.0271555	0.0218124	1.04976	0.215076
GWM0369_200	3A	32.7	BLUEs	3.079	0.923389	0.025166	0.754602	0.0063264	0.89736	0.00394119	0.448979	0.00640294	0.676974	0.00423877	0.702311	0.00619617	0.935443	0.0161883	0.833979	0.0173972	0.0161839	0.77163	0.163759
BARC0197_174	3A	125	BLUEs	3.073	1.58054	0.0261796	1.10657	0.0124431	0.974111	0.00881768	1.02049	0.0203339	0.908695	0.0102217	1.27302	0.0184742	0.641078	0.00438062	1.25119	0.0187874	0.0213887	1.09446	0.28104
BARC0133_119	3B	27.7	BLUEs	3.171	0.549032	0.0221889	0.54525	0.0224264	0.373708	0.0116366	0.287033	0.00760175	0.623611	0.0297253	0.3339	0.0213075	0.50993	0.0195758	0.454043	0.0194002	0.0190311	0.459563	0.118174
WMC0675b_160	3B	95.5	BLUEs	3.081	-0.746227	0.011602	-0.63584	0.00774654	-0.447907	0.0116549	-0.730806	0.020018	-1.06471	0.0268678	-0.716755	0.00888546	-0.845998	0.0156735	-0.856702	0.0173416	0.021938	-0.755618	0.179353
WMC0612_273	3B	99.9	BLUEs	3.369	0.749495	0.0081402	1.12069	0.0174607	1.61551	0.0339604	1.28979	0.0234333	1.71421	0.042108	1.13297	0.0185284	1.28488	0.020777	1.17717	0.0206459	0.0359433	1.26059	0.301712
GWM0376c_134	3B	110.1	BLUEs	4.352	1.19058	0.0167488	0.963356	0.00989533	1.65073	0.0285847	1.58605	0.0404332	1.95981	0.0484626	1.35008	0.0258971	0.785182	0.00706704	1.32858	0.0244286	0.0318604	1.3518	0.380297
WMC0533a_150	3D	65.5	BLUEs	3.651	0.756106	0.012855	0.801416	0.0137162	0.469891	0.00917221	0.66585	0.0145081	0.893814	0.02034	0.898981	0.0197668	0.972404	0.0206452	0.925839	0.0212579	0.0230077	0.798038	0.166057
GWM4804a_111	3D	67.3	BLUEs	3.939	-1.04221	0.0212411	-0.965828	0.0170059	-0.982988	0.0170035	-0.839631	0.021763	-1.11913	0.0272238	-0.886619	0.015446	-1.12715	0.025901	-1.07501	0.0261001	0.031978	-1.00482	0.105296
GWM0892_149	3D	68.5	BLUEs	3.167	-1.17207	0.0301389	-0.868773	0.0158761	-0.761126	0.0126053	-0.315999	0.000853076	-0.657717	0.0107749	-0.637882	0.00830532	-0.951995	0.0198267	-0.348048	0.00265959	0.0174239	-0.714201	0.291285
CFD0152_291	3D	126.7	BLUEs	3.473	-0.684305	0.0317578	-0.79585	0.04017	-0.566467	0.0170591	-0.506908	0.0258457	-0.439163	0.0138681	-0.634279	0.0351918	-0.565439	0.0220775	-0.450546	0.018783	0.0329518	-0.58037	0.121153
WMC0722_136	4A	224.1	BLUEs	4.804	1.08874	0.0396758	0.861194	0.0252006	0.988762	0.0307316	0.633292	0.025088	1.01221	0.0377455	0.796723	0.0318595	0.72887	0.0185852	0.90545	0.0305303	0.0358282	0.876905	0.153271
BARC0330_105	5A	125.4	BLUEs	3.662	1.66659	0.0319642	1.06723	0.0127476	1.01927	0.0104507	1.00681	0.0231174	1.06537	0.0150932	1.24331	0.0203625	0.67189	0.00538841	1.24421	0.0211699	0.0236173	1.12309	0.282552
WMC0415b_176	5B	97.6	BLUEs	3.61	1.09569	0.0108129	2.15217	0.0373962	2.2159	0.0341809	1.09458	0.0135821	1.77036	0.028661	1.0317	0.0102088	2.14333	0.036973	1.3736	0.018409	0.0337216	1.60966	0.51985
CFA2141b_263	5D	219.1	BLUEs	3.72	1.04665	0.0363211	0.864699	0.0236902	0.451787	0.00587647	0.633704	0.0216045	0.898077	0.027962	0.694578	0.0268821	0.660273	0.0169606	0.557971	0.0164009	0.0247634	0.725967	0.196001
GWM4822b_129	5D	288.1	BLUEs	3.087	-0.886969	0.0245736	-0.623716	0.0117744	-0.915733	0.0252585	-0.767531	0.0290795	-0.897104	0.0296688	-0.837467	0.0382415	-0.992901	0.0300997	-0.831495	0.0262661	0.032947	-0.844114	0.111198
CFD0075_300	6D	49.4	BLUEs	5.025	-0.774971	0.0218104	-0.880767	0.0277544	-1.01165	0.0328508	-0.619205	0.0243294	-0.680787	0.0193318	-0.674736	0.0253986	-1.01259	0.0467222	-0.66514	0.0267798	0.0314451	-0.78998	0.159065
CFD0075_302	6D	49.5	BLUEs	4.607	0.680109	0.0264653	0.753316	0.0318478	0.463772	0.0129373	0.354926	0.0127986	0.422588	0.0119157	0.657911	0.0242657	0.58584	0.0235883	0.425225	0.0160692	0.0290721	0.542961	0.14545
GDM0132_164	6D	54.3	BLUEs	4.312	-0.63728	0.0151197	-0.75996	0.0208705	-0.842084	0.0241873	-0.508168	0.0165833	-0.601791	0.0154277	-0.575268	0.0198101	-0.891665	0.036243	-0.590559	0.0217046	0.0228397	-0.675847	0.138236
GDM0132_166	6D	54.4	BLUEs	4.183	0.638607	0.0237877	0.682346	0.0262966	0.417497	0.0109755	0.32312	0.0110694	0.429012	0.0125178	0.616404	0.022377	0.545187	0.0207854	0.394713	0.014216	0.0251348	0.50586	0.132016
GWM0469_176	6D	65.7	BLUEs	3.845	1.32171	0.0316741	1.39634	0.0334938	1.13256	0.0198197	0.782742	0.0144986	0.543524	0.00577922	0.971809	0.0257426	1.26787	0.0323093	0.935744	0.028221	0.0282252	1.04404	0.29152
GWM1749_130	6D	222.7	BLUEs	4.448	-1.15501	0.0138146	-1.69634	0.0284682	-1.54602	0.0246803	-1.01262	0.0162993	-1.15823	0.0168587	-1.182	0.0075453	-0.677577	0.0056821	-1.02439	0.0141379	0.0297015	-1.18152	0.317652
WMC0283b_168	7A	65.5	BLUEs	3.437	-0.863567	0.00975216	-0.492773	0.00353161	-1.26756	0.0185303	-0.711264	0.0096964	-1.50692	0.0312908	-1.26891	0.0192587	-0.754995	0.00640531	-1.16314	0.0200088	0.0212067	-1.00364	0.347781
GWM0808_72	7B	54	BLUEs	3.269	-0.438246	0.00393679	-0.61671	0.00777712	-0.20896	0.00164919	-0.913827	0.0212386	-0.631898	0.01029	-1.0045	0.030978	-0.413754	0.00493249	-0.835212	0.0190412	0.013778	-0.632888	0.273558
WMC0396_195	7B	55.7	BLUEs	4.01	-0.996343	0.0137591	-0.903292	0.0108376	-0.793109	0.00914107	-1.1029	0.0259013	-1.44776	0.03405	-1.22306	0.0226509	-0.491914	0.0046908	-0.928424	0.0153311	0.0257712	-0.985849	0.286523
GWM1276_205	7D	201	BLUEs	3.171	1.23346	0.0187563	1.37578	0.0217826	1.38149	0.0221422	1.29713	0.025347	1.48167	0.0292965	0.995909	0.0150946	0.875128	0.00837786	1.0879	0.0172064	0.0266537	1.21606	0.210926
BARC0131_225	-	10.2	BLUEs	3.021	-1.11294	0.020405	-1.5159	0.0358475	-1.53924	0.032261	-0.838108	0.0208738	-1.1618	0.0254272	-0.770472	0.00663241	-0.890756	0.0154534	-0.77737	0.012956	0.0331762	-1.07582	0.314021
BARC1119_212	-	29	BLUEs	3.479	-0.47779	0.0104021	-0.602799	0.015863	-0.734161	0.0206428	-0.539731	0.0184027	-0.533989	0.0143638	-0.754921	0.0308957	-0.346248	0.00687448	-0.547795	0.0163534	0.0236236	-0.567179	0.132789
BARC1119_215	-	29.1	BLUEs	3.553	0.485313	0.0108148	0.618308	0.0168304	0.733454	0.0210797	0.546659	0.0191967	0.545947	0.0151107	0.748206	0.0321544	0.36069	0.00750792	0.553647	0.0170239	0.0240208	0.574028	0.127084
WMC0419_155	-	77	BLUEs	3.181	0.997365	0.015811	1.68455	0.0422814	1.30274	0.0252789	0.773239	0.0163064	0.628971	0.00662744	0.842159	0.0151515	1.34959	0.0261724	1.22892	0.0264707	0.027455	1.10094	0.352008
WMC0696_158	-	95.4	BLUEs	3.062	-0.78824	0.00804151	-0.668117	0.0055991	-0.91689	0.010564	-0.648367	0.00620224	-1.3897	0.0289797	-0.825398	0.00893931	-0.374549	0.00536801	-0.724827	0.0091202	0.0159604	-0.792011	0.290006
WMC0769_121	-	102	BLUEs	3.384	0.471408	0.00984154	0.61991	0.0164554	0.517665	0.00978175	0.550994	0.022299	0.45902	0.0101428	0.545714	0.0157197	0.462832	0.011305	0.572434	0.0178854	0.0191586	0.524997	0.0579493
WMJ3100_166	-	112.1	BLUEs	3.859	-1.37049	0.0237399	-1.78727	0.0374834	-1.44241	0.0223066	-0.955171	0.015552	-1.14333	0.0186552	-1.01413	0.025905	-1.4024	0.0249763	-1.25789	0.0242354	0.0283459	-1.29664	0.267267
GWM0341_145	-	116.4	BLUEs	4.549	0.858229	0.0300074	0.66942	0.0179926	0.686345	0.0173659	0.62082	0.0192324	0.644266	0.0190552	0.68233	0.0260896	0.826499	0.025693	0.60073	0.0183722	0.0298188	0.69858	0.093874
GWM4929_229	-	137	BLUEs	3.508	-1.03899	0.026656	-0.818177	0.0157292	-1.09513	0.0229526	-0.955987	0.0321027	-1.35972	0.0497818	-1.12383	0.0339249	-0.764301	0.0170216	-0.682767	0.0142778	0.0388181	-0.979863	0.22144
