# Supplementary material for: Analysis of main effect QTL for thousand grain weight in European winter wheat (Triticum aestivum L.) by genome-wide association mapping
Source: Front Plant Sci. 2015 Sep 1;6:644. doi: 10.3389/fpls.2015.00644 (PMC4555037; doi:10.3389/fpls.2015.00644)
Supplement: Supplementary file 1 [file DataSheet1.ZIP › Supplementary/152871_Röder_Table_4.XLSX]

## Sheet: Suppl. File 11A
Supplemental File 11A: List of significant (–log10(p) >3.0) marker trait associations of the SNP markers. Columns G to V describe the additive effect and the R2 for each environment. Colum W indicates the R2 of the BLUEs values. Positive additive effects promote thousand grain weights and negative additive effects reduce thousand grain weights.
Marker	Chr.	Pos.	Year.Loc	-log10(p)	Allele	Eff_09AND	R2_09AND	Eff_09SEL	R2_09SEL	Eff_09WOH	R2_09WOH	Eff_10AND	R2_10AND	Eff_10JAN	R2_10JAN	Eff_10SAU	R2_10SAU	Eff_10SEL	R2_10SEL	Eff_10WOH	R2_10WOH	R2_BLUEs	Eff_mean	Eff_stdv
RAC875_c95364_259	1A	0	10WOH	3.153	A	-1.1446	0.0103719	-1.47663	0.0157943	-1.22177	0.00422761	-0.834584	0.00214386	-1.10507	0.0043755	-1.26406	0.013282	-1.45552	0.00711823	-1.63644	0.0146253	0.0146622	-1.26733	0.252477
Kukri_c7579_559	1A	48.5	10SAU	3.315	T	-1.03734	0.0208067	-0.656941	0.0074798	-0.720264	0.00534921	-0.722238	0.00440596	-0.88194	0.0136031	-1.10537	0.0243145	-0.874718	0.00587617	-1.02752	0.00853972	0.0170673	-0.878292	0.167962
RAC875_c14066_452	1A	48.5	10SAU	3.445	G	-1.02583	0.0205169	-0.626624	0.00689674	-0.692637	0.00509605	-0.732261	0.00462162	-0.876279	0.0135154	-1.13052	0.0258529	-0.87754	0.00612637	-1.01724	0.00836262	0.0170205	-0.872367	0.178705
Excalibur_c37474_242	1A	62.6	10JAN	3.614	A	-0.489302	0.00808879	-0.646749	0.00823316	-0.63229	0.00422582	-0.447673	0.00916713	-0.837867	0.0258837	-0.564412	0.00790666	-0.903762	0.0211308	-0.658238	0.00889121	0.0138297	-0.647537	0.157715
Excalibur_c37474_242	1A	62.6	10SEL	3.882	A	-0.489302	0.00808879	-0.646749	0.00823316	-0.63229	0.00422582	-0.447673	0.00916713	-0.837867	0.0258837	-0.564412	0.00790666	-0.903762	0.0211308	-0.658238	0.00889121	0.0138297	-0.647537	0.157715
Kukri_c27717_316	1A	62.6	10JAN	3.652	A	-0.48234	0.00754152	-0.644844	0.00810199	-0.627373	0.0038305	-0.44656	0.0090541	-0.840237	0.0258703	-0.560041	0.00742698	-0.902818	0.0209894	-0.658029	0.00891708	0.0134503	-0.64528	0.159518
Kukri_c27717_316	1A	62.6	10SEL	3.886	A	-0.48234	0.00754152	-0.644844	0.00810199	-0.627373	0.0038305	-0.44656	0.0090541	-0.840237	0.0258703	-0.560041	0.00742698	-0.902818	0.0209894	-0.658029	0.00891708	0.0134503	-0.64528	0.159518
RAC875_rep_c105092_114	1A	62.6	10JAN	3.652	A	-0.48234	0.00754152	-0.644844	0.00810199	-0.627373	0.0038305	-0.44656	0.0090541	-0.840237	0.0258703	-0.560041	0.00742698	-0.902818	0.0209894	-0.658029	0.00891708	0.0134503	-0.64528	0.159518
RAC875_rep_c105092_114	1A	62.6	10SEL	3.886	A	-0.48234	0.00754152	-0.644844	0.00810199	-0.627373	0.0038305	-0.44656	0.0090541	-0.840237	0.0258703	-0.560041	0.00742698	-0.902818	0.0209894	-0.658029	0.00891708	0.0134503	-0.64528	0.159518
RFL_Contig5450_993	1A	62.6	10JAN	3.652	T	-0.48234	0.00754152	-0.644844	0.00810199	-0.627373	0.0038305	-0.44656	0.0090541	-0.840237	0.0258703	-0.560041	0.00742698	-0.902818	0.0209894	-0.658029	0.00891708	0.0134503	-0.64528	0.159518
RFL_Contig5450_993	1A	62.6	10SEL	3.886	T	-0.48234	0.00754152	-0.644844	0.00810199	-0.627373	0.0038305	-0.44656	0.0090541	-0.840237	0.0258703	-0.560041	0.00742698	-0.902818	0.0209894	-0.658029	0.00891708	0.0134503	-0.64528	0.159518
wsnp_Ex_c15188_23387523	1A	62.6	10JAN	3.784	T	-0.492087	0.00760358	-0.662346	0.0082083	-0.644695	0.00379398	-0.459228	0.00992107	-0.855668	0.0260849	-0.576022	0.00765905	-0.919528	0.0221736	-0.674681	0.00972268	0.0136892	-0.660532	0.16109
wsnp_Ex_c15188_23387523	1A	62.6	10SEL	4.013	T	-0.492087	0.00760358	-0.662346	0.0082083	-0.644695	0.00379398	-0.459228	0.00992107	-0.855668	0.0260849	-0.576022	0.00765905	-0.919528	0.0221736	-0.674681	0.00972268	0.0136892	-0.660532	0.16109
wsnp_Ku_rep_c71909_71634013	1A	62.6	10JAN	3.074	T	-0.443074	0.00623925	-0.464977	0.00323814	-0.500531	0.000968245	-0.294659	0.0038014	-0.713779	0.0169247	-0.541978	0.00797823	-0.727835	0.0166752	-0.516712	0.00731039	0.00781087	-0.525443	0.141978
wsnp_Ra_c34203_42948357	1A	62.6	10JAN	3.652	T	-0.48234	0.00754152	-0.644844	0.00810199	-0.627373	0.0038305	-0.44656	0.0090541	-0.840237	0.0258703	-0.560041	0.00742698	-0.902818	0.0209894	-0.658029	0.00891708	0.0134503	-0.64528	0.159518
wsnp_Ra_c34203_42948357	1A	62.6	10SEL	3.886	T	-0.48234	0.00754152	-0.644844	0.00810199	-0.627373	0.0038305	-0.44656	0.0090541	-0.840237	0.0258703	-0.560041	0.00742698	-0.902818	0.0209894	-0.658029	0.00891708	0.0134503	-0.64528	0.159518
wsnp_Ra_c41581_48764320	1A	62.6	10JAN	3.656	A	-0.483935	0.00791116	-0.646598	0.0087413	-0.627562	0.00403509	-0.448744	0.0101666	-0.839603	0.0260505	-0.558281	0.00723769	-0.90531	0.0222247	-0.658917	0.00928408	0.0139974	-0.646119	0.159509
wsnp_Ra_c41581_48764320	1A	62.6	10SEL	3.915	A	-0.483935	0.00791116	-0.646598	0.0087413	-0.627562	0.00403509	-0.448744	0.0101666	-0.839603	0.0260505	-0.558281	0.00723769	-0.90531	0.0222247	-0.658917	0.00928408	0.0139974	-0.646119	0.159509
wsnp_Ex_c2181_4089639	1A	63.4	09WOH	6.749	C	-0.385493	3.16746e-05	-0.926161	0.00858696	-1.67149	0.0406834	-0.286437	0.00292216	-0.407023	0.000389932	-0.60717	0.00760019	-0.775116	0.0179222	-0.493186	0.00914008	0.00560813	-0.69401	0.448406
wsnp_Ex_rep_c70593_69508988	1A	63.4	09WOH	4.3	T	-0.27838	0.000213894	-0.71281	0.00870819	-1.22965	0.0362088	-0.18472	0.000196242	-0.34412	0.00111482	-0.354761	0.00335115	-0.485935	0.00765277	-0.266117	0.00287932	0.0048679	-0.482062	0.343078
wsnp_Ex_rep_c66628_64934660	1A	69.8	09AND	3.231	G	0.766428	0.0222765	0.498231	0.0069713	0.576795	0.00793949	0.352347	0.00816539	0.395856	0.00343851	0.335711	0.00319927	0.61167	0.00666131	0.64645	0.0136626	0.0111245	0.522936	0.154102
IAAV5535	1A	71.4	10AND	3.224	C	-0.12835	0.00127605	-0.0419908	0.000380537	-0.511965	0.00927858	-0.671697	0.0355599	-0.185031	0.00162245	-0.396258	0.0119374	-0.270672	0.0086792	-0.37888	0.0152592	0.0085772	-0.323105	0.208537
IACX3047	1A	71.4	10AND	3.224	G	-0.12835	0.00127605	-0.0419908	0.000380537	-0.511965	0.00927858	-0.671697	0.0355599	-0.185031	0.00162245	-0.396258	0.0119374	-0.270672	0.0086792	-0.37888	0.0152592	0.0085772	-0.323105	0.208537
Kukri_c76307_182	1B	12.6	10JAN	3.638	T	1.03993	0.00872126	1.43442	0.00972084	1.98689	0.0242846	1.04306	0.011686	1.97803	0.0248723	1.45864	0.0224455	1.68802	0.0211567	1.09772	0.0088509	0.0203615	1.46584	0.392772
BobWhite_c28295_256	1B	14.2	09WOH	6.184	G	-0.412581	0.000424741	-0.898553	0.00997146	-1.57329	0.0423301	-0.247773	0.0022476	-0.423613	0.00133042	-0.643597	0.0106303	-0.666041	0.0138498	-0.462438	0.00912295	0.00685612	-0.665986	0.416976
BS00110121_51	1B	18.9	09WOH	3.516	G	-0.313325	3.02357e-05	-0.535586	0.00381222	-0.95155	0.0169739	-0.204634	0.000746873	-0.208256	9.32264e-06	-0.397641	0.00317104	-0.408635	0.00456251	-0.265711	0.00277628	0.00239897	-0.410667	0.245601
GENE-4668_244	1B	22.3	09WOH	3.17	C	-0.17044	0.000301475	-0.590872	0.00853005	-0.902557	0.0323358	-0.0186497	0.00129433	-0.173477	0.00127563	-0.420275	0.0113328	-0.456773	0.0116449	-0.290825	0.00909487	0.00584363	-0.377983	0.280334
RAC875_c51663_87	1B	22.3	09WOH	4.394	C	-0.244715	1.75097e-06	-0.788598	0.00686854	-1.2842	0.0266685	-0.15709	0.000248146	-0.316691	0.000286703	-0.59559	0.00840193	-0.525035	0.00847646	-0.396404	0.00637609	0.0031524	-0.53854	0.363166
IAAV7541	1B	23	09SEL	3.359	T	-0.522154	0.00172079	-1.04378	0.0151755	-1.66191	0.0464221	-0.328997	0.00270598	-0.517616	0.00228825	-0.70492	0.0117045	-0.799537	0.0179123	-0.600751	0.0128699	0.00981152	-0.772457	0.418119
IAAV7541	1B	23	09WOH	7.011	T	-0.522154	0.00172079	-1.04378	0.0151755	-1.66191	0.0464221	-0.328997	0.00270598	-0.517616	0.00228825	-0.70492	0.0117045	-0.799537	0.0179123	-0.600751	0.0128699	0.00981152	-0.772457	0.418119
Kukri_c34793_360	1B	23	09SEL	3.501	G	-0.436762	0.00275637	-0.943049	0.0212382	-1.48346	0.0398212	-0.29192	0.00409193	-0.567192	0.00172812	-0.672013	0.0143093	-0.631156	0.0131601	-0.624819	0.0128306	0.0107321	-0.706296	0.365903
Kukri_c34793_360	1B	23	09WOH	7.222	G	-0.436762	0.00275637	-0.943049	0.0212382	-1.48346	0.0398212	-0.29192	0.00409193	-0.567192	0.00172812	-0.672013	0.0143093	-0.631156	0.0131601	-0.624819	0.0128306	0.0107321	-0.706296	0.365903
RAC875_c13585_778	1B	23	09SEL	3.585	C	-0.440519	0.00269868	-0.966721	0.0224204	-1.46511	0.0377339	-0.305061	0.00394496	-0.598275	0.0023425	-0.708417	0.0153659	-0.658832	0.01348	-0.64154	0.0120552	0.0110796	-0.723059	0.356795
RAC875_c13585_778	1B	23	09WOH	6.892	C	-0.440519	0.00269868	-0.966721	0.0224204	-1.46511	0.0377339	-0.305061	0.00394496	-0.598275	0.0023425	-0.708417	0.0153659	-0.658832	0.01348	-0.64154	0.0120552	0.0110796	-0.723059	0.356795
RAC875_c13585_778	1B	23	10SAU	3.058	C	-0.440519	0.00269868	-0.966721	0.0224204	-1.46511	0.0377339	-0.305061	0.00394496	-0.598275	0.0023425	-0.708417	0.0153659	-0.658832	0.01348	-0.64154	0.0120552	0.0110796	-0.723059	0.356795
RAC875_c13585_778	1B	23	BLUEs	3.068	C	-0.440519	0.00269868	-0.966721	0.0224204	-1.46511	0.0377339	-0.305061	0.00394496	-0.598275	0.0023425	-0.708417	0.0153659	-0.658832	0.01348	-0.64154	0.0120552	0.0110796	-0.723059	0.356795
Tdurum_contig56188_569	1B	23	09SEL	3.7	C	-0.583192	0.00265194	-1.15269	0.0184492	-1.77862	0.0516629	-0.401694	0.0030761	-0.649114	0.00472256	-0.757091	0.013827	-0.906738	0.0194205	-0.637237	0.0115772	0.012688	-0.858297	0.434749
Tdurum_contig56188_569	1B	23	09WOH	7.354	C	-0.583192	0.00265194	-1.15269	0.0184492	-1.77862	0.0516629	-0.401694	0.0030761	-0.649114	0.00472256	-0.757091	0.013827	-0.906738	0.0194205	-0.637237	0.0115772	0.012688	-0.858297	0.434749
Tdurum_contig56188_569	1B	23	BLUEs	3.16	C	-0.583192	0.00265194	-1.15269	0.0184492	-1.77862	0.0516629	-0.401694	0.0030761	-0.649114	0.00472256	-0.757091	0.013827	-0.906738	0.0194205	-0.637237	0.0115772	0.012688	-0.858297	0.434749
Tdurum_contig61324_305	1B	23	09SEL	3.359	C	-0.522154	0.00172079	-1.04378	0.0151755	-1.66191	0.0464221	-0.328997	0.00270598	-0.517616	0.00228825	-0.70492	0.0117045	-0.799537	0.0179123	-0.600751	0.0128699	0.00981152	-0.772457	0.418119
Tdurum_contig61324_305	1B	23	09WOH	7.011	C	-0.522154	0.00172079	-1.04378	0.0151755	-1.66191	0.0464221	-0.328997	0.00270598	-0.517616	0.00228825	-0.70492	0.0117045	-0.799537	0.0179123	-0.600751	0.0128699	0.00981152	-0.772457	0.418119
Tdurum_contig61410_467	1B	23	09SEL	3.452	C	-0.558205	0.00212222	-1.08883	0.0163137	-1.68061	0.0447091	-0.355127	0.00238809	-0.602613	0.00351283	-0.723167	0.0120886	-0.847424	0.0181086	-0.605932	0.011744	0.0105282	-0.807738	0.413965
Tdurum_contig61410_467	1B	23	09WOH	6.82	C	-0.558205	0.00212222	-1.08883	0.0163137	-1.68061	0.0447091	-0.355127	0.00238809	-0.602613	0.00351283	-0.723167	0.0120886	-0.847424	0.0181086	-0.605932	0.011744	0.0105282	-0.807738	0.413965
wsnp_Ex_c2117_3976893	1B	23	09SEL	3.586	T	-0.550926	0.00251501	-1.06565	0.017484	-1.59875	0.0453695	-0.32291	0.00279676	-0.499278	0.0022291	-0.695032	0.0121502	-0.737036	0.0153658	-0.580536	0.012574	0.0103194	-0.756264	0.402936
wsnp_Ex_c2117_3976893	1B	23	09WOH	6.708	T	-0.550926	0.00251501	-1.06565	0.017484	-1.59875	0.0453695	-0.32291	0.00279676	-0.499278	0.0022291	-0.695032	0.0121502	-0.737036	0.0153658	-0.580536	0.012574	0.0103194	-0.756264	0.402936
Kukri_c47342_73	1B	27.8	09WOH	4.308	G	-0.202053	0.00023126	-0.696831	0.00348309	-1.32265	0.027033	-0.120193	0.000394712	-0.296216	0.000157923	-0.48666	0.00537409	-0.460735	0.00728241	-0.228575	0.00295603	0.00181315	-0.476739	0.389343
RAC875_c79370_378	1B	37.4	09WOH	6.344	G	-0.299991	5.6371e-06	-0.867405	0.00748084	-1.66452	0.0431684	-0.267825	0.00198984	-0.426626	0.000894149	-0.572903	0.00704733	-0.732957	0.0151895	-0.438029	0.00755529	0.00532313	-0.658783	0.455463
IAAV2366	1B	38.9	09SEL	3.555	G	-0.600103	0.00351761	-1.10147	0.0156496	-1.61469	0.0438617	-0.45186	0.00484727	-0.639446	0.0046876	-0.777575	0.0149531	-0.882574	0.0165517	-0.714772	0.0156737	0.0135488	-0.847811	0.366029
IAAV2366	1B	38.9	09WOH	6.383	G	-0.600103	0.00351761	-1.10147	0.0156496	-1.61469	0.0438617	-0.45186	0.00484727	-0.639446	0.0046876	-0.777575	0.0149531	-0.882574	0.0165517	-0.714772	0.0156737	0.0135488	-0.847811	0.366029
IAAV2366	1B	38.9	BLUEs	3.221	G	-0.600103	0.00351761	-1.10147	0.0156496	-1.61469	0.0438617	-0.45186	0.00484727	-0.639446	0.0046876	-0.777575	0.0149531	-0.882574	0.0165517	-0.714772	0.0156737	0.0135488	-0.847811	0.366029
RFL_Contig529_963	1B	38.9	09WOH	7.031	G	-0.537462	0.00902947	-0.727965	0.0187473	-1.24333	0.0538013	-0.427659	0.00907438	-0.863542	0.0269336	-0.592792	0.0181662	-0.435554	0.00750892	-0.40571	0.00750809	0.020972	-0.654252	0.286508
RFL_Contig529_963	1B	38.9	10JAN	4.678	G	-0.537462	0.00902947	-0.727965	0.0187473	-1.24333	0.0538013	-0.427659	0.00907438	-0.863542	0.0269336	-0.592792	0.0181662	-0.435554	0.00750892	-0.40571	0.00750809	0.020972	-0.654252	0.286508
RFL_Contig529_963	1B	38.9	10SAU	3.046	G	-0.537462	0.00902947	-0.727965	0.0187473	-1.24333	0.0538013	-0.427659	0.00907438	-0.863542	0.0269336	-0.592792	0.0181662	-0.435554	0.00750892	-0.40571	0.00750809	0.020972	-0.654252	0.286508
RFL_Contig529_963	1B	38.9	BLUEs	3.578	G	-0.537462	0.00902947	-0.727965	0.0187473	-1.24333	0.0538013	-0.427659	0.00907438	-0.863542	0.0269336	-0.592792	0.0181662	-0.435554	0.00750892	-0.40571	0.00750809	0.020972	-0.654252	0.286508
TA001473-0980	1B	38.9	09WOH	5.204	G	-0.3907	0.00105455	-0.65775	0.00632613	-1.25949	0.0347386	-0.324241	0.00421571	-0.488639	0.00436157	-0.605842	0.014566	-0.633431	0.0145415	-0.397331	0.0124205	0.00892094	-0.594677	0.295806
TA004123-0331	1B	38.9	10JAN	3.73	T	-0.499876	0.0132749	-0.37151	0.00825685	-0.536318	0.0105285	-0.420475	0.00711156	-0.871337	0.0287881	-0.385809	0.0075553	-0.102935	7.23573e-06	-0.232744	0.00090745	0.0126785	-0.427626	0.227491
BS00003575_51	1B	39.7	09WOH	4.809	C	-0.242412	1.16087e-05	-0.599495	0.0070661	-1.20861	0.0331214	0.0558915	0.000924194	-0.278999	0.0006485	-0.259216	0.000789667	-0.189775	0.00285674	-0.146442	0.00173123	0.00174084	-0.358633	0.388327
BS00010992_51	1B	39.7	09WOH	3.919	C	-0.441558	0.000834584	-0.7546	0.00826075	-1.15517	0.0215303	0.0491153	0.000551975	-0.264623	7.41586e-08	-0.394481	0.00385502	-0.422556	0.00253557	-0.208724	0.00148436	0.00198359	-0.449074	0.365598
BS00013901_51	1B	39.7	09WOH	6.279	A	-0.482973	0.000730363	-0.920886	0.0120273	-1.54218	0.0446098	-0.0578991	0.000195228	-0.311696	0.0003287	-0.449579	0.00455786	-0.697241	0.0158176	-0.331809	0.00470287	0.00557898	-0.599283	0.460648
BS00023058_51	1B	39.7	09SEL	3.177	G	-0.588212	0.00337551	-0.911414	0.014677	-1.23828	0.0253199	-0.0883116	0.000306798	-0.358938	0.000667989	-0.517022	0.00841233	-0.486447	0.00560188	-0.337936	0.00551845	0.00559886	-0.56582	0.359278
BS00023058_51	1B	39.7	09WOH	4.863	G	-0.588212	0.00337551	-0.911414	0.014677	-1.23828	0.0253199	-0.0883116	0.000306798	-0.358938	0.000667989	-0.517022	0.00841233	-0.486447	0.00560188	-0.337936	0.00551845	0.00559886	-0.56582	0.359278
BS00051105_51	1B	39.7	09WOH	4.175	A	-0.514058	0.00167479	-0.807552	0.00990841	-1.13434	0.0177866	-0.0183349	3.57013e-06	-0.309976	0.000128411	-0.471336	0.00616001	-0.405194	0.00352082	-0.25995	0.00386262	0.00280338	-0.490093	0.344743
Ex_c2725_1442	1B	39.7	09SEL	3.398	G	-0.590495	0.00302269	-1.03017	0.0143242	-1.5796	0.0431653	-0.394113	0.0044707	-0.567044	0.00363105	-0.781569	0.0162949	-0.82494	0.0169192	-0.638563	0.0147166	0.0121287	-0.800812	0.368526
Ex_c2725_1442	1B	39.7	09WOH	6.647	G	-0.590495	0.00302269	-1.03017	0.0143242	-1.5796	0.0431653	-0.394113	0.0044707	-0.567044	0.00363105	-0.781569	0.0162949	-0.82494	0.0169192	-0.638563	0.0147166	0.0121287	-0.800812	0.368526
Ex_c2725_1442	1B	39.7	10SAU	3.048	G	-0.590495	0.00302269	-1.03017	0.0143242	-1.5796	0.0431653	-0.394113	0.0044707	-0.567044	0.00363105	-0.781569	0.0162949	-0.82494	0.0169192	-0.638563	0.0147166	0.0121287	-0.800812	0.368526
Ex_c2725_1442	1B	39.7	BLUEs	3.125	G	-0.590495	0.00302269	-1.03017	0.0143242	-1.5796	0.0431653	-0.394113	0.0044707	-0.567044	0.00363105	-0.781569	0.0162949	-0.82494	0.0169192	-0.638563	0.0147166	0.0121287	-0.800812	0.368526
IAAV2324	1B	39.7	09WOH	5.751	G	-0.422455	0.000828519	-0.929811	0.0119244	-1.47609	0.0344802	-0.262592	0.00147226	-0.522155	0.0019691	-0.652437	0.0117621	-0.64756	0.00850316	-0.480431	0.00794321	0.0069165	-0.674192	0.378534
IAAV3666	1B	39.7	09SEL	3.173	C	-0.595636	0.00355136	-0.914415	0.0149428	-1.23757	0.0252568	-0.0907255	0.000372246	-0.364881	0.000734876	-0.516871	0.0084568	-0.480807	0.00574119	-0.339461	0.00563841	0.00571139	-0.567545	0.358684
IAAV3666	1B	39.7	09WOH	4.813	C	-0.595636	0.00355136	-0.914415	0.0149428	-1.23757	0.0252568	-0.0907255	0.000372246	-0.364881	0.000734876	-0.516871	0.0084568	-0.480807	0.00574119	-0.339461	0.00563841	0.00571139	-0.567545	0.358684
IAAV7043	1B	39.7	09WOH	4.433	C	-0.443232	0.00120342	-0.77651	0.0106497	-1.19189	0.0263784	0.0360556	0.000132877	-0.239398	2.23643e-05	-0.421305	0.00562247	-0.436198	0.00405998	-0.23591	0.00278224	0.00316204	-0.463548	0.374745
IACX13378	1B	39.7	09WOH	4.612	A	-0.486121	0.00125993	-0.777333	0.00943868	-1.22609	0.0276779	-0.047606	6.55402e-05	-0.241324	0.000113449	-0.442648	0.0064534	-0.479576	0.00594683	-0.260707	0.00422341	0.00408627	-0.495176	0.3658
IACX5712	1B	39.7	09WOH	4.809	G	-0.242412	1.16087e-05	-0.599495	0.0070661	-1.20861	0.0331214	0.0558915	0.000924194	-0.278999	0.0006485	-0.259216	0.000789667	-0.189775	0.00285674	-0.146442	0.00173123	0.00174084	-0.358633	0.388327
Ku_c5960_496	1B	39.7	09WOH	4.242	C	-0.4452	0.00089377	-0.806552	0.0103145	-1.19235	0.0237145	0.00417137	0.000103017	-0.274224	4.00892e-05	-0.434832	0.00523121	-0.437798	0.00307865	-0.262283	0.00265335	0.00284824	-0.481133	0.367085
Ku_c7557_607	1B	39.7	09WOH	5.804	A	-0.4486	0.0011014	-0.929643	0.0120338	-1.47038	0.0347488	-0.257795	0.00135017	-0.514417	0.0020876	-0.655187	0.0120614	-0.673703	0.0089578	-0.483984	0.00773184	0.00723765	-0.679214	0.375179
RAC875_c14049_376	1B	39.7	09WOH	5.528	C	-0.488494	0.000693018	-1.04863	0.0127209	-1.66367	0.041007	-0.0398171	8.38534e-06	-0.344193	0.00011716	-0.477658	0.00468735	-0.789253	0.0144468	-0.36746	0.00387473	0.0055233	-0.652397	0.508112
wsnp_Ex_c18733_27607958	1B	39.7	09WOH	4.397	C	-0.473077	0.00110759	-0.77296	0.00914722	-1.20611	0.0254338	-0.0341259	1.77136e-06	-0.261258	0.000123607	-0.421087	0.00559939	-0.469131	0.00504074	-0.235754	0.00328332	0.00357107	-0.484188	0.363095
BobWhite_c39153_131	1B	40.5	09WOH	4.253	T	-0.432159	0.00080338	-0.785756	0.00979276	-1.186	0.023479	-0.00821267	2.9397e-05	-0.253398	1.26653e-05	-0.432524	0.00529683	-0.412877	0.00289293	-0.259961	0.0029107	0.00271256	-0.47136	0.363066
BobWhite_c9316_300	1B	40.5	09SEL	3.144	C	-0.543902	0.00248175	-0.939394	0.0149028	-1.42359	0.0390907	-0.0810502	3.3704e-07	-0.381412	0.000809403	-0.525213	0.00790104	-0.679686	0.0094398	-0.369343	0.00402282	0.00682098	-0.617949	0.409929
BobWhite_c9316_300	1B	40.5	09WOH	5.901	C	-0.543902	0.00248175	-0.939394	0.0149028	-1.42359	0.0390907	-0.0810502	3.3704e-07	-0.381412	0.000809403	-0.525213	0.00790104	-0.679686	0.0094398	-0.369343	0.00402282	0.00682098	-0.617949	0.409929
BS00001364_51	1B	40.5	09WOH	5.984	A	-0.471005	0.000488812	-0.904252	0.0107155	-1.52315	0.0413207	-0.0903586	0.000456151	-0.29742	0.000211993	-0.446909	0.00441097	-0.660402	0.0141077	-0.341185	0.00502318	0.00507508	-0.591835	0.448208
BS00022625_51	1B	40.5	09WOH	4.914	A	-0.239526	1.70864e-05	-0.592748	0.00756898	-1.15506	0.0368669	-0.0274711	0.000286023	-0.255057	0.00077424	-0.26448	0.00114001	-0.360681	0.00648053	-0.236137	0.004137	0.00335385	-0.391395	0.346198
BS00049927_51	1B	40.5	09WOH	4.253	T	-0.432159	0.00080338	-0.785756	0.00979276	-1.186	0.023479	-0.00821267	2.9397e-05	-0.253398	1.26653e-05	-0.432524	0.00529683	-0.412877	0.00289293	-0.259961	0.0029107	0.00271256	-0.47136	0.363066
BS00066165_51	1B	40.5	09WOH	4.764	A	-0.228485	3.22361e-05	-0.598882	0.00708985	-1.20769	0.03281	0.0486329	0.000863847	-0.292837	0.0006815	-0.247548	0.000664251	-0.182528	0.00258523	-0.145288	0.00178557	0.00167944	-0.356828	0.388145
BS00067706_51	1B	40.5	09WOH	4.253	A	-0.432159	0.00080338	-0.785756	0.00979276	-1.186	0.023479	-0.00821267	2.9397e-05	-0.253398	1.26653e-05	-0.432524	0.00529683	-0.412877	0.00289293	-0.259961	0.0029107	0.00271256	-0.47136	0.363066
BS00086576_51	1B	40.5	09WOH	6.051	C	-0.454454	0.000416515	-0.927897	0.0113302	-1.5348	0.041887	-0.104466	0.000510518	-0.32508	0.000303728	-0.447374	0.00450222	-0.673042	0.0138246	-0.348163	0.00513201	0.00524156	-0.60191	0.449717
BS00088672_51	1B	40.5	09WOH	5.976	G	-0.386722	0.000599325	-0.746829	0.0114334	-1.36241	0.0455005	-0.0678928	0.000511207	-0.394225	0.0016091	-0.41951	0.0041299	-0.424356	0.00517223	-0.324398	0.00296554	0.00570767	-0.515793	0.388487
BS00093736_51	1B	40.5	09WOH	6.297	T	-0.481665	0.000677611	-0.921012	0.0118798	-1.54242	0.0445261	-0.0599267	0.000210843	-0.309529	0.000304959	-0.449879	0.00451331	-0.700461	0.0158966	-0.332791	0.00470103	0.00553488	-0.599711	0.460636
BS00093740_51	1B	40.5	09WOH	5.395	A	-0.449187	0.000702929	-0.843519	0.0105897	-1.38407	0.0361175	-0.0401363	4.06109e-06	-0.313084	0.000284614	-0.429001	0.00497244	-0.641113	0.00921596	-0.292215	0.00342326	0.00467974	-0.549041	0.413603
BS00095477_51	1B	40.5	09WOH	6.051	A	-0.454454	0.000416515	-0.927897	0.0113302	-1.5348	0.041887	-0.104466	0.000510518	-0.32508	0.000303728	-0.447374	0.00450222	-0.673042	0.0138246	-0.348163	0.00513201	0.00524156	-0.60191	0.449717
BS00095478_51	1B	40.5	09WOH	6.1	C	-0.471282	0.00053409	-0.923989	0.0112533	-1.53065	0.0422483	-0.0923827	0.000438097	-0.304814	0.000276737	-0.459602	0.00486016	-0.676947	0.014366	-0.346946	0.00497192	0.00535074	-0.600827	0.450732
Ex_c40520_1484	1B	40.5	09WOH	4.253	T	-0.432159	0.00080338	-0.785756	0.00979276	-1.186	0.023479	-0.00821267	2.9397e-05	-0.253398	1.26653e-05	-0.432524	0.00529683	-0.412877	0.00289293	-0.259961	0.0029107	0.00271256	-0.47136	0.363066
Excalibur_c20610_251	1B	40.5	09WOH	5.45	C	-0.316007	2.62712e-05	-0.777982	0.00644642	-1.46711	0.0349033	-0.202522	0.000508517	-0.379173	0.000721281	-0.564117	0.00837998	-0.671193	0.00924081	-0.381677	0.00535046	0.00461764	-0.594973	0.400853
Excalibur_c89515_95	1B	40.5	09WOH	4.6	C	-0.4547	0.00104726	-0.792968	0.0105617	-1.22571	0.0270607	0.0253618	0.000155261	-0.247212	2.05386e-05	-0.436876	0.00543248	-0.447444	0.00386302	-0.254543	0.00271616	0.00305899	-0.479262	0.381352
GENE-2162_720	1B	40.5	09WOH	4.809	C	-0.242412	1.16087e-05	-0.599495	0.0070661	-1.20861	0.0331214	0.0558915	0.000924194	-0.278999	0.0006485	-0.259216	0.000789667	-0.189775	0.00285674	-0.146442	0.00173123	0.00174084	-0.358633	0.388327
GENE-2162_749	1B	40.5	09WOH	5.173	A	-0.366061	0.000408688	-0.700406	0.0108049	-1.30888	0.0390786	0.0369898	0.00106389	-0.430188	0.0030461	-0.335914	0.00217471	-0.321424	0.00561952	-0.243373	0.00301213	0.00434655	-0.458657	0.399395
IAAV2452	1B	40.5	09WOH	6.279	T	-0.486518	0.000681065	-0.935799	0.0122104	-1.56476	0.0450555	-0.0629204	0.000143476	-0.351952	0.00046205	-0.451794	0.00456086	-0.712828	0.0150266	-0.333224	0.00433526	0.0057675	-0.612474	0.464604
IAAV3828	1B	40.5	09WOH	6.072	A	-0.292997	3.12039e-05	-0.719658	0.009919	-1.38391	0.0459691	-0.0549029	0.000245086	-0.411195	0.00215905	-0.321786	0.00150359	-0.382181	0.00664229	-0.251485	0.0027189	0.00426617	-0.477265	0.410864
IAAV4349	1B	40.5	09WOH	6.054	A	-0.471729	0.000542088	-0.9267	0.0113432	-1.52639	0.0420303	-0.0922568	0.000415249	-0.296402	0.000208848	-0.460883	0.00490421	-0.678015	0.0143463	-0.349142	0.00496408	0.00532378	-0.60019	0.450355
IAAV6464	1B	40.5	09WOH	5.882	G	-0.452479	0.00126734	-0.943406	0.012579	-1.48283	0.0357889	-0.247925	0.0016542	-0.516783	0.00213625	-0.65763	0.0124514	-0.684984	0.0102811	-0.476583	0.00821609	0.00772413	-0.682827	0.381885
IAAV7575	1B	40.5	09WOH	4.299	C	-0.44578	0.000939448	-0.784716	0.00974951	-1.18687	0.02377	0.000329604	4.47202e-05	-0.2382	8.68838e-06	-0.442907	0.00563709	-0.41888	0.00319341	-0.260048	0.00282377	0.00279113	-0.472134	0.365645
IAAV9176	1B	40.5	09WOH	5.155	G	-0.440963	0.00109291	-0.856856	0.0100415	-1.35033	0.0320208	-0.27569	0.00145254	-0.449811	0.00156663	-0.668741	0.0129014	-0.668825	0.00762473	-0.534973	0.0103207	0.00721132	-0.655773	0.331834
Ku_c16382_213	1B	40.5	09WOH	4.315	G	-0.248481	3.04208e-05	-0.538765	0.00676731	-1.0866	0.0310455	0.0252867	0.000649748	-0.293452	0.00114209	-0.238928	0.00106474	-0.188419	0.00187412	-0.103078	0.00162437	0.00215282	-0.334055	0.344329
Kukri_c14968_674	1B	40.5	09WOH	6.344	T	-0.320027	0.00011982	-0.730557	0.0106094	-1.40824	0.0497239	-0.063624	0.000204172	-0.406702	0.00239065	-0.344968	0.00208807	-0.399715	0.00719277	-0.269158	0.00281585	0.00509836	-0.492874	0.413443
Kukri_c17540_394	1B	40.5	09WOH	4.253	G	-0.445772	0.000946353	-0.790565	0.00996587	-1.19334	0.0238402	-0.00127949	8.67827e-05	-0.268593	3.42165e-05	-0.441928	0.00568132	-0.420793	0.00269859	-0.257999	0.00253542	0.00287179	-0.477533	0.365382
Kukri_c1853_1975	1B	40.5	09WOH	4.764	T	-0.228485	3.22361e-05	-0.598882	0.00708985	-1.20769	0.03281	0.0486329	0.000863847	-0.292837	0.0006815	-0.247548	0.000664251	-0.182528	0.00258523	-0.145288	0.00178557	0.00167944	-0.356828	0.388145
Kukri_c7647_1122	1B	40.5	09WOH	5.402	C	-0.297049	5.0946e-06	-0.780668	0.00648734	-1.471	0.0345497	-0.216501	0.000587204	-0.401408	0.000767991	-0.552748	0.00791758	-0.667204	0.00875909	-0.383634	0.00552166	0.0045121	-0.596277	0.40054
RAC875_c10659_570	1B	40.5	09WOH	5.402	G	-0.297049	5.0946e-06	-0.780668	0.00648734	-1.471	0.0345497	-0.216501	0.000587204	-0.401408	0.000767991	-0.552748	0.00791758	-0.667204	0.00875909	-0.383634	0.00552166	0.0045121	-0.596277	0.40054
RAC875_c14902_256	1B	40.5	09WOH	5.504	G	-0.292195	6.65839e-05	-0.667252	0.00892642	-1.27722	0.0390938	-0.0108877	0.0011205	-0.356186	0.00120175	-0.330822	0.00182563	-0.358085	0.00411923	-0.242746	0.00197177	0.0033817	-0.441924	0.382305
RAC875_c28894_526	1B	40.5	09SEL	3.362	G	-0.542197	0.00231445	-1.03633	0.0170648	-1.49821	0.0395047	-0.153765	0.00120346	-0.360333	0.000517646	-0.529309	0.00727292	-0.639024	0.0126111	-0.414032	0.00648909	0.00703506	-0.646649	0.427744
RAC875_c28894_526	1B	40.5	09WOH	5.886	G	-0.542197	0.00231445	-1.03633	0.0170648	-1.49821	0.0395047	-0.153765	0.00120346	-0.360333	0.000517646	-0.529309	0.00727292	-0.639024	0.0126111	-0.414032	0.00648909	0.00703506	-0.646649	0.427744
RAC875_c4377_524	1B	40.5	09WOH	5.842	G	-0.27473	4.41874e-05	-0.674335	0.00981526	-1.39124	0.046839	-0.0625671	0.000156134	-0.396402	0.00210848	-0.367249	0.00328793	-0.404888	0.00757418	-0.22208	0.00235278	0.00489695	-0.474187	0.409897
RAC875_c60360_389	1B	40.5	09WOH	4.322	T	-0.520042	0.00167565	-0.841609	0.011612	-1.21375	0.0245014	0.0140363	0.000334867	-0.325073	0.000286897	-0.470693	0.0055559	-0.491462	0.00382019	-0.275683	0.00222426	0.0034216	-0.515535	0.372385
RAC875_c8849_134	1B	40.5	09WOH	4.815	C	-0.402288	0.00103693	-0.565072	0.00323618	-1.16797	0.0293596	-0.178255	0.000684067	-0.274712	0.000246934	-0.531815	0.00901698	-0.612682	0.0115468	-0.283949	0.002041	0.003933	-0.502094	0.310437
RAC875_c90431_275	1B	40.5	09SEL	3.144	C	-0.543902	0.00248175	-0.939394	0.0149028	-1.42359	0.0390907	-0.0810502	3.3704e-07	-0.381412	0.000809403	-0.525213	0.00790104	-0.679686	0.0094398	-0.369343	0.00402282	0.00682098	-0.617949	0.409929
RAC875_c90431_275	1B	40.5	09WOH	5.901	C	-0.543902	0.00248175	-0.939394	0.0149028	-1.42359	0.0390907	-0.0810502	3.3704e-07	-0.381412	0.000809403	-0.525213	0.00790104	-0.679686	0.0094398	-0.369343	0.00402282	0.00682098	-0.617949	0.409929
wsnp_Ex_c27136_36355033	1B	40.5	09SEL	3.681	C	-0.636683	0.0039825	-0.999313	0.0168026	-1.38713	0.0328581	-0.170177	0.000846828	-0.451219	0.0012772	-0.585358	0.0101799	-0.667021	0.0110389	-0.434733	0.00778664	0.00840096	-0.666455	0.374919
wsnp_Ex_c27136_36355033	1B	40.5	09WOH	5.925	C	-0.636683	0.0039825	-0.999313	0.0168026	-1.38713	0.0328581	-0.170177	0.000846828	-0.451219	0.0012772	-0.585358	0.0101799	-0.667021	0.0110389	-0.434733	0.00778664	0.00840096	-0.666455	0.374919
wsnp_Ex_c51156_55193734	1B	40.5	09WOH	4.299	G	-0.44578	0.000939448	-0.784716	0.00974951	-1.18687	0.02377	0.000329604	4.47202e-05	-0.2382	8.68838e-06	-0.442907	0.00563709	-0.41888	0.00319341	-0.260048	0.00282377	0.00279113	-0.472134	0.365645
wsnp_JD_rep_c62985_40164465	1B	40.5	09WOH	4.914	A	-0.239526	1.70864e-05	-0.592748	0.00756898	-1.15506	0.0368669	-0.0274711	0.000286023	-0.255057	0.00077424	-0.26448	0.00114001	-0.360681	0.00648053	-0.236137	0.004137	0.00335385	-0.391395	0.346198
BobWhite_c11235_370	1B	41.3	10AND	3	A	0.494151	0.00693909	0.887377	0.0127349	0.775258	0.00933755	0.944028	0.026394	0.816313	0.0134393	0.708546	0.0136972	1.24159	0.021618	0.962465	0.0182196	0.0188595	0.853716	0.216953
BobWhite_c11235_370	1B	41.3	10SEL	3.296	A	0.494151	0.00693909	0.887377	0.0127349	0.775258	0.00933755	0.944028	0.026394	0.816313	0.0134393	0.708546	0.0136972	1.24159	0.021618	0.962465	0.0182196	0.0188595	0.853716	0.216953
BobWhite_c1318_691	1B	41.3	09WOH	3.038	C	0.739578	0.00319297	1.45905	0.0187071	1.83652	0.030553	1.19033	0.0219583	0.952973	0.0111616	0.349653	0.00186738	1.75633	0.0411334	1.06066	0.0177833	0.0210248	1.16814	0.505576
BobWhite_c1318_691	1B	41.3	10SEL	3.28	C	0.739578	0.00319297	1.45905	0.0187071	1.83652	0.030553	1.19033	0.0219583	0.952973	0.0111616	0.349653	0.00186738	1.75633	0.0411334	1.06066	0.0177833	0.0210248	1.16814	0.505576
BS00010352_51	1B	41.3	09SEL	3	G	0.488026	0.0117283	0.76446	0.0231021	0.44309	0.00864487	0.363243	0.0136102	0.488817	0.0144116	0.472279	0.014723	0.613194	0.0122404	0.536399	0.0105074	0.0188508	0.521189	0.121575
BS00029345_51	1B	41.3	10SEL	3.595	A	0.598121	0.00900525	0.938617	0.0133441	0.896285	0.01078	0.950085	0.0269333	0.7114	0.00845367	0.803496	0.0167219	1.33737	0.0245444	0.952237	0.0164041	0.0190914	0.898451	0.218445
BS00038929_51	1B	41.3	10AND	3	C	0.494151	0.00693909	0.887377	0.0127349	0.775258	0.00933755	0.944028	0.026394	0.816313	0.0134393	0.708546	0.0136972	1.24159	0.021618	0.962465	0.0182196	0.0188595	0.853716	0.216953
BS00038929_51	1B	41.3	10SEL	3.296	C	0.494151	0.00693909	0.887377	0.0127349	0.775258	0.00933755	0.944028	0.026394	0.816313	0.0134393	0.708546	0.0136972	1.24159	0.021618	0.962465	0.0182196	0.0188595	0.853716	0.216953
BS00052075_51	1B	41.3	10SEL	3.006	T	0.372634	0.00420171	0.698947	0.00969981	0.714289	0.0109055	0.725703	0.0248155	0.488762	0.00656514	0.481032	0.00798801	1.10339	0.0297768	0.663535	0.0140635	0.0142074	0.656037	0.22335
BS00075663_51	1B	41.3	10AND	3	A	0.494151	0.00693909	0.887377	0.0127349	0.775258	0.00933755	0.944028	0.026394	0.816313	0.0134393	0.708546	0.0136972	1.24159	0.021618	0.962465	0.0182196	0.0188595	0.853716	0.216953
BS00075663_51	1B	41.3	10SEL	3.296	A	0.494151	0.00693909	0.887377	0.0127349	0.775258	0.00933755	0.944028	0.026394	0.816313	0.0134393	0.708546	0.0136972	1.24159	0.021618	0.962465	0.0182196	0.0188595	0.853716	0.216953
CAP7_rep_c10850_139	1B	41.3	10SEL	4.232	C	0.912238	0.00823783	1.37737	0.0208276	1.21347	0.0140596	0.742769	0.0161085	0.677204	0.00466486	0.61605	0.00814145	1.69605	0.031975	0.898179	0.0127985	0.0174442	1.01666	0.379113
D_contig17842_656	1B	41.3	09WOH	3.407	T	1.00982	0.00494566	1.93956	0.0275728	2.3131	0.0377016	1.43889	0.0178551	1.2023	0.0113619	0.557491	0.0032887	2.38837	0.0423098	1.4982	0.0224609	0.0267248	1.54347	0.63801
D_contig17842_656	1B	41.3	10SEL	4.2	T	1.00982	0.00494566	1.93956	0.0275728	2.3131	0.0377016	1.43889	0.0178551	1.2023	0.0113619	0.557491	0.0032887	2.38837	0.0423098	1.4982	0.0224609	0.0267248	1.54347	0.63801
Ex_c34713_501	1B	41.3	10SEL	4.367	C	0.947425	0.0118098	1.33648	0.0220767	1.08029	0.014276	0.725509	0.0174815	0.575541	0.00456638	0.614165	0.00913621	1.65395	0.0328656	0.90564	0.0142547	0.0193442	0.979875	0.370352
Ex_c68416_859	1B	41.3	10SEL	3.628	C	0.487761	0.00728392	0.618593	0.00653057	0.421262	0.00427126	0.696719	0.0205833	0.439495	0.00797931	0.617313	0.014482	1.01729	0.0185295	0.727583	0.00996494	0.014916	0.628252	0.194323
Excalibur_c10319_229	1B	41.3	09SEL	3.383	C	0.521918	0.0129139	0.829454	0.0247037	0.472619	0.00781367	0.387478	0.0133334	0.517507	0.0136503	0.50738	0.0148472	0.607033	0.0104947	0.574841	0.0107908	0.0181667	0.552279	0.129827
Excalibur_c15885_1145	1B	41.3	09WOH	3.3	A	0.619819	0.000790973	0.8562	0.00505025	1.91962	0.0259188	1.26756	0.021714	1.10957	0.010507	0.357299	0.000758174	1.57867	0.0336991	0.815808	0.0085213	0.0128629	1.06557	0.512972
Excalibur_c64533_980	1B	41.3	10SEL	3.629	T	0.494278	0.00755007	0.606372	0.00649584	0.411812	0.00437026	0.677435	0.0193693	0.448906	0.00837793	0.614695	0.0147855	1.00867	0.0176941	0.711325	0.0090699	0.0151703	0.621687	0.18948
GENE-0193_197	1B	41.3	10SEL	4.367	G	0.947425	0.0118098	1.33648	0.0220767	1.08029	0.014276	0.725509	0.0174815	0.575541	0.00456638	0.614165	0.00913621	1.65395	0.0328656	0.90564	0.0142547	0.0193442	0.979875	0.370352
GENE-0522_336	1B	41.3	09SEL	3.039	T	0.482364	0.0122452	0.758544	0.0232167	0.408376	0.0071358	0.331944	0.00976626	0.468854	0.0127341	0.477979	0.0135852	0.582985	0.00856547	0.532539	0.0082179	0.0171293	0.505448	0.12703
IAAV178	1B	41.3	10SEL	4.367	G	0.947425	0.0118098	1.33648	0.0220767	1.08029	0.014276	0.725509	0.0174815	0.575541	0.00456638	0.614165	0.00913621	1.65395	0.0328656	0.90564	0.0142547	0.0193442	0.979875	0.370352
IACX5764	1B	41.3	10JAN	3.152	G	-0.354114	0.00237226	-0.490031	0.00529807	-0.330903	0.00128229	-0.438035	0.0111312	-0.840515	0.017882	-0.378019	0.0050135	-0.260022	3.98061e-05	-0.370505	0.000983711	0.00606543	-0.432768	0.178423
JD_c6360_288	1B	41.3	09SEL	3.539	T	0.897247	0.0151244	1.27861	0.0268591	0.952172	0.0139074	0.737296	0.0147275	0.93852	0.0132355	0.889324	0.0213871	1.15557	0.0140872	0.93667	0.00922953	0.0230396	0.973176	0.16817
JD_c6360_288	1B	41.3	10SEL	3.061	T	0.897247	0.0151244	1.27861	0.0268591	0.952172	0.0139074	0.737296	0.0147275	0.93852	0.0132355	0.889324	0.0213871	1.15557	0.0140872	0.93667	0.00922953	0.0230396	0.973176	0.16817
JD_c6360_288	1B	41.3	BLUEs	3.11	T	0.897247	0.0151244	1.27861	0.0268591	0.952172	0.0139074	0.737296	0.0147275	0.93852	0.0132355	0.889324	0.0213871	1.15557	0.0140872	0.93667	0.00922953	0.0230396	0.973176	0.16817
Ku_c31251_565	1B	41.3	09WOH	3.3	C	0.619819	0.000790973	0.8562	0.00505025	1.91962	0.0259188	1.26756	0.021714	1.10957	0.010507	0.357299	0.000758174	1.57867	0.0336991	0.815808	0.0085213	0.0128629	1.06557	0.512972
Ku_c42700_2798	1B	41.3	10SEL	4.367	C	0.947425	0.0118098	1.33648	0.0220767	1.08029	0.014276	0.725509	0.0174815	0.575541	0.00456638	0.614165	0.00913621	1.65395	0.0328656	0.90564	0.0142547	0.0193442	0.979875	0.370352
Kukri_c10593_1064	1B	41.3	10SEL	3.487	C	0.572228	0.00904802	0.975454	0.0160551	0.822595	0.01018	0.901605	0.0252419	0.671718	0.00799294	0.750133	0.0158642	1.28397	0.0232548	0.926378	0.0170593	0.0190684	0.86301	0.217412
Kukri_c11580_339	1B	41.3	10SEL	3.629	T	0.494278	0.00755007	0.606372	0.00649584	0.411812	0.00437026	0.677435	0.0193693	0.448906	0.00837793	0.614695	0.0147855	1.00867	0.0176941	0.711325	0.0090699	0.0151703	0.621687	0.18948
Kukri_c37856_123	1B	41.3	10SEL	4.367	A	0.947425	0.0118098	1.33648	0.0220767	1.08029	0.014276	0.725509	0.0174815	0.575541	0.00456638	0.614165	0.00913621	1.65395	0.0328656	0.90564	0.0142547	0.0193442	0.979875	0.370352
Kukri_c37856_492	1B	41.3	10SEL	4.367	G	0.947425	0.0118098	1.33648	0.0220767	1.08029	0.014276	0.725509	0.0174815	0.575541	0.00456638	0.614165	0.00913621	1.65395	0.0328656	0.90564	0.0142547	0.0193442	0.979875	0.370352
Kukri_c76762_166	1B	41.3	10SEL	4.367	T	0.947425	0.0118098	1.33648	0.0220767	1.08029	0.014276	0.725509	0.0174815	0.575541	0.00456638	0.614165	0.00913621	1.65395	0.0328656	0.90564	0.0142547	0.0193442	0.979875	0.370352
Kukri_c8308_245	1B	41.3	10SEL	3.487	T	0.572228	0.00904802	0.975454	0.0160551	0.822595	0.01018	0.901605	0.0252419	0.671718	0.00799294	0.750133	0.0158642	1.28397	0.0232548	0.926378	0.0170593	0.0190684	0.86301	0.217412
Kukri_c84940_106	1B	41.3	10SEL	3.629	G	0.494278	0.00755007	0.606372	0.00649584	0.411812	0.00437026	0.677435	0.0193693	0.448906	0.00837793	0.614695	0.0147855	1.00867	0.0176941	0.711325	0.0090699	0.0151703	0.621687	0.18948
Ra_c16069_1820	1B	41.3	10SEL	3.629	C	0.494278	0.00755007	0.606372	0.00649584	0.411812	0.00437026	0.677435	0.0193693	0.448906	0.00837793	0.614695	0.0147855	1.00867	0.0176941	0.711325	0.0090699	0.0151703	0.621687	0.18948
Ra_c21902_654	1B	41.3	10SEL	4.367	C	0.947425	0.0118098	1.33648	0.0220767	1.08029	0.014276	0.725509	0.0174815	0.575541	0.00456638	0.614165	0.00913621	1.65395	0.0328656	0.90564	0.0142547	0.0193442	0.979875	0.370352
RAC875_c5796_424	1B	41.3	10AND	3	G	0.494151	0.00693909	0.887377	0.0127349	0.775258	0.00933755	0.944028	0.026394	0.816313	0.0134393	0.708546	0.0136972	1.24159	0.021618	0.962465	0.0182196	0.0188595	0.853716	0.216953
RAC875_c5796_424	1B	41.3	10SEL	3.296	G	0.494151	0.00693909	0.887377	0.0127349	0.775258	0.00933755	0.944028	0.026394	0.816313	0.0134393	0.708546	0.0136972	1.24159	0.021618	0.962465	0.0182196	0.0188595	0.853716	0.216953
Tdurum_contig19102_84	1B	41.3	09WOH	3.755	T	0.832757	0.00218656	1.10451	0.00797892	2.25114	0.0319011	1.45396	0.0170855	1.36171	0.0131829	0.537287	0.00213764	1.94287	0.0275183	1.04705	0.00667766	0.0169935	1.31641	0.566386
Tdurum_contig19102_84	1B	41.3	10SEL	3.387	T	0.832757	0.00218656	1.10451	0.00797892	2.25114	0.0319011	1.45396	0.0170855	1.36171	0.0131829	0.537287	0.00213764	1.94287	0.0275183	1.04705	0.00667766	0.0169935	1.31641	0.566386
Tdurum_contig83763_107	1B	41.3	09WOH	3.3	C	0.619819	0.000790973	0.8562	0.00505025	1.91962	0.0259188	1.26756	0.021714	1.10957	0.010507	0.357299	0.000758174	1.57867	0.0336991	0.815808	0.0085213	0.0128629	1.06557	0.512972
Tdurum_contig84184_124	1B	41.3	10SEL	3.487	C	0.572228	0.00904802	0.975454	0.0160551	0.822595	0.01018	0.901605	0.0252419	0.671718	0.00799294	0.750133	0.0158642	1.28397	0.0232548	0.926378	0.0170593	0.0190684	0.86301	0.217412
wsnp_Ex_c15934_24341135	1B	41.3	10SEL	3.487	G	0.572228	0.00904802	0.975454	0.0160551	0.822595	0.01018	0.901605	0.0252419	0.671718	0.00799294	0.750133	0.0158642	1.28397	0.0232548	0.926378	0.0170593	0.0190684	0.86301	0.217412
wsnp_Ex_c26419_35667216	1B	41.3	10AND	3.102	A	0.520643	0.00881198	0.918003	0.0153181	0.835251	0.013414	0.904478	0.0325558	0.623993	0.0107402	0.647535	0.0132453	1.21297	0.0304824	0.816006	0.0152919	0.0205563	0.80986	0.216588
wsnp_Ex_c26419_35667216	1B	41.3	10SEL	3.567	A	0.520643	0.00881198	0.918003	0.0153181	0.835251	0.013414	0.904478	0.0325558	0.623993	0.0107402	0.647535	0.0132453	1.21297	0.0304824	0.816006	0.0152919	0.0205563	0.80986	0.216588
wsnp_Ex_rep_c66802_65172754	1B	41.3	10SEL	4.367	A	0.947425	0.0118098	1.33648	0.0220767	1.08029	0.014276	0.725509	0.0174815	0.575541	0.00456638	0.614165	0.00913621	1.65395	0.0328656	0.90564	0.0142547	0.0193442	0.979875	0.370352
BS00069723_51	1B	42.9	09SEL	3.174	T	0.459825	0.00987685	0.783156	0.0225498	0.571197	0.014592	0.407699	0.0125158	0.639316	0.0192016	0.496455	0.014132	0.708511	0.0181736	0.435926	0.00316121	0.0197185	0.562761	0.136734
BS00095568_51	1B	42.9	09SEL	3.873	C	0.529405	0.0133481	0.872665	0.0300755	0.643085	0.0182098	0.471341	0.0170543	0.688304	0.0226678	0.444149	0.0110298	0.697923	0.0160804	0.45871	0.00391061	0.0228159	0.600698	0.15089
GENE-3626_308	1B	42.9	09SEL	4.366	T	0.588467	0.0121606	0.916518	0.0300238	0.75072	0.0184058	0.410176	0.0109448	0.578174	0.0122988	0.542601	0.0173855	0.911214	0.0256807	0.534263	0.00703118	0.0226604	0.654017	0.185422
GENE-3626_308	1B	42.9	10SEL	4.478	T	0.588467	0.0121606	0.916518	0.0300238	0.75072	0.0184058	0.410176	0.0109448	0.578174	0.0122988	0.542601	0.0173855	0.911214	0.0256807	0.534263	0.00703118	0.0226604	0.654017	0.185422
GENE-3626_308	1B	42.9	BLUEs	3.421	T	0.588467	0.0121606	0.916518	0.0300238	0.75072	0.0184058	0.410176	0.0109448	0.578174	0.0122988	0.542601	0.0173855	0.911214	0.0256807	0.534263	0.00703118	0.0226604	0.654017	0.185422
RAC875_rep_c74070_518	1B	42.9	09SEL	4.663	A	0.671037	0.0150225	1.02954	0.0346136	0.751446	0.0202807	0.372975	0.00886868	0.733331	0.0200316	0.537372	0.0145008	0.876048	0.0191884	0.515735	0.00305656	0.0244042	0.685936	0.210425
RAC875_rep_c74070_518	1B	42.9	10SEL	3.598	A	0.671037	0.0150225	1.02954	0.0346136	0.751446	0.0202807	0.372975	0.00886868	0.733331	0.0200316	0.537372	0.0145008	0.876048	0.0191884	0.515735	0.00305656	0.0244042	0.685936	0.210425
RAC875_rep_c74070_518	1B	42.9	BLUEs	3.244	A	0.671037	0.0150225	1.02954	0.0346136	0.751446	0.0202807	0.372975	0.00886868	0.733331	0.0200316	0.537372	0.0145008	0.876048	0.0191884	0.515735	0.00305656	0.0244042	0.685936	0.210425
wsnp_Ex_rep_c69986_68942834	1B	42.9	09SEL	4.663	T	0.671037	0.0150225	1.02954	0.0346136	0.751446	0.0202807	0.372975	0.00886868	0.733331	0.0200316	0.537372	0.0145008	0.876048	0.0191884	0.515735	0.00305656	0.0244042	0.685936	0.210425
wsnp_Ex_rep_c69986_68942834	1B	42.9	10SEL	3.598	T	0.671037	0.0150225	1.02954	0.0346136	0.751446	0.0202807	0.372975	0.00886868	0.733331	0.0200316	0.537372	0.0145008	0.876048	0.0191884	0.515735	0.00305656	0.0244042	0.685936	0.210425
wsnp_Ex_rep_c69986_68942834	1B	42.9	BLUEs	3.244	T	0.671037	0.0150225	1.02954	0.0346136	0.751446	0.0202807	0.372975	0.00886868	0.733331	0.0200316	0.537372	0.0145008	0.876048	0.0191884	0.515735	0.00305656	0.0244042	0.685936	0.210425
wsnp_Ex_rep_c69986_68942866	1B	42.9	09SEL	4.495	C	0.651017	0.0144046	1.01262	0.0339489	0.749027	0.0200313	0.377854	0.0091768	0.723518	0.0192803	0.535335	0.0144158	0.872144	0.0192532	0.512305	0.00310255	0.0239966	0.679228	0.205424
wsnp_Ex_rep_c69986_68942866	1B	42.9	10SEL	3.54	C	0.651017	0.0144046	1.01262	0.0339489	0.749027	0.0200313	0.377854	0.0091768	0.723518	0.0192803	0.535335	0.0144158	0.872144	0.0192532	0.512305	0.00310255	0.0239966	0.679228	0.205424
wsnp_Ex_rep_c69986_68942866	1B	42.9	BLUEs	3.165	C	0.651017	0.0144046	1.01262	0.0339489	0.749027	0.0200313	0.377854	0.0091768	0.723518	0.0192803	0.535335	0.0144158	0.872144	0.0192532	0.512305	0.00310255	0.0239966	0.679228	0.205424
tplb0024i15_1754	1B	45.3	09SEL	3.469	T	0.545039	0.00928274	0.930867	0.0286597	0.997549	0.0331255	0.61417	0.0197413	0.905797	0.0300234	0.555594	0.0135583	0.646421	0.0174346	0.638374	0.0180034	0.0257777	0.729226	0.183714
tplb0024i15_1754	1B	45.3	09WOH	3.431	T	0.545039	0.00928274	0.930867	0.0286597	0.997549	0.0331255	0.61417	0.0197413	0.905797	0.0300234	0.555594	0.0135583	0.646421	0.0174346	0.638374	0.0180034	0.0257777	0.729226	0.183714
tplb0024i15_1754	1B	45.3	10JAN	3.767	T	0.545039	0.00928274	0.930867	0.0286597	0.997549	0.0331255	0.61417	0.0197413	0.905797	0.0300234	0.555594	0.0135583	0.646421	0.0174346	0.638374	0.0180034	0.0257777	0.729226	0.183714
tplb0024i15_1754	1B	45.3	BLUEs	3.185	T	0.545039	0.00928274	0.930867	0.0286597	0.997549	0.0331255	0.61417	0.0197413	0.905797	0.0300234	0.555594	0.0135583	0.646421	0.0174346	0.638374	0.0180034	0.0257777	0.729226	0.183714
Ra_c25590_1486	1B	46	10AND	3.261	A	0.471728	0.00609159	0.876667	0.0146454	1.04439	0.0143851	1.21125	0.0251914	0.962775	0.0174197	0.604545	0.00872478	0.903881	0.0115415	0.894549	0.0155821	0.0187698	0.871223	0.234929
wsnp_Ex_c1600_3051075	1B	46	10SEL	3.077	G	0.605747	0.0113147	0.929198	0.0196168	0.887307	0.0149235	0.774161	0.0243974	0.665255	0.0122587	0.817054	0.0263996	1.02638	0.0204271	0.926835	0.0265754	0.0237999	0.828993	0.142315
wsnp_Ex_c1600_3051075	1B	46	10WOH	3.075	G	0.605747	0.0113147	0.929198	0.0196168	0.887307	0.0149235	0.774161	0.0243974	0.665255	0.0122587	0.817054	0.0263996	1.02638	0.0204271	0.926835	0.0265754	0.0237999	0.828993	0.142315
Tdurum_contig48523_1838	1B	54	10SEL	3.092	C	-1.05405	0.0222609	-1.08996	0.0162626	-1.15952	0.0227947	-0.637202	0.00981753	-0.852714	0.0158193	-0.739245	0.0145818	-1.18643	0.036202	-0.921327	0.0260773	0.0248559	-0.955057	0.200911
RAC875_rep_c106876_446	1B	57.2	09AND	5.476	A	-1.30191	0.0439204	-1.31275	0.0412935	-1.17181	0.0300307	-0.397633	0.00452012	-0.535862	0.00959121	-0.645624	0.0155165	-1.17564	0.029998	-0.600622	0.00717819	0.0318206	-0.892731	0.381844
RAC875_rep_c106876_446	1B	57.2	09SEL	5.104	A	-1.30191	0.0439204	-1.31275	0.0412935	-1.17181	0.0300307	-0.397633	0.00452012	-0.535862	0.00959121	-0.645624	0.0155165	-1.17564	0.029998	-0.600622	0.00717819	0.0318206	-0.892731	0.381844
RAC875_rep_c106876_446	1B	57.2	09WOH	3.646	A	-1.30191	0.0439204	-1.31275	0.0412935	-1.17181	0.0300307	-0.397633	0.00452012	-0.535862	0.00959121	-0.645624	0.0155165	-1.17564	0.029998	-0.600622	0.00717819	0.0318206	-0.892731	0.381844
RAC875_rep_c106876_446	1B	57.2	10SEL	4.327	A	-1.30191	0.0439204	-1.31275	0.0412935	-1.17181	0.0300307	-0.397633	0.00452012	-0.535862	0.00959121	-0.645624	0.0155165	-1.17564	0.029998	-0.600622	0.00717819	0.0318206	-0.892731	0.381844
RAC875_rep_c106876_446	1B	57.2	BLUEs	3.664	A	-1.30191	0.0439204	-1.31275	0.0412935	-1.17181	0.0300307	-0.397633	0.00452012	-0.535862	0.00959121	-0.645624	0.0155165	-1.17564	0.029998	-0.600622	0.00717819	0.0318206	-0.892731	0.381844
RAC875_rep_c106876_558	1B	57.2	09AND	5.549	C	-1.28535	0.0424192	-1.26086	0.0375506	-1.07696	0.0248277	-0.413679	0.00543098	-0.489919	0.00815296	-0.655168	0.0151219	-1.15859	0.0273273	-0.680199	0.0105586	0.0304709	-0.87759	0.35573
RAC875_rep_c106876_558	1B	57.2	09SEL	4.913	C	-1.28535	0.0424192	-1.26086	0.0375506	-1.07696	0.0248277	-0.413679	0.00543098	-0.489919	0.00815296	-0.655168	0.0151219	-1.15859	0.0273273	-0.680199	0.0105586	0.0304709	-0.87759	0.35573
RAC875_rep_c106876_558	1B	57.2	09WOH	3.251	C	-1.28535	0.0424192	-1.26086	0.0375506	-1.07696	0.0248277	-0.413679	0.00543098	-0.489919	0.00815296	-0.655168	0.0151219	-1.15859	0.0273273	-0.680199	0.0105586	0.0304709	-0.87759	0.35573
RAC875_rep_c106876_558	1B	57.2	10SEL	4.369	C	-1.28535	0.0424192	-1.26086	0.0375506	-1.07696	0.0248277	-0.413679	0.00543098	-0.489919	0.00815296	-0.655168	0.0151219	-1.15859	0.0273273	-0.680199	0.0105586	0.0304709	-0.87759	0.35573
RAC875_rep_c106876_558	1B	57.2	BLUEs	3.695	C	-1.28535	0.0424192	-1.26086	0.0375506	-1.07696	0.0248277	-0.413679	0.00543098	-0.489919	0.00815296	-0.655168	0.0151219	-1.15859	0.0273273	-0.680199	0.0105586	0.0304709	-0.87759	0.35573
Tdurum_contig13117_1316	1B	57.2	09AND	5.629	C	-1.32057	0.0450244	-1.33694	0.0433093	-1.19128	0.0310234	-0.406018	0.00468073	-0.538855	0.00926324	-0.654682	0.0159976	-1.18997	0.0308185	-0.609902	0.00742258	0.0326043	-0.906026	0.388258
Tdurum_contig13117_1316	1B	57.2	09SEL	5.309	C	-1.32057	0.0450244	-1.33694	0.0433093	-1.19128	0.0310234	-0.406018	0.00468073	-0.538855	0.00926324	-0.654682	0.0159976	-1.18997	0.0308185	-0.609902	0.00742258	0.0326043	-0.906026	0.388258
Tdurum_contig13117_1316	1B	57.2	09WOH	3.756	C	-1.32057	0.0450244	-1.33694	0.0433093	-1.19128	0.0310234	-0.406018	0.00468073	-0.538855	0.00926324	-0.654682	0.0159976	-1.18997	0.0308185	-0.609902	0.00742258	0.0326043	-0.906026	0.388258
Tdurum_contig13117_1316	1B	57.2	10SEL	4.427	C	-1.32057	0.0450244	-1.33694	0.0433093	-1.19128	0.0310234	-0.406018	0.00468073	-0.538855	0.00926324	-0.654682	0.0159976	-1.18997	0.0308185	-0.609902	0.00742258	0.0326043	-0.906026	0.388258
Tdurum_contig13117_1316	1B	57.2	BLUEs	3.761	C	-1.32057	0.0450244	-1.33694	0.0433093	-1.19128	0.0310234	-0.406018	0.00468073	-0.538855	0.00926324	-0.654682	0.0159976	-1.18997	0.0308185	-0.609902	0.00742258	0.0326043	-0.906026	0.388258
BobWhite_c2027_215	1B	75.6	10WOH	3.777	A	-0.725721	0.0157874	-0.662362	0.0117834	-0.733252	0.00740294	-0.668058	0.0121077	-0.517735	0.0038405	-0.651851	0.0164	-0.742986	0.0126399	-0.939129	0.0292825	0.0150811	-0.705137	0.118661
BS00089790_51	1B	75.6	09WOH	3.05	G	-1.20137	0.0142989	-1.02072	0.00992187	-1.47721	0.0120207	-1.25545	0.0132598	-1.48343	0.0249806	-0.994084	0.016461	-1.1405	0.0036084	-1.09048	0.00686942	0.0205229	-1.20791	0.188918
BS00089790_51	1B	75.6	10AND	3.933	G	-1.20137	0.0142989	-1.02072	0.00992187	-1.47721	0.0120207	-1.25545	0.0132598	-1.48343	0.0249806	-0.994084	0.016461	-1.1405	0.0036084	-1.09048	0.00686942	0.0205229	-1.20791	0.188918
BS00089790_51	1B	75.6	10JAN	3.994	G	-1.20137	0.0142989	-1.02072	0.00992187	-1.47721	0.0120207	-1.25545	0.0132598	-1.48343	0.0249806	-0.994084	0.016461	-1.1405	0.0036084	-1.09048	0.00686942	0.0205229	-1.20791	0.188918
BS00089790_51	1B	75.6	BLUEs	3.509	G	-1.20137	0.0142989	-1.02072	0.00992187	-1.47721	0.0120207	-1.25545	0.0132598	-1.48343	0.0249806	-0.994084	0.016461	-1.1405	0.0036084	-1.09048	0.00686942	0.0205229	-1.20791	0.188918
Kukri_c39223_831	1B	75.6	10WOH	3.777	T	-0.725721	0.0157874	-0.662362	0.0117834	-0.733252	0.00740294	-0.668058	0.0121077	-0.517735	0.0038405	-0.651851	0.0164	-0.742986	0.0126399	-0.939129	0.0292825	0.0150811	-0.705137	0.118661
wsnp_Ex_c27176_36393952	1B	75.6	10WOH	4.688	T	-0.645184	0.011853	-0.672923	0.0111411	-0.74841	0.00644177	-0.724257	0.0138577	-0.49945	0.00304092	-0.720468	0.0181167	-0.795563	0.0122757	-1.09808	0.0368071	0.0154135	-0.738041	0.170432
IAAV5863	1B	77.1	10WOH	4.079	A	-0.651438	0.0105581	-0.862253	0.0178142	-0.693008	0.00514323	-0.657307	0.00764394	-0.447633	0.00209893	-0.66746	0.016149	-0.836408	0.00842594	-0.940469	0.0232304	0.0143465	-0.719497	0.155239
Kukri_c5407_192	1B	84.9	09AND	3.312	A	-1.30085	0.0194727	-1.29183	0.0134854	-1.66296	0.0162524	-1.17215	0.0124164	-1.51171	0.0254363	-1.09308	0.0166409	-1.05582	0.00274964	-1.14367	0.00672644	0.0227464	-1.27901	0.212578
Kukri_c5407_192	1B	84.9	09SEL	3.013	A	-1.30085	0.0194727	-1.29183	0.0134854	-1.66296	0.0162524	-1.17215	0.0124164	-1.51171	0.0254363	-1.09308	0.0166409	-1.05582	0.00274964	-1.14367	0.00672644	0.0227464	-1.27901	0.212578
Kukri_c5407_192	1B	84.9	09WOH	4.199	A	-1.30085	0.0194727	-1.29183	0.0134854	-1.66296	0.0162524	-1.17215	0.0124164	-1.51171	0.0254363	-1.09308	0.0166409	-1.05582	0.00274964	-1.14367	0.00672644	0.0227464	-1.27901	0.212578
Kukri_c5407_192	1B	84.9	10AND	3.869	A	-1.30085	0.0194727	-1.29183	0.0134854	-1.66296	0.0162524	-1.17215	0.0124164	-1.51171	0.0254363	-1.09308	0.0166409	-1.05582	0.00274964	-1.14367	0.00672644	0.0227464	-1.27901	0.212578
Kukri_c5407_192	1B	84.9	10JAN	4.612	A	-1.30085	0.0194727	-1.29183	0.0134854	-1.66296	0.0162524	-1.17215	0.0124164	-1.51171	0.0254363	-1.09308	0.0166409	-1.05582	0.00274964	-1.14367	0.00672644	0.0227464	-1.27901	0.212578
Kukri_c5407_192	1B	84.9	10SAU	3.311	A	-1.30085	0.0194727	-1.29183	0.0134854	-1.66296	0.0162524	-1.17215	0.0124164	-1.51171	0.0254363	-1.09308	0.0166409	-1.05582	0.00274964	-1.14367	0.00672644	0.0227464	-1.27901	0.212578
Kukri_c5407_192	1B	84.9	10WOH	3.013	A	-1.30085	0.0194727	-1.29183	0.0134854	-1.66296	0.0162524	-1.17215	0.0124164	-1.51171	0.0254363	-1.09308	0.0166409	-1.05582	0.00274964	-1.14367	0.00672644	0.0227464	-1.27901	0.212578
Kukri_c5407_192	1B	84.9	BLUEs	4.247	A	-1.30085	0.0194727	-1.29183	0.0134854	-1.66296	0.0162524	-1.17215	0.0124164	-1.51171	0.0254363	-1.09308	0.0166409	-1.05582	0.00274964	-1.14367	0.00672644	0.0227464	-1.27901	0.212578
Tdurum_contig8580_586	1B	84.9	09AND	3.215	T	-1.29175	0.0184182	-1.32607	0.0141108	-1.70878	0.017482	-1.18162	0.0129382	-1.50213	0.024151	-1.12878	0.01769	-1.07246	0.00314564	-1.1943	0.00852398	0.0231533	-1.30074	0.212126
Tdurum_contig8580_586	1B	84.9	09SEL	3.095	T	-1.29175	0.0184182	-1.32607	0.0141108	-1.70878	0.017482	-1.18162	0.0129382	-1.50213	0.024151	-1.12878	0.01769	-1.07246	0.00314564	-1.1943	0.00852398	0.0231533	-1.30074	0.212126
Tdurum_contig8580_586	1B	84.9	09WOH	4.332	T	-1.29175	0.0184182	-1.32607	0.0141108	-1.70878	0.017482	-1.18162	0.0129382	-1.50213	0.024151	-1.12878	0.01769	-1.07246	0.00314564	-1.1943	0.00852398	0.0231533	-1.30074	0.212126
Tdurum_contig8580_586	1B	84.9	10AND	3.852	T	-1.29175	0.0184182	-1.32607	0.0141108	-1.70878	0.017482	-1.18162	0.0129382	-1.50213	0.024151	-1.12878	0.01769	-1.07246	0.00314564	-1.1943	0.00852398	0.0231533	-1.30074	0.212126
Tdurum_contig8580_586	1B	84.9	10JAN	4.474	T	-1.29175	0.0184182	-1.32607	0.0141108	-1.70878	0.017482	-1.18162	0.0129382	-1.50213	0.024151	-1.12878	0.01769	-1.07246	0.00314564	-1.1943	0.00852398	0.0231533	-1.30074	0.212126
Tdurum_contig8580_586	1B	84.9	10SAU	3.444	T	-1.29175	0.0184182	-1.32607	0.0141108	-1.70878	0.017482	-1.18162	0.0129382	-1.50213	0.024151	-1.12878	0.01769	-1.07246	0.00314564	-1.1943	0.00852398	0.0231533	-1.30074	0.212126
Tdurum_contig8580_586	1B	84.9	10WOH	3.194	T	-1.29175	0.0184182	-1.32607	0.0141108	-1.70878	0.017482	-1.18162	0.0129382	-1.50213	0.024151	-1.12878	0.01769	-1.07246	0.00314564	-1.1943	0.00852398	0.0231533	-1.30074	0.212126
Tdurum_contig8580_586	1B	84.9	BLUEs	4.295	T	-1.29175	0.0184182	-1.32607	0.0141108	-1.70878	0.017482	-1.18162	0.0129382	-1.50213	0.024151	-1.12878	0.01769	-1.07246	0.00314564	-1.1943	0.00852398	0.0231533	-1.30074	0.212126
RAC875_c49225_66	1B	91.2	09WOH	3.037	T	0.529517	0.0108758	0.245002	0.00146995	0.835827	0.0166493	0.361105	0.00889127	0.6017	0.0122225	0.246344	0.00256132	0.436643	0.00871221	0.319154	0.00377119	0.0098291	0.446911	0.202422
Kukri_c36758_140	1B	92.9	09WOH	3.293	A	0.52338	0.0147991	0.196373	0.00178127	0.840613	0.0248427	0.240959	0.0103113	0.616234	0.0202642	0.314618	0.0071009	0.477005	0.0154657	0.358368	0.00792194	0.0145154	0.445944	0.214124
BS00078413_51	1B	96.9	09AND	3.282	A	-0.755171	0.0289746	-0.75343	0.0205283	-1.011	0.0373954	-0.374289	0.0164317	-0.904218	0.0373635	-0.391881	0.0092815	-0.679986	0.0343675	-0.825431	0.0473453	0.0301523	-0.711925	0.226887
BS00078413_51	1B	96.9	09SEL	3.021	A	-0.755171	0.0289746	-0.75343	0.0205283	-1.011	0.0373954	-0.374289	0.0164317	-0.904218	0.0373635	-0.391881	0.0092815	-0.679986	0.0343675	-0.825431	0.0473453	0.0301523	-0.711925	0.226887
BS00078413_51	1B	96.9	09WOH	4.547	A	-0.755171	0.0289746	-0.75343	0.0205283	-1.011	0.0373954	-0.374289	0.0164317	-0.904218	0.0373635	-0.391881	0.0092815	-0.679986	0.0343675	-0.825431	0.0473453	0.0301523	-0.711925	0.226887
BS00078413_51	1B	96.9	10JAN	4.845	A	-0.755171	0.0289746	-0.75343	0.0205283	-1.011	0.0373954	-0.374289	0.0164317	-0.904218	0.0373635	-0.391881	0.0092815	-0.679986	0.0343675	-0.825431	0.0473453	0.0301523	-0.711925	0.226887
BS00078413_51	1B	96.9	10WOH	4.43	A	-0.755171	0.0289746	-0.75343	0.0205283	-1.011	0.0373954	-0.374289	0.0164317	-0.904218	0.0373635	-0.391881	0.0092815	-0.679986	0.0343675	-0.825431	0.0473453	0.0301523	-0.711925	0.226887
BS00078413_51	1B	96.9	BLUEs	3.926	A	-0.755171	0.0289746	-0.75343	0.0205283	-1.011	0.0373954	-0.374289	0.0164317	-0.904218	0.0373635	-0.391881	0.0092815	-0.679986	0.0343675	-0.825431	0.0473453	0.0301523	-0.711925	0.226887
BS00078414_51	1B	96.9	09AND	3.291	T	-0.750643	0.0290029	-0.732959	0.0193864	-0.960071	0.033303	-0.34997	0.0153606	-0.868992	0.034048	-0.37769	0.00880356	-0.659431	0.0353941	-0.819592	0.0495358	0.0282698	-0.689919	0.220838
BS00078414_51	1B	96.9	09WOH	4.161	T	-0.750643	0.0290029	-0.732959	0.0193864	-0.960071	0.033303	-0.34997	0.0153606	-0.868992	0.034048	-0.37769	0.00880356	-0.659431	0.0353941	-0.819592	0.0495358	0.0282698	-0.689919	0.220838
BS00078414_51	1B	96.9	10JAN	4.531	T	-0.750643	0.0290029	-0.732959	0.0193864	-0.960071	0.033303	-0.34997	0.0153606	-0.868992	0.034048	-0.37769	0.00880356	-0.659431	0.0353941	-0.819592	0.0495358	0.0282698	-0.689919	0.220838
BS00078414_51	1B	96.9	10WOH	4.402	T	-0.750643	0.0290029	-0.732959	0.0193864	-0.960071	0.033303	-0.34997	0.0153606	-0.868992	0.034048	-0.37769	0.00880356	-0.659431	0.0353941	-0.819592	0.0495358	0.0282698	-0.689919	0.220838
BS00078414_51	1B	96.9	BLUEs	3.727	T	-0.750643	0.0290029	-0.732959	0.0193864	-0.960071	0.033303	-0.34997	0.0153606	-0.868992	0.034048	-0.37769	0.00880356	-0.659431	0.0353941	-0.819592	0.0495358	0.0282698	-0.689919	0.220838
GENE-0416_480	1B	96.9	10JAN	3.395	T	-0.532081	0.0201543	-0.549519	0.0159507	-0.720147	0.0253866	-0.239569	0.0166076	-0.70678	0.0295512	-0.196664	0.00494261	-0.423696	0.0305402	-0.497146	0.0361756	0.0216357	-0.4832	0.192024
IACX8074	1B	96.9	10JAN	3.364	T	-0.523571	0.0185566	-0.556244	0.0161239	-0.75374	0.0277322	-0.243456	0.0166188	-0.710337	0.0285019	-0.208323	0.00505775	-0.428931	0.0306162	-0.507328	0.0370534	0.0214335	-0.491491	0.19558
IACX9290	1B	96.9	10JAN	3.408	T	-0.536439	0.0204713	-0.540186	0.0152431	-0.754487	0.0282557	-0.256139	0.0180273	-0.714448	0.0297413	-0.213499	0.00543532	-0.427096	0.0311465	-0.517984	0.0384013	0.0225635	-0.495035	0.192979
wsnp_Ex_c1358_2602235	1D	12.1	10SEL	3.614	C	0.563763	0.00352118	1.63504	0.0206003	1.55337	0.0176275	1.07121	0.00647116	1.30536	0.0188112	1.08059	0.0157203	1.92238	0.0219332	1.40522	0.00704961	0.0207904	1.31712	0.416635
Excalibur_c55959_710	1D	18.4	09WOH	5.888	G	-0.305011	1.14271e-05	-0.80709	0.00627858	-1.55732	0.0374602	-0.209162	0.00132098	-0.363059	0.000430325	-0.55474	0.00636795	-0.680372	0.0146551	-0.409145	0.00753402	0.00420737	-0.610737	0.430826
RAC875_rep_c105196_532	1D	55.1	10SAU	3.05	A	-0.585436	0.0190345	-0.755416	0.0191447	-0.490407	0.0111663	-0.49368	0.0135656	-0.322587	0.0107124	-0.740004	0.0326797	-0.850898	0.0189871	-0.621925	0.00724421	0.0233176	-0.607544	0.172053
Tdurum_contig10036_1614	1D	103.1	10WOH	3.213	C	-0.51886	0.00788485	-0.501225	0.00672471	-0.444925	0.00151363	-0.524798	0.00483451	-0.248214	0.000115696	-0.528464	0.0118542	-0.57515	0.0052247	-0.789537	0.0222709	0.00736996	-0.516397	0.149064
BS00021739_51	2A	64.3	09WOH	3.038	A	-0.359405	0.0151086	-0.305473	0.00677128	-0.795643	0.0404499	-0.219438	0.0100918	-0.349617	0.0109646	-0.198481	0.00920475	-0.469619	0.0189937	-0.287677	0.0101552	0.0179236	-0.373169	0.190702
BS00066978_51	2A	64.3	09WOH	3.105	C	-0.455021	0.00883379	-0.326877	0.00217547	-0.826026	0.0192443	-0.63466	0.0164817	-0.676112	0.0161638	-0.438807	0.00997158	-0.480822	0.00553125	-0.452325	0.00688554	0.0125664	-0.536331	0.161803
BS00066978_51	2A	64.3	10AND	3.371	C	-0.455021	0.00883379	-0.326877	0.00217547	-0.826026	0.0192443	-0.63466	0.0164817	-0.676112	0.0161638	-0.438807	0.00997158	-0.480822	0.00553125	-0.452325	0.00688554	0.0125664	-0.536331	0.161803
BS00079443_51	2A	64.3	09WOH	3.152	A	-0.376851	0.0152936	-0.331189	0.00697815	-0.812116	0.0405621	-0.227187	0.010707	-0.35043	0.0108374	-0.206341	0.00933379	-0.485436	0.0200067	-0.296985	0.0106971	0.018022	-0.385817	0.193183
Excalibur_c15733_252	2A	64.3	09WOH	3.135	C	-0.4641	0.00857218	-0.347868	0.00236195	-0.82747	0.018998	-0.641203	0.0170255	-0.692139	0.0165073	-0.4507	0.0103375	-0.47871	0.00533467	-0.458093	0.00694105	0.0126307	-0.545035	0.158988
Excalibur_c15733_252	2A	64.3	10AND	3.451	C	-0.4641	0.00857218	-0.347868	0.00236195	-0.82747	0.018998	-0.641203	0.0170255	-0.692139	0.0165073	-0.4507	0.0103375	-0.47871	0.00533467	-0.458093	0.00694105	0.0126307	-0.545035	0.158988
Excalibur_c15733_252	2A	64.3	10JAN	3.047	C	-0.4641	0.00857218	-0.347868	0.00236195	-0.82747	0.018998	-0.641203	0.0170255	-0.692139	0.0165073	-0.4507	0.0103375	-0.47871	0.00533467	-0.458093	0.00694105	0.0126307	-0.545035	0.158988
Excalibur_c3108_5476	2A	64.3	09WOH	3.199	G	-0.484976	0.00932639	-0.366871	0.00278034	-0.835972	0.0198062	-0.637262	0.0172897	-0.668163	0.0156202	-0.456467	0.0107702	-0.506867	0.00602876	-0.494898	0.00828656	0.013621	-0.556435	0.148534
Excalibur_c3108_5476	2A	64.3	10AND	3.422	G	-0.484976	0.00932639	-0.366871	0.00278034	-0.835972	0.0198062	-0.637262	0.0172897	-0.668163	0.0156202	-0.456467	0.0107702	-0.506867	0.00602876	-0.494898	0.00828656	0.013621	-0.556435	0.148534
Excalibur_rep_c111743_194	2A	64.3	09WOH	3.135	C	-0.4641	0.00857218	-0.347868	0.00236195	-0.82747	0.018998	-0.641203	0.0170255	-0.692139	0.0165073	-0.4507	0.0103375	-0.47871	0.00533467	-0.458093	0.00694105	0.0126307	-0.545035	0.158988
Excalibur_rep_c111743_194	2A	64.3	10AND	3.451	C	-0.4641	0.00857218	-0.347868	0.00236195	-0.82747	0.018998	-0.641203	0.0170255	-0.692139	0.0165073	-0.4507	0.0103375	-0.47871	0.00533467	-0.458093	0.00694105	0.0126307	-0.545035	0.158988
Excalibur_rep_c111743_194	2A	64.3	10JAN	3.047	C	-0.4641	0.00857218	-0.347868	0.00236195	-0.82747	0.018998	-0.641203	0.0170255	-0.692139	0.0165073	-0.4507	0.0103375	-0.47871	0.00533467	-0.458093	0.00694105	0.0126307	-0.545035	0.158988
IACX1216	2A	64.3	10AND	3.312	C	-0.454774	0.0093307	-0.357422	0.00334986	-0.826397	0.0205147	-0.644731	0.0150251	-0.710661	0.0173175	-0.453557	0.0110437	-0.475376	0.00422096	-0.484437	0.0069329	0.0138615	-0.550919	0.158789
IACX1216	2A	64.3	10JAN	3.01	C	-0.454774	0.0093307	-0.357422	0.00334986	-0.826397	0.0205147	-0.644731	0.0150251	-0.710661	0.0173175	-0.453557	0.0110437	-0.475376	0.00422096	-0.484437	0.0069329	0.0138615	-0.550919	0.158789
Jagger_c2047_362	2A	64.3	09WOH	3.739	A	0.523346	0.0159231	0.334565	0.00733661	0.959491	0.0380113	0.588727	0.0235834	0.545901	0.00878241	0.394977	0.0130574	0.38011	0.00924392	0.532824	0.0254353	0.0186377	0.532493	0.195324
Ku_c57425_413	2A	64.3	09WOH	4.014	A	0.569061	0.0170638	0.410485	0.00872129	1.00264	0.0378329	0.605295	0.0242351	0.576728	0.0098366	0.437007	0.0144812	0.407037	0.0104403	0.559541	0.0263637	0.0198273	0.570974	0.192077
Kukri_c47534_1509	2A	64.3	09WOH	3.007	G	-0.445034	0.00835898	-0.313503	0.00204657	-0.807652	0.0186932	-0.634842	0.0165827	-0.67816	0.0162317	-0.431812	0.00974304	-0.468027	0.00503429	-0.445789	0.00667913	0.0122526	-0.528103	0.162423
Kukri_c47534_1509	2A	64.3	10AND	3.404	G	-0.445034	0.00835898	-0.313503	0.00204657	-0.807652	0.0186932	-0.634842	0.0165827	-0.67816	0.0162317	-0.431812	0.00974304	-0.468027	0.00503429	-0.445789	0.00667913	0.0122526	-0.528103	0.162423
RAC875_c13116_116	2A	64.3	09WOH	3.135	G	-0.4641	0.00857218	-0.347868	0.00236195	-0.82747	0.018998	-0.641203	0.0170255	-0.692139	0.0165073	-0.4507	0.0103375	-0.47871	0.00533467	-0.458093	0.00694105	0.0126307	-0.545035	0.158988
RAC875_c13116_116	2A	64.3	10AND	3.451	G	-0.4641	0.00857218	-0.347868	0.00236195	-0.82747	0.018998	-0.641203	0.0170255	-0.692139	0.0165073	-0.4507	0.0103375	-0.47871	0.00533467	-0.458093	0.00694105	0.0126307	-0.545035	0.158988
RAC875_c13116_116	2A	64.3	10JAN	3.047	G	-0.4641	0.00857218	-0.347868	0.00236195	-0.82747	0.018998	-0.641203	0.0170255	-0.692139	0.0165073	-0.4507	0.0103375	-0.47871	0.00533467	-0.458093	0.00694105	0.0126307	-0.545035	0.158988
RAC875_c13116_541	2A	64.3	09WOH	3.007	G	-0.445034	0.00835898	-0.313503	0.00204657	-0.807652	0.0186932	-0.634842	0.0165827	-0.67816	0.0162317	-0.431812	0.00974304	-0.468027	0.00503429	-0.445789	0.00667913	0.0122526	-0.528103	0.162423
RAC875_c13116_541	2A	64.3	10AND	3.404	G	-0.445034	0.00835898	-0.313503	0.00204657	-0.807652	0.0186932	-0.634842	0.0165827	-0.67816	0.0162317	-0.431812	0.00974304	-0.468027	0.00503429	-0.445789	0.00667913	0.0122526	-0.528103	0.162423
RAC875_c13116_943	2A	64.3	09WOH	3.02	C	-0.451365	0.00875433	-0.331339	0.00231949	-0.819192	0.0190091	-0.641686	0.0156211	-0.702985	0.0161811	-0.450571	0.0109321	-0.476892	0.00456431	-0.473359	0.00697276	0.0129964	-0.543424	0.1615
RAC875_c13116_943	2A	64.3	10AND	3.376	C	-0.451365	0.00875433	-0.331339	0.00231949	-0.819192	0.0190091	-0.641686	0.0156211	-0.702985	0.0161811	-0.450571	0.0109321	-0.476892	0.00456431	-0.473359	0.00697276	0.0129964	-0.543424	0.1615
RAC875_c13116_943	2A	64.3	10JAN	3.034	C	-0.451365	0.00875433	-0.331339	0.00231949	-0.819192	0.0190091	-0.641686	0.0156211	-0.702985	0.0161811	-0.450571	0.0109321	-0.476892	0.00456431	-0.473359	0.00697276	0.0129964	-0.543424	0.1615
RAC875_c20700_853	2A	64.3	09WOH	3.135	A	-0.4641	0.00857218	-0.347868	0.00236195	-0.82747	0.018998	-0.641203	0.0170255	-0.692139	0.0165073	-0.4507	0.0103375	-0.47871	0.00533467	-0.458093	0.00694105	0.0126307	-0.545035	0.158988
RAC875_c20700_853	2A	64.3	10AND	3.451	A	-0.4641	0.00857218	-0.347868	0.00236195	-0.82747	0.018998	-0.641203	0.0170255	-0.692139	0.0165073	-0.4507	0.0103375	-0.47871	0.00533467	-0.458093	0.00694105	0.0126307	-0.545035	0.158988
RAC875_c20700_853	2A	64.3	10JAN	3.047	A	-0.4641	0.00857218	-0.347868	0.00236195	-0.82747	0.018998	-0.641203	0.0170255	-0.692139	0.0165073	-0.4507	0.0103375	-0.47871	0.00533467	-0.458093	0.00694105	0.0126307	-0.545035	0.158988
RAC875_rep_c73925_276	2A	64.3	09WOH	3.42	G	-0.405147	0.016158	-0.346315	0.00726454	-0.852443	0.0425298	-0.238874	0.0116403	-0.366562	0.0120858	-0.238547	0.0103314	-0.507745	0.0211045	-0.323059	0.0117179	0.019394	-0.409836	0.19911
TA005222-0574	2A	64.3	10AND	3.417	A	-0.433501	0.00821419	-0.31223	0.00197798	-0.803563	0.0185073	-0.643752	0.0163626	-0.709992	0.0176809	-0.433835	0.0100335	-0.4568	0.00446384	-0.44715	0.00626564	0.0124012	-0.530103	0.168345
TA005222-0574	2A	64.3	10JAN	3.119	A	-0.433501	0.00821419	-0.31223	0.00197798	-0.803563	0.0185073	-0.643752	0.0163626	-0.709992	0.0176809	-0.433835	0.0100335	-0.4568	0.00446384	-0.44715	0.00626564	0.0124012	-0.530103	0.168345
Tdurum_contig48302_532	2A	64.3	09WOH	3.007	G	-0.445034	0.00835898	-0.313503	0.00204657	-0.807652	0.0186932	-0.634842	0.0165827	-0.67816	0.0162317	-0.431812	0.00974304	-0.468027	0.00503429	-0.445789	0.00667913	0.0122526	-0.528103	0.162423
Tdurum_contig48302_532	2A	64.3	10AND	3.404	G	-0.445034	0.00835898	-0.313503	0.00204657	-0.807652	0.0186932	-0.634842	0.0165827	-0.67816	0.0162317	-0.431812	0.00974304	-0.468027	0.00503429	-0.445789	0.00667913	0.0122526	-0.528103	0.162423
Tdurum_contig48302_539	2A	64.3	09WOH	3.007	G	-0.445034	0.00835898	-0.313503	0.00204657	-0.807652	0.0186932	-0.634842	0.0165827	-0.67816	0.0162317	-0.431812	0.00974304	-0.468027	0.00503429	-0.445789	0.00667913	0.0122526	-0.528103	0.162423
Tdurum_contig48302_539	2A	64.3	10AND	3.404	G	-0.445034	0.00835898	-0.313503	0.00204657	-0.807652	0.0186932	-0.634842	0.0165827	-0.67816	0.0162317	-0.431812	0.00974304	-0.468027	0.00503429	-0.445789	0.00667913	0.0122526	-0.528103	0.162423
Tdurum_contig5311_112	2A	64.3	09WOH	3.135	G	-0.467024	0.00862729	-0.351171	0.00239203	-0.828908	0.0188981	-0.644114	0.0172722	-0.697373	0.0168589	-0.453789	0.0104699	-0.483631	0.00549992	-0.460898	0.00707846	0.0127788	-0.548364	0.158728
Tdurum_contig5311_112	2A	64.3	10AND	3.467	G	-0.467024	0.00862729	-0.351171	0.00239203	-0.828908	0.0188981	-0.644114	0.0172722	-0.697373	0.0168589	-0.453789	0.0104699	-0.483631	0.00549992	-0.460898	0.00707846	0.0127788	-0.548364	0.158728
Tdurum_contig5311_112	2A	64.3	10JAN	3.08	G	-0.467024	0.00862729	-0.351171	0.00239203	-0.828908	0.0188981	-0.644114	0.0172722	-0.697373	0.0168589	-0.453789	0.0104699	-0.483631	0.00549992	-0.460898	0.00707846	0.0127788	-0.548364	0.158728
Tdurum_contig5311_67	2A	64.3	09WOH	3.135	G	-0.4641	0.00857218	-0.347868	0.00236195	-0.82747	0.018998	-0.641203	0.0170255	-0.692139	0.0165073	-0.4507	0.0103375	-0.47871	0.00533467	-0.458093	0.00694105	0.0126307	-0.545035	0.158988
Tdurum_contig5311_67	2A	64.3	10AND	3.451	G	-0.4641	0.00857218	-0.347868	0.00236195	-0.82747	0.018998	-0.641203	0.0170255	-0.692139	0.0165073	-0.4507	0.0103375	-0.47871	0.00533467	-0.458093	0.00694105	0.0126307	-0.545035	0.158988
Tdurum_contig5311_67	2A	64.3	10JAN	3.047	G	-0.4641	0.00857218	-0.347868	0.00236195	-0.82747	0.018998	-0.641203	0.0170255	-0.692139	0.0165073	-0.4507	0.0103375	-0.47871	0.00533467	-0.458093	0.00694105	0.0126307	-0.545035	0.158988
Tdurum_contig82812_213	2A	64.3	09WOH	3.135	A	-0.4641	0.00857218	-0.347868	0.00236195	-0.82747	0.018998	-0.641203	0.0170255	-0.692139	0.0165073	-0.4507	0.0103375	-0.47871	0.00533467	-0.458093	0.00694105	0.0126307	-0.545035	0.158988
Tdurum_contig82812_213	2A	64.3	10AND	3.451	A	-0.4641	0.00857218	-0.347868	0.00236195	-0.82747	0.018998	-0.641203	0.0170255	-0.692139	0.0165073	-0.4507	0.0103375	-0.47871	0.00533467	-0.458093	0.00694105	0.0126307	-0.545035	0.158988
Tdurum_contig82812_213	2A	64.3	10JAN	3.047	A	-0.4641	0.00857218	-0.347868	0.00236195	-0.82747	0.018998	-0.641203	0.0170255	-0.692139	0.0165073	-0.4507	0.0103375	-0.47871	0.00533467	-0.458093	0.00694105	0.0126307	-0.545035	0.158988
Tdurum_contig9731_121	2A	64.3	09WOH	3.5	A	-0.501647	0.0108152	-0.378608	0.00358847	-0.870067	0.0230087	-0.674348	0.0190711	-0.709873	0.0184898	-0.467857	0.0116318	-0.522511	0.00738966	-0.503656	0.00986652	0.0155006	-0.578571	0.159597
Tdurum_contig9731_121	2A	64.3	10AND	3.831	A	-0.501647	0.0108152	-0.378608	0.00358847	-0.870067	0.0230087	-0.674348	0.0190711	-0.709873	0.0184898	-0.467857	0.0116318	-0.522511	0.00738966	-0.503656	0.00986652	0.0155006	-0.578571	0.159597
Tdurum_contig9731_121	2A	64.3	10JAN	3.196	A	-0.501647	0.0108152	-0.378608	0.00358847	-0.870067	0.0230087	-0.674348	0.0190711	-0.709873	0.0184898	-0.467857	0.0116318	-0.522511	0.00738966	-0.503656	0.00986652	0.0155006	-0.578571	0.159597
wsnp_BE498730A_Ta_2_2	2A	64.3	09WOH	3.007	T	-0.609387	0.00762526	-0.594472	0.00538108	-0.91001	0.02032	-0.412291	0.00677984	-0.705738	0.0169412	-0.428205	0.00737732	-0.38293	0.00266821	-0.485169	0.00442248	0.0122965	-0.566025	0.178576
BobWhite_c28819_733	2A	65.8	09WOH	3.681	T	-0.715495	0.0282068	-0.638484	0.0178624	-0.914753	0.0278182	-0.365946	0.00233453	-0.672973	0.0138707	-0.642254	0.02438	-0.461589	0.00430753	-0.457608	0.00806625	0.021941	-0.608638	0.175099
BobWhite_c28819_733	2A	65.8	10SAU	3.267	T	-0.715495	0.0282068	-0.638484	0.0178624	-0.914753	0.0278182	-0.365946	0.00233453	-0.672973	0.0138707	-0.642254	0.02438	-0.461589	0.00430753	-0.457608	0.00806625	0.021941	-0.608638	0.175099
BS00040336_51	2A	65.8	09WOH	3.6	T	-0.608564	0.0154927	-0.675273	0.0142711	-0.901972	0.0195862	-0.385472	0.00201095	-0.689722	0.0117433	-0.633491	0.0196002	-0.465574	0.00232403	-0.417844	0.00313768	0.0154005	-0.597239	0.170424
BS00040336_51	2A	65.8	10SAU	3.204	T	-0.608564	0.0154927	-0.675273	0.0142711	-0.901972	0.0195862	-0.385472	0.00201095	-0.689722	0.0117433	-0.633491	0.0196002	-0.465574	0.00232403	-0.417844	0.00313768	0.0154005	-0.597239	0.170424
BS00041707_51	2A	65.8	09WOH	3.982	A	-0.631416	0.0177708	-0.646074	0.0132933	-0.949095	0.0234575	-0.426562	0.00420862	-0.76368	0.0161998	-0.667322	0.0233238	-0.411509	0.00227235	-0.360011	0.00324045	0.0169493	-0.606959	0.199685
BS00041707_51	2A	65.8	10JAN	3.545	A	-0.631416	0.0177708	-0.646074	0.0132933	-0.949095	0.0234575	-0.426562	0.00420862	-0.76368	0.0161998	-0.667322	0.0233238	-0.411509	0.00227235	-0.360011	0.00324045	0.0169493	-0.606959	0.199685
BS00041707_51	2A	65.8	10SAU	3.525	A	-0.631416	0.0177708	-0.646074	0.0132933	-0.949095	0.0234575	-0.426562	0.00420862	-0.76368	0.0161998	-0.667322	0.0233238	-0.411509	0.00227235	-0.360011	0.00324045	0.0169493	-0.606959	0.199685
BS00067806_51	2A	65.8	09WOH	3.748	T	-0.612731	0.0162599	-0.640725	0.0129749	-0.923947	0.0214757	-0.412914	0.0036674	-0.748578	0.0154015	-0.657416	0.0218845	-0.395477	0.00168666	-0.344779	0.00234542	0.0156556	-0.592071	0.197701
BS00067806_51	2A	65.8	10JAN	3.392	T	-0.612731	0.0162599	-0.640725	0.0129749	-0.923947	0.0214757	-0.412914	0.0036674	-0.748578	0.0154015	-0.657416	0.0218845	-0.395477	0.00168666	-0.344779	0.00234542	0.0156556	-0.592071	0.197701
BS00067806_51	2A	65.8	10SAU	3.408	T	-0.612731	0.0162599	-0.640725	0.0129749	-0.923947	0.0214757	-0.412914	0.0036674	-0.748578	0.0154015	-0.657416	0.0218845	-0.395477	0.00168666	-0.344779	0.00234542	0.0156556	-0.592071	0.197701
BS00085765_51	2A	65.8	09WOH	3.556	C	-0.708532	0.0265143	-0.652509	0.0177075	-0.900856	0.025977	-0.368893	0.00213364	-0.668647	0.0130661	-0.625068	0.0221568	-0.451861	0.00356058	-0.451296	0.00723378	0.0205507	-0.603458	0.172281
BS00085765_51	2A	65.8	10SAU	3.094	C	-0.708532	0.0265143	-0.652509	0.0177075	-0.900856	0.025977	-0.368893	0.00213364	-0.668647	0.0130661	-0.625068	0.0221568	-0.451861	0.00356058	-0.451296	0.00723378	0.0205507	-0.603458	0.172281
CAP12_c6044_69	2A	65.8	09WOH	3.647	T	-0.603662	0.0151093	-0.672482	0.0141039	-0.906435	0.0199834	-0.392018	0.0020486	-0.691648	0.0116906	-0.634568	0.0197729	-0.465108	0.00224339	-0.418904	0.00312299	0.0153855	-0.598103	0.170287
CAP12_c6044_69	2A	65.8	10SAU	3.228	T	-0.603662	0.0151093	-0.672482	0.0141039	-0.906435	0.0199834	-0.392018	0.0020486	-0.691648	0.0116906	-0.634568	0.0197729	-0.465108	0.00224339	-0.418904	0.00312299	0.0153855	-0.598103	0.170287
Excalibur_c84687_162	2A	65.8	10SAU	3.122	A	0.99208	0.021189	1.18314	0.0183414	0.953786	0.0137946	0.478285	0.00831044	0.471494	0.00642284	1.02858	0.0262866	0.997249	0.0110051	0.873435	0.0123083	0.0180375	0.872256	0.260093
GENE-1213_138	2A	65.8	09WOH	3.647	A	-0.603662	0.0151093	-0.672482	0.0141039	-0.906435	0.0199834	-0.392018	0.0020486	-0.691648	0.0116906	-0.634568	0.0197729	-0.465108	0.00224339	-0.418904	0.00312299	0.0153855	-0.598103	0.170287
GENE-1213_138	2A	65.8	10SAU	3.228	A	-0.603662	0.0151093	-0.672482	0.0141039	-0.906435	0.0199834	-0.392018	0.0020486	-0.691648	0.0116906	-0.634568	0.0197729	-0.465108	0.00224339	-0.418904	0.00312299	0.0153855	-0.598103	0.170287
RAC875_c53350_180	2A	65.8	09WOH	3.556	T	-0.708532	0.0265143	-0.652509	0.0177075	-0.900856	0.025977	-0.368893	0.00213364	-0.668647	0.0130661	-0.625068	0.0221568	-0.451861	0.00356058	-0.451296	0.00723378	0.0205507	-0.603458	0.172281
RAC875_c53350_180	2A	65.8	10SAU	3.094	T	-0.708532	0.0265143	-0.652509	0.0177075	-0.900856	0.025977	-0.368893	0.00213364	-0.668647	0.0130661	-0.625068	0.0221568	-0.451861	0.00356058	-0.451296	0.00723378	0.0205507	-0.603458	0.172281
RAC875_c7137_1922	2A	65.8	09WOH	3.7	T	-0.571838	0.0139098	-0.606807	0.0113095	-0.910993	0.021888	-0.39975	0.00347384	-0.724127	0.0142486	-0.654582	0.0224312	-0.381805	0.00165887	-0.332951	0.00226628	0.0148522	-0.572857	0.196058
RAC875_c7137_1922	2A	65.8	10JAN	3.246	T	-0.571838	0.0139098	-0.606807	0.0113095	-0.910993	0.021888	-0.39975	0.00347384	-0.724127	0.0142486	-0.654582	0.0224312	-0.381805	0.00165887	-0.332951	0.00226628	0.0148522	-0.572857	0.196058
RAC875_c7137_1922	2A	65.8	10SAU	3.434	T	-0.571838	0.0139098	-0.606807	0.0113095	-0.910993	0.021888	-0.39975	0.00347384	-0.724127	0.0142486	-0.654582	0.0224312	-0.381805	0.00165887	-0.332951	0.00226628	0.0148522	-0.572857	0.196058
Tdurum_contig10579_790	2A	65.8	09WOH	3.745	G	-0.712177	0.0277734	-0.638722	0.0176203	-0.922951	0.0279469	-0.374337	0.00234501	-0.675967	0.0137622	-0.645803	0.0244743	-0.463208	0.00413831	-0.460284	0.00803042	0.0218263	-0.611681	0.174975
Tdurum_contig10579_790	2A	65.8	10SAU	3.301	G	-0.712177	0.0277734	-0.638722	0.0176203	-0.922951	0.0279469	-0.374337	0.00234501	-0.675967	0.0137622	-0.645803	0.0244743	-0.463208	0.00413831	-0.460284	0.00803042	0.0218263	-0.611681	0.174975
wsnp_BE403597A_Ta_2_1	2A	65.8	09WOH	3.931	A	-0.620041	0.0161933	-0.662291	0.0139665	-0.949079	0.0231163	-0.431602	0.00426964	-0.752431	0.0152859	-0.67663	0.0228377	-0.406157	0.00166945	-0.363785	0.00253035	0.0162963	-0.607752	0.198744
wsnp_BE403597A_Ta_2_1	2A	65.8	10JAN	3.411	A	-0.620041	0.0161933	-0.662291	0.0139665	-0.949079	0.0231163	-0.431602	0.00426964	-0.752431	0.0152859	-0.67663	0.0228377	-0.406157	0.00166945	-0.363785	0.00253035	0.0162963	-0.607752	0.198744
wsnp_BE403597A_Ta_2_1	2A	65.8	10SAU	3.559	A	-0.620041	0.0161933	-0.662291	0.0139665	-0.949079	0.0231163	-0.431602	0.00426964	-0.752431	0.0152859	-0.67663	0.0228377	-0.406157	0.00166945	-0.363785	0.00253035	0.0162963	-0.607752	0.198744
wsnp_BE403597A_Ta_2_2	2A	65.8	09WOH	3.748	T	-0.612731	0.0162599	-0.640725	0.0129749	-0.923947	0.0214757	-0.412914	0.0036674	-0.748578	0.0154015	-0.657416	0.0218845	-0.395477	0.00168666	-0.344779	0.00234542	0.0156556	-0.592071	0.197701
wsnp_BE403597A_Ta_2_2	2A	65.8	10JAN	3.392	T	-0.612731	0.0162599	-0.640725	0.0129749	-0.923947	0.0214757	-0.412914	0.0036674	-0.748578	0.0154015	-0.657416	0.0218845	-0.395477	0.00168666	-0.344779	0.00234542	0.0156556	-0.592071	0.197701
wsnp_BE403597A_Ta_2_2	2A	65.8	10SAU	3.408	T	-0.612731	0.0162599	-0.640725	0.0129749	-0.923947	0.0214757	-0.412914	0.0036674	-0.748578	0.0154015	-0.657416	0.0218845	-0.395477	0.00168666	-0.344779	0.00234542	0.0156556	-0.592071	0.197701
Excalibur_c28017_641	2A	66.6	09SEL	4.404	C	0.815607	0.0264082	1.20228	0.0348881	0.855224	0.0171453	0.478234	0.0059564	0.66972	0.0138821	0.810445	0.02986	1.10071	0.0221988	0.772727	0.00805628	0.0277116	0.838118	0.228436
Excalibur_c28017_641	2A	66.6	10SAU	3.218	C	0.815607	0.0264082	1.20228	0.0348881	0.855224	0.0171453	0.478234	0.0059564	0.66972	0.0138821	0.810445	0.02986	1.10071	0.0221988	0.772727	0.00805628	0.0277116	0.838118	0.228436
Excalibur_c28017_641	2A	66.6	10SEL	3.969	C	0.815607	0.0264082	1.20228	0.0348881	0.855224	0.0171453	0.478234	0.0059564	0.66972	0.0138821	0.810445	0.02986	1.10071	0.0221988	0.772727	0.00805628	0.0277116	0.838118	0.228436
Excalibur_c28017_641	2A	66.6	BLUEs	3.271	C	0.815607	0.0264082	1.20228	0.0348881	0.855224	0.0171453	0.478234	0.0059564	0.66972	0.0138821	0.810445	0.02986	1.10071	0.0221988	0.772727	0.00805628	0.0277116	0.838118	0.228436
Excalibur_c47535_389	2A	66.6	09SEL	4.404	G	0.815607	0.0264082	1.20228	0.0348881	0.855224	0.0171453	0.478234	0.0059564	0.66972	0.0138821	0.810445	0.02986	1.10071	0.0221988	0.772727	0.00805628	0.0277116	0.838118	0.228436
Excalibur_c47535_389	2A	66.6	10SAU	3.218	G	0.815607	0.0264082	1.20228	0.0348881	0.855224	0.0171453	0.478234	0.0059564	0.66972	0.0138821	0.810445	0.02986	1.10071	0.0221988	0.772727	0.00805628	0.0277116	0.838118	0.228436
Excalibur_c47535_389	2A	66.6	10SEL	3.969	G	0.815607	0.0264082	1.20228	0.0348881	0.855224	0.0171453	0.478234	0.0059564	0.66972	0.0138821	0.810445	0.02986	1.10071	0.0221988	0.772727	0.00805628	0.0277116	0.838118	0.228436
Excalibur_c47535_389	2A	66.6	BLUEs	3.271	G	0.815607	0.0264082	1.20228	0.0348881	0.855224	0.0171453	0.478234	0.0059564	0.66972	0.0138821	0.810445	0.02986	1.10071	0.0221988	0.772727	0.00805628	0.0277116	0.838118	0.228436
wsnp_BF475068A_Ta_2_1	2A	66.6	09SEL	4.163	T	0.705519	0.0195807	1.17007	0.0330222	0.823203	0.0169921	0.414161	0.00345459	0.534532	0.00971564	0.782624	0.027683	1.05473	0.0205964	0.69406	0.00580545	0.0239525	0.772362	0.249588
wsnp_BF475068A_Ta_2_1	2A	66.6	10SAU	3.005	T	0.705519	0.0195807	1.17007	0.0330222	0.823203	0.0169921	0.414161	0.00345459	0.534532	0.00971564	0.782624	0.027683	1.05473	0.0205964	0.69406	0.00580545	0.0239525	0.772362	0.249588
wsnp_BF475068A_Ta_2_1	2A	66.6	10SEL	3.63	T	0.705519	0.0195807	1.17007	0.0330222	0.823203	0.0169921	0.414161	0.00345459	0.534532	0.00971564	0.782624	0.027683	1.05473	0.0205964	0.69406	0.00580545	0.0239525	0.772362	0.249588
wsnp_CAP8_c2677_1394934	2A	66.6	09SEL	4.163	G	0.705519	0.0195807	1.17007	0.0330222	0.823203	0.0169921	0.414161	0.00345459	0.534532	0.00971564	0.782624	0.027683	1.05473	0.0205964	0.69406	0.00580545	0.0239525	0.772362	0.249588
wsnp_CAP8_c2677_1394934	2A	66.6	10SAU	3.005	G	0.705519	0.0195807	1.17007	0.0330222	0.823203	0.0169921	0.414161	0.00345459	0.534532	0.00971564	0.782624	0.027683	1.05473	0.0205964	0.69406	0.00580545	0.0239525	0.772362	0.249588
wsnp_CAP8_c2677_1394934	2A	66.6	10SEL	3.63	G	0.705519	0.0195807	1.17007	0.0330222	0.823203	0.0169921	0.414161	0.00345459	0.534532	0.00971564	0.782624	0.027683	1.05473	0.0205964	0.69406	0.00580545	0.0239525	0.772362	0.249588
BobWhite_c28819_517	2A	67.4	09WOH	3.681	C	-0.715495	0.0282068	-0.638484	0.0178624	-0.914753	0.0278182	-0.365946	0.00233453	-0.672973	0.0138707	-0.642254	0.02438	-0.461589	0.00430753	-0.457608	0.00806625	0.021941	-0.608638	0.175099
BobWhite_c28819_517	2A	67.4	10SAU	3.267	C	-0.715495	0.0282068	-0.638484	0.0178624	-0.914753	0.0278182	-0.365946	0.00233453	-0.672973	0.0138707	-0.642254	0.02438	-0.461589	0.00430753	-0.457608	0.00806625	0.021941	-0.608638	0.175099
BS00040337_51	2A	67.4	09WOH	3.776	C	-0.632272	0.0174109	-0.683599	0.0147912	-0.922399	0.0210614	-0.392932	0.0023732	-0.703834	0.0125032	-0.642955	0.0207915	-0.48214	0.00311113	-0.431789	0.00419499	0.016716	-0.61149	0.172629
BS00040337_51	2A	67.4	10JAN	3.068	C	-0.632272	0.0174109	-0.683599	0.0147912	-0.922399	0.0210614	-0.392932	0.0023732	-0.703834	0.0125032	-0.642955	0.0207915	-0.48214	0.00311113	-0.431789	0.00419499	0.016716	-0.61149	0.172629
BS00040337_51	2A	67.4	10SAU	3.298	C	-0.632272	0.0174109	-0.683599	0.0147912	-0.922399	0.0210614	-0.392932	0.0023732	-0.703834	0.0125032	-0.642955	0.0207915	-0.48214	0.00311113	-0.431789	0.00419499	0.016716	-0.61149	0.172629
Excalibur_c1793_97	2A	67.4	09WOH	3.63	C	-0.709273	0.0266512	-0.65889	0.0183941	-0.911115	0.0270904	-0.369073	0.00213944	-0.671624	0.0134497	-0.63025	0.0227636	-0.45786	0.00365487	-0.450818	0.00718278	0.0211252	-0.607363	0.174683
Excalibur_c1793_97	2A	67.4	10SAU	3.134	C	-0.709273	0.0266512	-0.65889	0.0183941	-0.911115	0.0270904	-0.369073	0.00213944	-0.671624	0.0134497	-0.63025	0.0227636	-0.45786	0.00365487	-0.450818	0.00718278	0.0211252	-0.607363	0.174683
GENE-1386_36	2A	67.4	09WOH	3.556	A	-0.708532	0.0265143	-0.652509	0.0177075	-0.900856	0.025977	-0.368893	0.00213364	-0.668647	0.0130661	-0.625068	0.0221568	-0.451861	0.00356058	-0.451296	0.00723378	0.0205507	-0.603458	0.172281
GENE-1386_36	2A	67.4	10SAU	3.094	A	-0.708532	0.0265143	-0.652509	0.0177075	-0.900856	0.025977	-0.368893	0.00213364	-0.668647	0.0130661	-0.625068	0.0221568	-0.451861	0.00356058	-0.451296	0.00723378	0.0205507	-0.603458	0.172281
Kukri_c9713_1999	2A	67.4	09WOH	3.545	C	-0.601562	0.0149155	-0.674484	0.0141776	-0.896057	0.019311	-0.384138	0.00192855	-0.678412	0.0108371	-0.636493	0.0197214	-0.455705	0.00205281	-0.413975	0.00303231	0.0148454	-0.592603	0.169985
Kukri_c9713_1999	2A	67.4	10SAU	3.216	C	-0.601562	0.0149155	-0.674484	0.0141776	-0.896057	0.019311	-0.384138	0.00192855	-0.678412	0.0108371	-0.636493	0.0197214	-0.455705	0.00205281	-0.413975	0.00303231	0.0148454	-0.592603	0.169985
RAC875_c2154_1488	2A	67.4	09WOH	3.8	G	-0.721488	0.0282461	-0.654953	0.0176422	-0.93409	0.0279074	-0.37561	0.00226367	-0.697407	0.0141401	-0.614242	0.0217378	-0.464775	0.00422499	-0.460157	0.0081021	0.02152	-0.61534	0.179442
RAC875_c2154_1488	2A	67.4	10SAU	3.031	G	-0.721488	0.0282461	-0.654953	0.0176422	-0.93409	0.0279074	-0.37561	0.00226367	-0.697407	0.0141401	-0.614242	0.0217378	-0.464775	0.00422499	-0.460157	0.0081021	0.02152	-0.61534	0.179442
RAC875_c63975_307	2A	67.4	09WOH	3.556	T	-0.708532	0.0265143	-0.652509	0.0177075	-0.900856	0.025977	-0.368893	0.00213364	-0.668647	0.0130661	-0.625068	0.0221568	-0.451861	0.00356058	-0.451296	0.00723378	0.0205507	-0.603458	0.172281
RAC875_c63975_307	2A	67.4	10SAU	3.094	T	-0.708532	0.0265143	-0.652509	0.0177075	-0.900856	0.025977	-0.368893	0.00213364	-0.668647	0.0130661	-0.625068	0.0221568	-0.451861	0.00356058	-0.451296	0.00723378	0.0205507	-0.603458	0.172281
RAC875_c992_718	2A	67.4	09WOH	3.6	C	-0.608564	0.0154927	-0.675273	0.0142711	-0.901972	0.0195862	-0.385472	0.00201095	-0.689722	0.0117433	-0.633491	0.0196002	-0.465574	0.00232403	-0.417844	0.00313768	0.0154005	-0.597239	0.170424
RAC875_c992_718	2A	67.4	10SAU	3.204	C	-0.608564	0.0154927	-0.675273	0.0142711	-0.901972	0.0195862	-0.385472	0.00201095	-0.689722	0.0117433	-0.633491	0.0196002	-0.465574	0.00232403	-0.417844	0.00313768	0.0154005	-0.597239	0.170424
wsnp_BE406351A_Ta_2_2	2A	67.4	09WOH	3.6	C	-0.608564	0.0154927	-0.675273	0.0142711	-0.901972	0.0195862	-0.385472	0.00201095	-0.689722	0.0117433	-0.633491	0.0196002	-0.465574	0.00232403	-0.417844	0.00313768	0.0154005	-0.597239	0.170424
wsnp_BE406351A_Ta_2_2	2A	67.4	10SAU	3.204	C	-0.608564	0.0154927	-0.675273	0.0142711	-0.901972	0.0195862	-0.385472	0.00201095	-0.689722	0.0117433	-0.633491	0.0196002	-0.465574	0.00232403	-0.417844	0.00313768	0.0154005	-0.597239	0.170424
wsnp_BE406351A_Ta_2_3	2A	67.4	09WOH	3.6	G	-0.608564	0.0154927	-0.675273	0.0142711	-0.901972	0.0195862	-0.385472	0.00201095	-0.689722	0.0117433	-0.633491	0.0196002	-0.465574	0.00232403	-0.417844	0.00313768	0.0154005	-0.597239	0.170424
wsnp_BE406351A_Ta_2_3	2A	67.4	10SAU	3.204	G	-0.608564	0.0154927	-0.675273	0.0142711	-0.901972	0.0195862	-0.385472	0.00201095	-0.689722	0.0117433	-0.633491	0.0196002	-0.465574	0.00232403	-0.417844	0.00313768	0.0154005	-0.597239	0.170424
RAC875_c38018_278	2A	69.8	10SEL	3.536	T	-0.396922	0.00966213	-0.51473	0.0121252	-0.508234	0.020634	-0.61283	0.0269356	-0.430577	0.0188104	-0.474564	0.0151351	-0.822581	0.0306884	-0.809509	0.0267891	0.0286138	-0.571243	0.164037
RAC875_c38018_278	2A	69.8	10WOH	4.046	T	-0.396922	0.00966213	-0.51473	0.0121252	-0.508234	0.020634	-0.61283	0.0269356	-0.430577	0.0188104	-0.474564	0.0151351	-0.822581	0.0306884	-0.809509	0.0267891	0.0286138	-0.571243	0.164037
Kukri_c56081_307	2B	17.2	09WOH	3.078	A	-0.471151	0.0138811	-0.525458	0.0205352	-0.759844	0.0223577	-0.531894	0.0225571	-0.650428	0.0253701	-0.385371	0.0103876	-0.452569	0.00438308	-0.41633	0.00864285	0.0230728	-0.524131	0.125571
BS00022940_51	2B	64.3	09WOH	3.106	A	-0.728295	0.0243401	-0.701191	0.0252635	-0.898708	0.0256787	-0.64364	0.0123766	-0.824551	0.0184496	-0.522861	0.0179456	-0.705051	0.0161913	-0.566855	0.0151661	0.0266219	-0.698894	0.124268
BS00022940_51	2B	64.3	10JAN	3.501	A	-0.728295	0.0243401	-0.701191	0.0252635	-0.898708	0.0256787	-0.64364	0.0123766	-0.824551	0.0184496	-0.522861	0.0179456	-0.705051	0.0161913	-0.566855	0.0151661	0.0266219	-0.698894	0.124268
BS00022940_51	2B	64.3	BLUEs	3.209	A	-0.728295	0.0243401	-0.701191	0.0252635	-0.898708	0.0256787	-0.64364	0.0123766	-0.824551	0.0184496	-0.522861	0.0179456	-0.705051	0.0161913	-0.566855	0.0151661	0.0266219	-0.698894	0.124268
GENE-0644_42	2B	64.3	10JAN	3.022	G	-0.51981	0.020036	-0.303394	0.0104895	-0.663159	0.0208326	-0.571468	0.0121879	-0.725232	0.0175463	-0.492271	0.0212673	-0.216871	0.00145772	-0.492231	0.0170797	0.0185078	-0.498055	0.169771
Tdurum_contig10994_617	2B	64.3	09SEL	3.054	G	0.931953	0.00764991	1.15994	0.00905784	1.17	0.00447804	0.253017	0.000262859	0.769067	0.00180015	0.392046	0.000774616	1.09645	0.0146076	0.529929	0.000277177	0.00523803	0.787799	0.360568
Ex_c4328_1408	2B	66	10JAN	3.072	G	0.538002	0.0194596	0.2959	0.00571138	0.796761	0.024875	0.44671	0.0113853	0.704357	0.0291106	0.505998	0.0226481	0.527581	0.0132146	0.527777	0.0254006	0.0232449	0.542886	0.152421
IAAV6765	2B	66	09WOH	3.002	A	0.558725	0.020599	0.301775	0.00594549	0.81488	0.0257691	0.450792	0.0117168	0.715851	0.0298541	0.514549	0.0234358	0.544194	0.0146365	0.542627	0.0274692	0.0241906	0.555424	0.155981
IAAV6765	2B	66	10JAN	3.154	A	0.558725	0.020599	0.301775	0.00594549	0.81488	0.0257691	0.450792	0.0117168	0.715851	0.0298541	0.514549	0.0234358	0.544194	0.0146365	0.542627	0.0274692	0.0241906	0.555424	0.155981
Kukri_c22419_541	2B	66	10AND	3.061	A	-0.640217	0.0160572	-0.42967	0.00998086	-0.828481	0.0173637	-0.686077	0.0165765	-0.804496	0.0199494	-0.555126	0.0193516	-0.300775	0.00274628	-0.521873	0.0202804	0.0181252	-0.595839	0.181098
Kukri_c22419_541	2B	66	10JAN	3.075	A	-0.640217	0.0160572	-0.42967	0.00998086	-0.828481	0.0173637	-0.686077	0.0165765	-0.804496	0.0199494	-0.555126	0.0193516	-0.300775	0.00274628	-0.521873	0.0202804	0.0181252	-0.595839	0.181098
Ra_c6700_406	2B	66	10JAN	3.133	A	0.557275	0.0204276	0.3026	0.00604005	0.81441	0.0257378	0.450387	0.0115812	0.714023	0.0297534	0.511167	0.0230681	0.545007	0.0146273	0.542389	0.0274324	0.0241213	0.554657	0.155571
TA004199-0831	2B	66	10AND	3.04	A	-0.640103	0.0153506	-0.378357	0.00743911	-0.867587	0.0185399	-0.680311	0.0165022	-0.817289	0.0213511	-0.592137	0.0214824	-0.292766	0.00241517	-0.521246	0.0203088	0.0181093	-0.598725	0.198798
TA004199-0831	2B	66	10JAN	3.191	A	-0.640103	0.0153506	-0.378357	0.00743911	-0.867587	0.0185399	-0.680311	0.0165022	-0.817289	0.0213511	-0.592137	0.0214824	-0.292766	0.00241517	-0.521246	0.0203088	0.0181093	-0.598725	0.198798
Tdurum_contig8048_84	2B	66	10JAN	3.072	T	0.538002	0.0194596	0.2959	0.00571138	0.796761	0.024875	0.44671	0.0113853	0.704357	0.0291106	0.505998	0.0226481	0.527581	0.0132146	0.527777	0.0254006	0.0232449	0.542886	0.152421
wsnp_Ex_c15089_23270614	2B	66	10JAN	3.072	C	0.538002	0.0194596	0.2959	0.00571138	0.796761	0.024875	0.44671	0.0113853	0.704357	0.0291106	0.505998	0.0226481	0.527581	0.0132146	0.527777	0.0254006	0.0232449	0.542886	0.152421
wsnp_Ex_c22423_31615798	2B	66	10JAN	3.072	A	0.538002	0.0194596	0.2959	0.00571138	0.796761	0.024875	0.44671	0.0113853	0.704357	0.0291106	0.505998	0.0226481	0.527581	0.0132146	0.527777	0.0254006	0.0232449	0.542886	0.152421
wsnp_Ex_c4328_7801438	2B	66	10JAN	3.072	T	0.538002	0.0194596	0.2959	0.00571138	0.796761	0.024875	0.44671	0.0113853	0.704357	0.0291106	0.505998	0.0226481	0.527581	0.0132146	0.527777	0.0254006	0.0232449	0.542886	0.152421
wsnp_Ex_c4328_7801724	2B	66	10JAN	3.072	G	0.538002	0.0194596	0.2959	0.00571138	0.796761	0.024875	0.44671	0.0113853	0.704357	0.0291106	0.505998	0.0226481	0.527581	0.0132146	0.527777	0.0254006	0.0232449	0.542886	0.152421
wsnp_Ku_c33287_42805533	2B	66	09WOH	3.002	T	0.558725	0.020599	0.301775	0.00594549	0.81488	0.0257691	0.450792	0.0117168	0.715851	0.0298541	0.514549	0.0234358	0.544194	0.0146365	0.542627	0.0274692	0.0241906	0.555424	0.155981
wsnp_Ku_c33287_42805533	2B	66	10JAN	3.154	T	0.558725	0.020599	0.301775	0.00594549	0.81488	0.0257691	0.450792	0.0117168	0.715851	0.0298541	0.514549	0.0234358	0.544194	0.0146365	0.542627	0.0274692	0.0241906	0.555424	0.155981
wsnp_RFL_Contig1418_565105	2B	66	10JAN	3.072	C	0.538002	0.0194596	0.2959	0.00571138	0.796761	0.024875	0.44671	0.0113853	0.704357	0.0291106	0.505998	0.0226481	0.527581	0.0132146	0.527777	0.0254006	0.0232449	0.542886	0.152421
Excalibur_c65830_82	2B	69.9	09WOH	3.499	G	-0.615427	0.0297807	-0.50316	0.0275117	-0.921801	0.0377425	-0.739885	0.0339409	-0.821772	0.0390183	-0.659141	0.041611	-0.463101	0.0200804	-0.578641	0.047178	0.0425645	-0.662866	0.157208
Excalibur_c65830_82	2B	69.9	10AND	4.088	G	-0.615427	0.0297807	-0.50316	0.0275117	-0.921801	0.0377425	-0.739885	0.0339409	-0.821772	0.0390183	-0.659141	0.041611	-0.463101	0.0200804	-0.578641	0.047178	0.0425645	-0.662866	0.157208
Excalibur_c65830_82	2B	69.9	10JAN	3.734	G	-0.615427	0.0297807	-0.50316	0.0275117	-0.921801	0.0377425	-0.739885	0.0339409	-0.821772	0.0390183	-0.659141	0.041611	-0.463101	0.0200804	-0.578641	0.047178	0.0425645	-0.662866	0.157208
Excalibur_c65830_82	2B	69.9	10SAU	3.209	G	-0.615427	0.0297807	-0.50316	0.0275117	-0.921801	0.0377425	-0.739885	0.0339409	-0.821772	0.0390183	-0.659141	0.041611	-0.463101	0.0200804	-0.578641	0.047178	0.0425645	-0.662866	0.157208
Excalibur_c65830_82	2B	69.9	BLUEs	3.153	G	-0.615427	0.0297807	-0.50316	0.0275117	-0.921801	0.0377425	-0.739885	0.0339409	-0.821772	0.0390183	-0.659141	0.041611	-0.463101	0.0200804	-0.578641	0.047178	0.0425645	-0.662866	0.157208
RAC875_c61883_194	2B	69.9	09WOH	3.496	C	-0.574866	0.0246172	-0.441144	0.021047	-0.924217	0.0371638	-0.724919	0.0325356	-0.823482	0.0384988	-0.635909	0.0382923	-0.417044	0.0165284	-0.545408	0.0429049	0.0381167	-0.635874	0.178878
RAC875_c61883_194	2B	69.9	10AND	3.902	C	-0.574866	0.0246172	-0.441144	0.021047	-0.924217	0.0371638	-0.724919	0.0325356	-0.823482	0.0384988	-0.635909	0.0382923	-0.417044	0.0165284	-0.545408	0.0429049	0.0381167	-0.635874	0.178878
RAC875_c61883_194	2B	69.9	10JAN	3.719	C	-0.574866	0.0246172	-0.441144	0.021047	-0.924217	0.0371638	-0.724919	0.0325356	-0.823482	0.0384988	-0.635909	0.0382923	-0.417044	0.0165284	-0.545408	0.0429049	0.0381167	-0.635874	0.178878
RAC875_c61883_194	2B	69.9	10SAU	3.001	C	-0.574866	0.0246172	-0.441144	0.021047	-0.924217	0.0371638	-0.724919	0.0325356	-0.823482	0.0384988	-0.635909	0.0382923	-0.417044	0.0165284	-0.545408	0.0429049	0.0381167	-0.635874	0.178878
wsnp_RFL_Contig3802_4108582	2B	69.9	09WOH	3.617	T	-0.56234	0.0249404	-0.45665	0.024198	-0.939277	0.0388282	-0.759871	0.0339218	-0.826795	0.0389024	-0.646589	0.03943	-0.430716	0.0168535	-0.548826	0.0418439	0.0402163	-0.646383	0.181386
wsnp_RFL_Contig3802_4108582	2B	69.9	10AND	4.252	T	-0.56234	0.0249404	-0.45665	0.024198	-0.939277	0.0388282	-0.759871	0.0339218	-0.826795	0.0389024	-0.646589	0.03943	-0.430716	0.0168535	-0.548826	0.0418439	0.0402163	-0.646383	0.181386
wsnp_RFL_Contig3802_4108582	2B	69.9	10JAN	3.736	T	-0.56234	0.0249404	-0.45665	0.024198	-0.939277	0.0388282	-0.759871	0.0339218	-0.826795	0.0389024	-0.646589	0.03943	-0.430716	0.0168535	-0.548826	0.0418439	0.0402163	-0.646383	0.181386
wsnp_RFL_Contig3802_4108582	2B	69.9	10SAU	3.071	T	-0.56234	0.0249404	-0.45665	0.024198	-0.939277	0.0388282	-0.759871	0.0339218	-0.826795	0.0389024	-0.646589	0.03943	-0.430716	0.0168535	-0.548826	0.0418439	0.0402163	-0.646383	0.181386
wsnp_RFL_Contig3802_4108582	2B	69.9	BLUEs	3.01	T	-0.56234	0.0249404	-0.45665	0.024198	-0.939277	0.0388282	-0.759871	0.0339218	-0.826795	0.0389024	-0.646589	0.03943	-0.430716	0.0168535	-0.548826	0.0418439	0.0402163	-0.646383	0.181386
BS00095643_51	2B	87.5	10WOH	3.904	T	-1.10338	0.0243565	-0.948521	0.0153945	-0.8456	0.00683338	-0.580778	0.00506786	-0.709012	0.00599094	-0.807338	0.0147467	-1.31868	0.0193892	-1.40267	0.0332749	0.021294	-0.964498	0.28991
Excalibur_c80601_278	2B	87.5	09AND	3.191	A	-1.52803	0.0303661	-1.06261	0.011912	-0.958329	0.00563105	-0.679763	0.00544129	-1.14286	0.0138859	-0.894723	0.013336	-1.46754	0.0141187	-1.56345	0.0253847	0.0217074	-1.16216	0.326061
Excalibur_c80601_278	2B	87.5	10WOH	3.836	A	-1.52803	0.0303661	-1.06261	0.011912	-0.958329	0.00563105	-0.679763	0.00544129	-1.14286	0.0138859	-0.894723	0.013336	-1.46754	0.0141187	-1.56345	0.0253847	0.0217074	-1.16216	0.326061
RAC875_c17459_566	2B	87.5	10WOH	3.335	A	-1.04797	0.0219853	-0.839836	0.0121189	-0.770376	0.00591368	-0.499869	0.0035939	-0.622972	0.00441851	-0.673762	0.0102567	-1.23517	0.0169786	-1.26944	0.0274663	0.0175615	-0.869924	0.285841
Excalibur_c7971_1573	2B	131.7	10JAN	3.082	G	-1.01757	0.0103723	-0.735341	0.00469438	-1.28094	0.00693002	-0.996725	0.00274691	-1.42617	0.0136061	-0.906341	0.0082004	-1.27257	0.0028989	-0.896292	0.000308276	0.0132859	-1.06649	0.235844
BS00031098_51	2B	135.5	09WOH	3.186	G	-1.10546	0.0196718	-1.20954	0.021793	-1.36738	0.0102747	-1.12361	0.0162548	-1.1487	0.0135434	-1.25587	0.0365405	-1.42845	0.0214149	-1.37954	0.0227173	0.0301314	-1.25232	0.126015
BS00031098_51	2B	135.5	10AND	3.895	G	-1.10546	0.0196718	-1.20954	0.021793	-1.36738	0.0102747	-1.12361	0.0162548	-1.1487	0.0135434	-1.25587	0.0365405	-1.42845	0.0214149	-1.37954	0.0227173	0.0301314	-1.25232	0.126015
BS00031098_51	2B	135.5	10JAN	3.073	G	-1.10546	0.0196718	-1.20954	0.021793	-1.36738	0.0102747	-1.12361	0.0162548	-1.1487	0.0135434	-1.25587	0.0365405	-1.42845	0.0214149	-1.37954	0.0227173	0.0301314	-1.25232	0.126015
BS00031098_51	2B	135.5	10SAU	4.606	G	-1.10546	0.0196718	-1.20954	0.021793	-1.36738	0.0102747	-1.12361	0.0162548	-1.1487	0.0135434	-1.25587	0.0365405	-1.42845	0.0214149	-1.37954	0.0227173	0.0301314	-1.25232	0.126015
BS00031098_51	2B	135.5	10SEL	4.162	G	-1.10546	0.0196718	-1.20954	0.021793	-1.36738	0.0102747	-1.12361	0.0162548	-1.1487	0.0135434	-1.25587	0.0365405	-1.42845	0.0214149	-1.37954	0.0227173	0.0301314	-1.25232	0.126015
BS00031098_51	2B	135.5	10WOH	4.596	G	-1.10546	0.0196718	-1.20954	0.021793	-1.36738	0.0102747	-1.12361	0.0162548	-1.1487	0.0135434	-1.25587	0.0365405	-1.42845	0.0214149	-1.37954	0.0227173	0.0301314	-1.25232	0.126015
BS00031098_51	2B	135.5	BLUEs	4.452	G	-1.10546	0.0196718	-1.20954	0.021793	-1.36738	0.0102747	-1.12361	0.0162548	-1.1487	0.0135434	-1.25587	0.0365405	-1.42845	0.0214149	-1.37954	0.0227173	0.0301314	-1.25232	0.126015
Excalibur_rep_c67599_2154	2D	136.4	10AND	4.258	T	-0.826609	0.0216065	-0.813638	0.0147476	-0.711622	0.00738171	-0.865944	0.0195999	-0.609189	0.00740724	-0.53703	0.0137232	-0.786778	0.00520598	-0.85357	0.0142761	0.020122	-0.750547	0.120769
Excalibur_rep_c67599_2154	2D	136.4	10WOH	3.411	T	-0.826609	0.0216065	-0.813638	0.0147476	-0.711622	0.00738171	-0.865944	0.0195999	-0.609189	0.00740724	-0.53703	0.0137232	-0.786778	0.00520598	-0.85357	0.0142761	0.020122	-0.750547	0.120769
Excalibur_rep_c67599_2154	2D	136.4	BLUEs	3.117	T	-0.826609	0.0216065	-0.813638	0.0147476	-0.711622	0.00738171	-0.865944	0.0195999	-0.609189	0.00740724	-0.53703	0.0137232	-0.786778	0.00520598	-0.85357	0.0142761	0.020122	-0.750547	0.120769
Excalibur_rep_c67599_242	2D	136.4	10AND	4.253	T	-0.840217	0.022358	-0.816919	0.0149559	-0.712376	0.00758666	-0.869424	0.0188845	-0.631628	0.00790186	-0.54275	0.0142383	-0.796408	0.0049472	-0.856909	0.0135867	0.0206572	-0.758329	0.118495
Excalibur_rep_c67599_242	2D	136.4	10WOH	3.406	T	-0.840217	0.022358	-0.816919	0.0149559	-0.712376	0.00758666	-0.869424	0.0188845	-0.631628	0.00790186	-0.54275	0.0142383	-0.796408	0.0049472	-0.856909	0.0135867	0.0206572	-0.758329	0.118495
Excalibur_rep_c67599_242	2D	136.4	BLUEs	3.152	T	-0.840217	0.022358	-0.816919	0.0149559	-0.712376	0.00758666	-0.869424	0.0188845	-0.631628	0.00790186	-0.54275	0.0142383	-0.796408	0.0049472	-0.856909	0.0135867	0.0206572	-0.758329	0.118495
IAAV1322	2D	136.4	09AND	3.21	C	-0.881794	0.0235537	-0.894513	0.0178222	-0.780643	0.00882514	-0.871605	0.0205444	-0.609942	0.00675794	-0.56764	0.0155359	-0.867701	0.00730614	-0.923193	0.0177886	0.0227042	-0.799629	0.136799
IAAV1322	2D	136.4	09SEL	3.044	C	-0.881794	0.0235537	-0.894513	0.0178222	-0.780643	0.00882514	-0.871605	0.0205444	-0.609942	0.00675794	-0.56764	0.0155359	-0.867701	0.00730614	-0.923193	0.0177886	0.0227042	-0.799629	0.136799
IAAV1322	2D	136.4	10AND	4.457	C	-0.881794	0.0235537	-0.894513	0.0178222	-0.780643	0.00882514	-0.871605	0.0205444	-0.609942	0.00675794	-0.56764	0.0155359	-0.867701	0.00730614	-0.923193	0.0177886	0.0227042	-0.799629	0.136799
IAAV1322	2D	136.4	10SEL	3.025	C	-0.881794	0.0235537	-0.894513	0.0178222	-0.780643	0.00882514	-0.871605	0.0205444	-0.609942	0.00675794	-0.56764	0.0155359	-0.867701	0.00730614	-0.923193	0.0177886	0.0227042	-0.799629	0.136799
IAAV1322	2D	136.4	10WOH	4.004	C	-0.881794	0.0235537	-0.894513	0.0178222	-0.780643	0.00882514	-0.871605	0.0205444	-0.609942	0.00675794	-0.56764	0.0155359	-0.867701	0.00730614	-0.923193	0.0177886	0.0227042	-0.799629	0.136799
IAAV1322	2D	136.4	BLUEs	3.595	C	-0.881794	0.0235537	-0.894513	0.0178222	-0.780643	0.00882514	-0.871605	0.0205444	-0.609942	0.00675794	-0.56764	0.0155359	-0.867701	0.00730614	-0.923193	0.0177886	0.0227042	-0.799629	0.136799
IAAV6032	2D	136.4	10AND	4.251	A	-0.844918	0.0229626	-0.844388	0.0165482	-0.743167	0.00843658	-0.862045	0.0186279	-0.642415	0.00806555	-0.55975	0.0158401	-0.857784	0.00633086	-0.906623	0.0152891	0.0227011	-0.782636	0.123008
IAAV6032	2D	136.4	10WOH	3.739	A	-0.844918	0.0229626	-0.844388	0.0165482	-0.743167	0.00843658	-0.862045	0.0186279	-0.642415	0.00806555	-0.55975	0.0158401	-0.857784	0.00633086	-0.906623	0.0152891	0.0227011	-0.782636	0.123008
IAAV6032	2D	136.4	BLUEs	3.36	A	-0.844918	0.0229626	-0.844388	0.0165482	-0.743167	0.00843658	-0.862045	0.0186279	-0.642415	0.00806555	-0.55975	0.0158401	-0.857784	0.00633086	-0.906623	0.0152891	0.0227011	-0.782636	0.123008
RAC875_c3187_873	2D	136.4	09AND	3.452	C	-0.944251	0.0262597	-0.85787	0.0151082	-0.851228	0.00955414	-0.928658	0.0273714	-0.745214	0.011951	-0.611419	0.0168278	-0.866761	0.00805111	-0.861793	0.0167542	0.0237897	-0.833399	0.107736
RAC875_c3187_873	2D	136.4	10AND	4.796	C	-0.944251	0.0262597	-0.85787	0.0151082	-0.851228	0.00955414	-0.928658	0.0273714	-0.745214	0.011951	-0.611419	0.0168278	-0.866761	0.00805111	-0.861793	0.0167542	0.0237897	-0.833399	0.107736
RAC875_c3187_873	2D	136.4	10WOH	3.374	C	-0.944251	0.0262597	-0.85787	0.0151082	-0.851228	0.00955414	-0.928658	0.0273714	-0.745214	0.011951	-0.611419	0.0168278	-0.866761	0.00805111	-0.861793	0.0167542	0.0237897	-0.833399	0.107736
RAC875_c3187_873	2D	136.4	BLUEs	3.686	C	-0.944251	0.0262597	-0.85787	0.0151082	-0.851228	0.00955414	-0.928658	0.0273714	-0.745214	0.011951	-0.611419	0.0168278	-0.866761	0.00805111	-0.861793	0.0167542	0.0237897	-0.833399	0.107736
BS00022703_51	3A	75.4	09AND	3.413	T	-0.872746	0.0276555	-0.956549	0.0247263	-0.527653	0.0123096	-0.459648	0.0268283	-0.356194	0.0124326	-0.602124	0.025531	-0.755301	0.042701	-0.628392	0.0294655	0.025085	-0.644826	0.205199
BS00022703_51	3A	75.4	09SEL	3.767	T	-0.872746	0.0276555	-0.956549	0.0247263	-0.527653	0.0123096	-0.459648	0.0268283	-0.356194	0.0124326	-0.602124	0.025531	-0.755301	0.042701	-0.628392	0.0294655	0.025085	-0.644826	0.205199
BS00022845_51	3A	75.4	09SEL	3.527	T	-0.685656	0.0160801	-0.897407	0.0203501	-0.491594	0.00811139	-0.45306	0.0291166	-0.382233	0.0122677	-0.542302	0.0207798	-0.695988	0.0400875	-0.534275	0.0270621	0.0183409	-0.585314	0.165482
BS00022989_51	3A	75.4	09AND	3.413	C	-0.872746	0.0276555	-0.956549	0.0247263	-0.527653	0.0123096	-0.459648	0.0268283	-0.356194	0.0124326	-0.602124	0.025531	-0.755301	0.042701	-0.628392	0.0294655	0.025085	-0.644826	0.205199
BS00022989_51	3A	75.4	09SEL	3.767	C	-0.872746	0.0276555	-0.956549	0.0247263	-0.527653	0.0123096	-0.459648	0.0268283	-0.356194	0.0124326	-0.602124	0.025531	-0.755301	0.042701	-0.628392	0.0294655	0.025085	-0.644826	0.205199
BS00038663_51	3A	75.4	09AND	3.413	C	-0.872746	0.0276555	-0.956549	0.0247263	-0.527653	0.0123096	-0.459648	0.0268283	-0.356194	0.0124326	-0.602124	0.025531	-0.755301	0.042701	-0.628392	0.0294655	0.025085	-0.644826	0.205199
BS00038663_51	3A	75.4	09SEL	3.767	C	-0.872746	0.0276555	-0.956549	0.0247263	-0.527653	0.0123096	-0.459648	0.0268283	-0.356194	0.0124326	-0.602124	0.025531	-0.755301	0.042701	-0.628392	0.0294655	0.025085	-0.644826	0.205199
BS00038664_51	3A	75.4	09AND	3.413	G	-0.872746	0.0276555	-0.956549	0.0247263	-0.527653	0.0123096	-0.459648	0.0268283	-0.356194	0.0124326	-0.602124	0.025531	-0.755301	0.042701	-0.628392	0.0294655	0.025085	-0.644826	0.205199
BS00038664_51	3A	75.4	09SEL	3.767	G	-0.872746	0.0276555	-0.956549	0.0247263	-0.527653	0.0123096	-0.459648	0.0268283	-0.356194	0.0124326	-0.602124	0.025531	-0.755301	0.042701	-0.628392	0.0294655	0.025085	-0.644826	0.205199
BS00067748_51	3A	75.4	09SEL	3.658	A	-0.712438	0.0179873	-0.916686	0.0226843	-0.517204	0.00944728	-0.486333	0.0320097	-0.371661	0.012295	-0.552696	0.0219863	-0.703007	0.0407769	-0.558058	0.0290869	0.0202307	-0.60226	0.168783
BS00100626_51	3A	75.4	09AND	3.413	G	-0.872746	0.0276555	-0.956549	0.0247263	-0.527653	0.0123096	-0.459648	0.0268283	-0.356194	0.0124326	-0.602124	0.025531	-0.755301	0.042701	-0.628392	0.0294655	0.025085	-0.644826	0.205199
BS00100626_51	3A	75.4	09SEL	3.767	G	-0.872746	0.0276555	-0.956549	0.0247263	-0.527653	0.0123096	-0.459648	0.0268283	-0.356194	0.0124326	-0.602124	0.025531	-0.755301	0.042701	-0.628392	0.0294655	0.025085	-0.644826	0.205199
Excalibur_c39309_171	3A	75.4	09AND	3.284	T	-0.859875	0.0268011	-0.960601	0.0249156	-0.520065	0.0120967	-0.474805	0.0274325	-0.375862	0.0126729	-0.593409	0.0250898	-0.751384	0.041858	-0.634836	0.0299623	0.024927	-0.646355	0.198873
Excalibur_c39309_171	3A	75.4	09SEL	3.74	T	-0.859875	0.0268011	-0.960601	0.0249156	-0.520065	0.0120967	-0.474805	0.0274325	-0.375862	0.0126729	-0.593409	0.0250898	-0.751384	0.041858	-0.634836	0.0299623	0.024927	-0.646355	0.198873
GENE-1661_228	3A	75.4	09SEL	3.527	A	-0.685656	0.0160801	-0.897407	0.0203501	-0.491594	0.00811139	-0.45306	0.0291166	-0.382233	0.0122677	-0.542302	0.0207798	-0.695988	0.0400875	-0.534275	0.0270621	0.0183409	-0.585314	0.165482
GENE-1724_72	3A	75.4	09AND	3.413	G	-0.872746	0.0276555	-0.956549	0.0247263	-0.527653	0.0123096	-0.459648	0.0268283	-0.356194	0.0124326	-0.602124	0.025531	-0.755301	0.042701	-0.628392	0.0294655	0.025085	-0.644826	0.205199
GENE-1724_72	3A	75.4	09SEL	3.767	G	-0.872746	0.0276555	-0.956549	0.0247263	-0.527653	0.0123096	-0.459648	0.0268283	-0.356194	0.0124326	-0.602124	0.025531	-0.755301	0.042701	-0.628392	0.0294655	0.025085	-0.644826	0.205199
GENE-1929_91	3A	75.4	09SEL	3.527	C	-0.685656	0.0160801	-0.897407	0.0203501	-0.491594	0.00811139	-0.45306	0.0291166	-0.382233	0.0122677	-0.542302	0.0207798	-0.695988	0.0400875	-0.534275	0.0270621	0.0183409	-0.585314	0.165482
IACX5909	3A	75.4	09AND	3.322	A	-0.866039	0.0276693	-0.955253	0.0242905	-0.520992	0.0121896	-0.482249	0.0283087	-0.376787	0.0130304	-0.60415	0.02604	-0.744631	0.0414239	-0.628451	0.0291916	0.0251547	-0.647319	0.196667
IACX5909	3A	75.4	09SEL	3.7	A	-0.866039	0.0276693	-0.955253	0.0242905	-0.520992	0.0121896	-0.482249	0.0283087	-0.376787	0.0130304	-0.60415	0.02604	-0.744631	0.0414239	-0.628451	0.0291916	0.0251547	-0.647319	0.196667
RFL_Contig5871_1650	3A	75.4	09SEL	3.527	G	-0.685656	0.0160801	-0.897407	0.0203501	-0.491594	0.00811139	-0.45306	0.0291166	-0.382233	0.0122677	-0.542302	0.0207798	-0.695988	0.0400875	-0.534275	0.0270621	0.0183409	-0.585314	0.165482
Tdurum_contig13548_158	3A	75.4	09AND	3.304	A	-0.863842	0.0275921	-0.946644	0.0240373	-0.515585	0.0120412	-0.473447	0.0268158	-0.362025	0.0119532	-0.596326	0.0251843	-0.739973	0.0409433	-0.630498	0.0292232	0.0246199	-0.641042	0.198785
Tdurum_contig13548_158	3A	75.4	09SEL	3.648	A	-0.863842	0.0275921	-0.946644	0.0240373	-0.515585	0.0120412	-0.473447	0.0268158	-0.362025	0.0119532	-0.596326	0.0251843	-0.739973	0.0409433	-0.630498	0.0292232	0.0246199	-0.641042	0.198785
Tdurum_contig56373_348	3A	75.4	09AND	3.338	G	-0.863808	0.0275216	-0.946305	0.0247437	-0.512821	0.0122442	-0.451256	0.0267061	-0.346286	0.0122899	-0.593961	0.0254116	-0.74489	0.0425475	-0.618858	0.029408	0.0249992	-0.634773	0.205402
Tdurum_contig56373_348	3A	75.4	09SEL	3.697	G	-0.863808	0.0275216	-0.946305	0.0247437	-0.512821	0.0122442	-0.451256	0.0267061	-0.346286	0.0122899	-0.593961	0.0254116	-0.74489	0.0425475	-0.618858	0.029408	0.0249992	-0.634773	0.205402
Tdurum_contig56731_335	3A	75.4	09AND	3.297	C	-0.851417	0.0261804	-0.954607	0.0250439	-0.530316	0.0119194	-0.460832	0.0261505	-0.358597	0.0122152	-0.599004	0.0254202	-0.755817	0.0420655	-0.644612	0.0297787	0.024855	-0.6444	0.200697
Tdurum_contig56731_335	3A	75.4	09SEL	3.787	C	-0.851417	0.0261804	-0.954607	0.0250439	-0.530316	0.0119194	-0.460832	0.0261505	-0.358597	0.0122152	-0.599004	0.0254202	-0.755817	0.0420655	-0.644612	0.0297787	0.024855	-0.6444	0.200697
Tdurum_contig9912_216	3A	75.4	09AND	3.413	C	-0.872746	0.0276555	-0.956549	0.0247263	-0.527653	0.0123096	-0.459648	0.0268283	-0.356194	0.0124326	-0.602124	0.025531	-0.755301	0.042701	-0.628392	0.0294655	0.025085	-0.644826	0.205199
Tdurum_contig9912_216	3A	75.4	09SEL	3.767	C	-0.872746	0.0276555	-0.956549	0.0247263	-0.527653	0.0123096	-0.459648	0.0268283	-0.356194	0.0124326	-0.602124	0.025531	-0.755301	0.042701	-0.628392	0.0294655	0.025085	-0.644826	0.205199
Tdurum_contig9912_228	3A	75.4	09AND	3.365	G	-0.866115	0.027648	-0.945592	0.0247419	-0.512523	0.0123007	-0.449841	0.0265675	-0.349435	0.0124311	-0.595137	0.0255192	-0.745585	0.0423994	-0.618101	0.0291894	0.0251055	-0.635291	0.205223
Tdurum_contig9912_228	3A	75.4	09SEL	3.701	G	-0.866115	0.027648	-0.945592	0.0247419	-0.512523	0.0123007	-0.449841	0.0265675	-0.349435	0.0124311	-0.595137	0.0255192	-0.745585	0.0423994	-0.618101	0.0291894	0.0251055	-0.635291	0.205223
Tdurum_contig9912_451	3A	75.4	09AND	3.304	A	-0.863842	0.0275921	-0.946644	0.0240373	-0.515585	0.0120412	-0.473447	0.0268158	-0.362025	0.0119532	-0.596326	0.0251843	-0.739973	0.0409433	-0.630498	0.0292232	0.0246199	-0.641042	0.198785
Tdurum_contig9912_451	3A	75.4	09SEL	3.648	A	-0.863842	0.0275921	-0.946644	0.0240373	-0.515585	0.0120412	-0.473447	0.0268158	-0.362025	0.0119532	-0.596326	0.0251843	-0.739973	0.0409433	-0.630498	0.0292232	0.0246199	-0.641042	0.198785
IACX5899	3A	84.7	09AND	5.029	G	-1.31779	0.0357124	-1.02504	0.0216272	-1.20421	0.0139311	-0.803158	0.0175135	-0.908843	0.0193582	-0.616578	0.0117076	-0.781491	0.00678771	-0.814415	0.0110185	0.0240547	-0.933941	0.23442
IACX5899	3A	84.7	09WOH	3.46	G	-1.31779	0.0357124	-1.02504	0.0216272	-1.20421	0.0139311	-0.803158	0.0175135	-0.908843	0.0193582	-0.616578	0.0117076	-0.781491	0.00678771	-0.814415	0.0110185	0.0240547	-0.933941	0.23442
IACX5899	3A	84.7	BLUEs	3.547	G	-1.31779	0.0357124	-1.02504	0.0216272	-1.20421	0.0139311	-0.803158	0.0175135	-0.908843	0.0193582	-0.616578	0.0117076	-0.781491	0.00678771	-0.814415	0.0110185	0.0240547	-0.933941	0.23442
Kukri_rep_c106620_208	3A	126.5	10JAN	3.591	A	1.05287	0.0188133	0.921318	0.0128767	1.27653	0.0184126	0.291748	0.000610995	1.28545	0.0211721	0.396734	0.00221741	0.877765	0.015138	0.344499	0.0025993	0.0143592	0.805866	0.40981
wsnp_Ex_c1903_3592518	3A	126.5	10JAN	3.591	T	1.05287	0.0188133	0.921318	0.0128767	1.27653	0.0184126	0.291748	0.000610995	1.28545	0.0211721	0.396734	0.00221741	0.877765	0.015138	0.344499	0.0025993	0.0143592	0.805866	0.40981
BS00102646_51	3B	7.7005	09SEL	3.144	G	0.543043	0.0070555	0.911968	0.0214244	0.841902	0.0164299	0.525575	0.0157623	0.717968	0.0189233	0.637917	0.0156269	0.949685	0.0169003	0.730678	0.0127782	0.02068	0.732342	0.160008
BS00102646_51	3B	7.7005	10SEL	3.438	G	0.543043	0.0070555	0.911968	0.0214244	0.841902	0.0164299	0.525575	0.0157623	0.717968	0.0189233	0.637917	0.0156269	0.949685	0.0169003	0.730678	0.0127782	0.02068	0.732342	0.160008
Excalibur_c94546_61	3B	7.7005	09SEL	3.698	A	0.584365	0.0073787	0.991318	0.023573	1.02663	0.0194178	0.519397	0.00826361	0.737155	0.014286	0.560134	0.0100078	0.919736	0.0242581	0.550937	0.00479034	0.0176669	0.736209	0.213307
Excalibur_c94546_61	3B	7.7005	09WOH	3.453	A	0.584365	0.0073787	0.991318	0.023573	1.02663	0.0194178	0.519397	0.00826361	0.737155	0.014286	0.560134	0.0100078	0.919736	0.0242581	0.550937	0.00479034	0.0176669	0.736209	0.213307
Excalibur_c94546_61	3B	7.7005	10SEL	3.394	A	0.584365	0.0073787	0.991318	0.023573	1.02663	0.0194178	0.519397	0.00826361	0.737155	0.014286	0.560134	0.0100078	0.919736	0.0242581	0.550937	0.00479034	0.0176669	0.736209	0.213307
Excalibur_c94546_61	3B	7.7005	BLUEs	3.132	A	0.584365	0.0073787	0.991318	0.023573	1.02663	0.0194178	0.519397	0.00826361	0.737155	0.014286	0.560134	0.0100078	0.919736	0.0242581	0.550937	0.00479034	0.0176669	0.736209	0.213307
BobWhite_c10402_140	3B	44.9242	09AND	4.569	T	-1.13091	0.0454843	-1.15443	0.0342704	-1.3245	0.0251541	-1.009	0.0315655	-1.29316	0.0540935	-1.06558	0.0505567	-1.26633	0.0384378	-1.38639	0.0593337	0.0605735	-1.20379	0.13342
BobWhite_c10402_140	3B	44.9242	09SEL	4.345	T	-1.13091	0.0454843	-1.15443	0.0342704	-1.3245	0.0251541	-1.009	0.0315655	-1.29316	0.0540935	-1.06558	0.0505567	-1.26633	0.0384378	-1.38639	0.0593337	0.0605735	-1.20379	0.13342
BobWhite_c10402_140	3B	44.9242	09WOH	4.987	T	-1.13091	0.0454843	-1.15443	0.0342704	-1.3245	0.0251541	-1.009	0.0315655	-1.29316	0.0540935	-1.06558	0.0505567	-1.26633	0.0384378	-1.38639	0.0593337	0.0605735	-1.20379	0.13342
BobWhite_c10402_140	3B	44.9242	10AND	5.277	T	-1.13091	0.0454843	-1.15443	0.0342704	-1.3245	0.0251541	-1.009	0.0315655	-1.29316	0.0540935	-1.06558	0.0505567	-1.26633	0.0384378	-1.38639	0.0593337	0.0605735	-1.20379	0.13342
BobWhite_c10402_140	3B	44.9242	10JAN	6.215	T	-1.13091	0.0454843	-1.15443	0.0342704	-1.3245	0.0251541	-1.009	0.0315655	-1.29316	0.0540935	-1.06558	0.0505567	-1.26633	0.0384378	-1.38639	0.0593337	0.0605735	-1.20379	0.13342
BobWhite_c10402_140	3B	44.9242	10SAU	5.612	T	-1.13091	0.0454843	-1.15443	0.0342704	-1.3245	0.0251541	-1.009	0.0315655	-1.29316	0.0540935	-1.06558	0.0505567	-1.26633	0.0384378	-1.38639	0.0593337	0.0605735	-1.20379	0.13342
BobWhite_c10402_140	3B	44.9242	10SEL	5.387	T	-1.13091	0.0454843	-1.15443	0.0342704	-1.3245	0.0251541	-1.009	0.0315655	-1.29316	0.0540935	-1.06558	0.0505567	-1.26633	0.0384378	-1.38639	0.0593337	0.0605735	-1.20379	0.13342
BobWhite_c10402_140	3B	44.9242	10WOH	7.788	T	-1.13091	0.0454843	-1.15443	0.0342704	-1.3245	0.0251541	-1.009	0.0315655	-1.29316	0.0540935	-1.06558	0.0505567	-1.26633	0.0384378	-1.38639	0.0593337	0.0605735	-1.20379	0.13342
BobWhite_c10402_140	3B	44.9242	BLUEs	6.86	T	-1.13091	0.0454843	-1.15443	0.0342704	-1.3245	0.0251541	-1.009	0.0315655	-1.29316	0.0540935	-1.06558	0.0505567	-1.26633	0.0384378	-1.38639	0.0593337	0.0605735	-1.20379	0.13342
BS00032830_51	3B	44.9242	09AND	4.592	T	-1.12344	0.0425298	-1.13321	0.0330599	-1.41471	0.0277216	-0.970607	0.0264473	-1.2555	0.0478592	-1.09556	0.052832	-1.31759	0.0408322	-1.33717	0.0535033	0.0583823	-1.20597	0.14899
BS00032830_51	3B	44.9242	09SEL	4.295	T	-1.12344	0.0425298	-1.13321	0.0330599	-1.41471	0.0277216	-0.970607	0.0264473	-1.2555	0.0478592	-1.09556	0.052832	-1.31759	0.0408322	-1.33717	0.0535033	0.0583823	-1.20597	0.14899
BS00032830_51	3B	44.9242	09WOH	5.693	T	-1.12344	0.0425298	-1.13321	0.0330599	-1.41471	0.0277216	-0.970607	0.0264473	-1.2555	0.0478592	-1.09556	0.052832	-1.31759	0.0408322	-1.33717	0.0535033	0.0583823	-1.20597	0.14899
BS00032830_51	3B	44.9242	10AND	5.008	T	-1.12344	0.0425298	-1.13321	0.0330599	-1.41471	0.0277216	-0.970607	0.0264473	-1.2555	0.0478592	-1.09556	0.052832	-1.31759	0.0408322	-1.33717	0.0535033	0.0583823	-1.20597	0.14899
BS00032830_51	3B	44.9242	10JAN	6.066	T	-1.12344	0.0425298	-1.13321	0.0330599	-1.41471	0.0277216	-0.970607	0.0264473	-1.2555	0.0478592	-1.09556	0.052832	-1.31759	0.0408322	-1.33717	0.0535033	0.0583823	-1.20597	0.14899
BS00032830_51	3B	44.9242	10SAU	6.046	T	-1.12344	0.0425298	-1.13321	0.0330599	-1.41471	0.0277216	-0.970607	0.0264473	-1.2555	0.0478592	-1.09556	0.052832	-1.31759	0.0408322	-1.33717	0.0535033	0.0583823	-1.20597	0.14899
BS00032830_51	3B	44.9242	10SEL	5.895	T	-1.12344	0.0425298	-1.13321	0.0330599	-1.41471	0.0277216	-0.970607	0.0264473	-1.2555	0.0478592	-1.09556	0.052832	-1.31759	0.0408322	-1.33717	0.0535033	0.0583823	-1.20597	0.14899
BS00032830_51	3B	44.9242	10WOH	7.366	T	-1.12344	0.0425298	-1.13321	0.0330599	-1.41471	0.0277216	-0.970607	0.0264473	-1.2555	0.0478592	-1.09556	0.052832	-1.31759	0.0408322	-1.33717	0.0535033	0.0583823	-1.20597	0.14899
BS00032830_51	3B	44.9242	BLUEs	7.004	T	-1.12344	0.0425298	-1.13321	0.0330599	-1.41471	0.0277216	-0.970607	0.0264473	-1.2555	0.0478592	-1.09556	0.052832	-1.31759	0.0408322	-1.33717	0.0535033	0.0583823	-1.20597	0.14899
Excalibur_rep_c68583_1067	3B	44.9242	09SEL	3.635	A	-1.14083	0.0271014	-1.38864	0.0292828	-1.24774	0.0166568	-0.84606	0.00956452	-1.0021	0.0225654	-1.02307	0.0283759	-1.35211	0.0231815	-1.42833	0.0383874	0.0347524	-1.17861	0.210007
Excalibur_rep_c68583_1067	3B	44.9242	10SAU	3.114	A	-1.14083	0.0271014	-1.38864	0.0292828	-1.24774	0.0166568	-0.84606	0.00956452	-1.0021	0.0225654	-1.02307	0.0283759	-1.35211	0.0231815	-1.42833	0.0383874	0.0347524	-1.17861	0.210007
Excalibur_rep_c68583_1067	3B	44.9242	10SEL	3.598	A	-1.14083	0.0271014	-1.38864	0.0292828	-1.24774	0.0166568	-0.84606	0.00956452	-1.0021	0.0225654	-1.02307	0.0283759	-1.35211	0.0231815	-1.42833	0.0383874	0.0347524	-1.17861	0.210007
Excalibur_rep_c68583_1067	3B	44.9242	10WOH	4.761	A	-1.14083	0.0271014	-1.38864	0.0292828	-1.24774	0.0166568	-0.84606	0.00956452	-1.0021	0.0225654	-1.02307	0.0283759	-1.35211	0.0231815	-1.42833	0.0383874	0.0347524	-1.17861	0.210007
Excalibur_rep_c68583_1067	3B	44.9242	BLUEs	3.854	A	-1.14083	0.0271014	-1.38864	0.0292828	-1.24774	0.0166568	-0.84606	0.00956452	-1.0021	0.0225654	-1.02307	0.0283759	-1.35211	0.0231815	-1.42833	0.0383874	0.0347524	-1.17861	0.210007
GENE-4774_69	3B	44.9242	09SEL	3.036	C	-1.05579	0.0268606	-1.21672	0.0240693	-1.16014	0.015427	-0.780031	0.00684129	-1.01104	0.0238005	-0.996998	0.0282901	-1.26461	0.0190427	-1.36353	0.0333906	0.0325166	-1.10611	0.183747
GENE-4774_69	3B	44.9242	10SAU	3.129	C	-1.05579	0.0268606	-1.21672	0.0240693	-1.16014	0.015427	-0.780031	0.00684129	-1.01104	0.0238005	-0.996998	0.0282901	-1.26461	0.0190427	-1.36353	0.0333906	0.0325166	-1.10611	0.183747
GENE-4774_69	3B	44.9242	10SEL	3.369	C	-1.05579	0.0268606	-1.21672	0.0240693	-1.16014	0.015427	-0.780031	0.00684129	-1.01104	0.0238005	-0.996998	0.0282901	-1.26461	0.0190427	-1.36353	0.0333906	0.0325166	-1.10611	0.183747
GENE-4774_69	3B	44.9242	10WOH	4.61	C	-1.05579	0.0268606	-1.21672	0.0240693	-1.16014	0.015427	-0.780031	0.00684129	-1.01104	0.0238005	-0.996998	0.0282901	-1.26461	0.0190427	-1.36353	0.0333906	0.0325166	-1.10611	0.183747
GENE-4774_69	3B	44.9242	BLUEs	3.612	C	-1.05579	0.0268606	-1.21672	0.0240693	-1.16014	0.015427	-0.780031	0.00684129	-1.01104	0.0238005	-0.996998	0.0282901	-1.26461	0.0190427	-1.36353	0.0333906	0.0325166	-1.10611	0.183747
IAAV8901	3B	44.9242	09AND	4.592	G	-1.12344	0.0425298	-1.13321	0.0330599	-1.41471	0.0277216	-0.970607	0.0264473	-1.2555	0.0478592	-1.09556	0.052832	-1.31759	0.0408322	-1.33717	0.0535033	0.0583823	-1.20597	0.14899
IAAV8901	3B	44.9242	09SEL	4.295	G	-1.12344	0.0425298	-1.13321	0.0330599	-1.41471	0.0277216	-0.970607	0.0264473	-1.2555	0.0478592	-1.09556	0.052832	-1.31759	0.0408322	-1.33717	0.0535033	0.0583823	-1.20597	0.14899
IAAV8901	3B	44.9242	09WOH	5.693	G	-1.12344	0.0425298	-1.13321	0.0330599	-1.41471	0.0277216	-0.970607	0.0264473	-1.2555	0.0478592	-1.09556	0.052832	-1.31759	0.0408322	-1.33717	0.0535033	0.0583823	-1.20597	0.14899
IAAV8901	3B	44.9242	10AND	5.008	G	-1.12344	0.0425298	-1.13321	0.0330599	-1.41471	0.0277216	-0.970607	0.0264473	-1.2555	0.0478592	-1.09556	0.052832	-1.31759	0.0408322	-1.33717	0.0535033	0.0583823	-1.20597	0.14899
IAAV8901	3B	44.9242	10JAN	6.066	G	-1.12344	0.0425298	-1.13321	0.0330599	-1.41471	0.0277216	-0.970607	0.0264473	-1.2555	0.0478592	-1.09556	0.052832	-1.31759	0.0408322	-1.33717	0.0535033	0.0583823	-1.20597	0.14899
IAAV8901	3B	44.9242	10SAU	6.046	G	-1.12344	0.0425298	-1.13321	0.0330599	-1.41471	0.0277216	-0.970607	0.0264473	-1.2555	0.0478592	-1.09556	0.052832	-1.31759	0.0408322	-1.33717	0.0535033	0.0583823	-1.20597	0.14899
IAAV8901	3B	44.9242	10SEL	5.895	G	-1.12344	0.0425298	-1.13321	0.0330599	-1.41471	0.0277216	-0.970607	0.0264473	-1.2555	0.0478592	-1.09556	0.052832	-1.31759	0.0408322	-1.33717	0.0535033	0.0583823	-1.20597	0.14899
IAAV8901	3B	44.9242	10WOH	7.366	G	-1.12344	0.0425298	-1.13321	0.0330599	-1.41471	0.0277216	-0.970607	0.0264473	-1.2555	0.0478592	-1.09556	0.052832	-1.31759	0.0408322	-1.33717	0.0535033	0.0583823	-1.20597	0.14899
IAAV8901	3B	44.9242	BLUEs	7.004	G	-1.12344	0.0425298	-1.13321	0.0330599	-1.41471	0.0277216	-0.970607	0.0264473	-1.2555	0.0478592	-1.09556	0.052832	-1.31759	0.0408322	-1.33717	0.0535033	0.0583823	-1.20597	0.14899
Kukri_c21467_571	3B	44.9242	09AND	4.753	T	-1.20568	0.044085	-1.27744	0.0385348	-1.44116	0.0292163	-0.9962	0.0303636	-1.30449	0.0468311	-1.13766	0.0524486	-1.27083	0.0447381	-1.30531	0.0568319	0.0575438	-1.24235	0.132172
Kukri_c21467_571	3B	44.9242	09SEL	4.856	T	-1.20568	0.044085	-1.27744	0.0385348	-1.44116	0.0292163	-0.9962	0.0303636	-1.30449	0.0468311	-1.13766	0.0524486	-1.27083	0.0447381	-1.30531	0.0568319	0.0575438	-1.24235	0.132172
Kukri_c21467_571	3B	44.9242	09WOH	5.436	T	-1.20568	0.044085	-1.27744	0.0385348	-1.44116	0.0292163	-0.9962	0.0303636	-1.30449	0.0468311	-1.13766	0.0524486	-1.27083	0.0447381	-1.30531	0.0568319	0.0575438	-1.24235	0.132172
Kukri_c21467_571	3B	44.9242	10AND	4.816	T	-1.20568	0.044085	-1.27744	0.0385348	-1.44116	0.0292163	-0.9962	0.0303636	-1.30449	0.0468311	-1.13766	0.0524486	-1.27083	0.0447381	-1.30531	0.0568319	0.0575438	-1.24235	0.132172
Kukri_c21467_571	3B	44.9242	10JAN	5.913	T	-1.20568	0.044085	-1.27744	0.0385348	-1.44116	0.0292163	-0.9962	0.0303636	-1.30449	0.0468311	-1.13766	0.0524486	-1.27083	0.0447381	-1.30531	0.0568319	0.0575438	-1.24235	0.132172
Kukri_c21467_571	3B	44.9242	10SAU	5.883	T	-1.20568	0.044085	-1.27744	0.0385348	-1.44116	0.0292163	-0.9962	0.0303636	-1.30449	0.0468311	-1.13766	0.0524486	-1.27083	0.0447381	-1.30531	0.0568319	0.0575438	-1.24235	0.132172
Kukri_c21467_571	3B	44.9242	10SEL	5.197	T	-1.20568	0.044085	-1.27744	0.0385348	-1.44116	0.0292163	-0.9962	0.0303636	-1.30449	0.0468311	-1.13766	0.0524486	-1.27083	0.0447381	-1.30531	0.0568319	0.0575438	-1.24235	0.132172
Kukri_c21467_571	3B	44.9242	10WOH	6.529	T	-1.20568	0.044085	-1.27744	0.0385348	-1.44116	0.0292163	-0.9962	0.0303636	-1.30449	0.0468311	-1.13766	0.0524486	-1.27083	0.0447381	-1.30531	0.0568319	0.0575438	-1.24235	0.132172
Kukri_c21467_571	3B	44.9242	BLUEs	6.801	T	-1.20568	0.044085	-1.27744	0.0385348	-1.44116	0.0292163	-0.9962	0.0303636	-1.30449	0.0468311	-1.13766	0.0524486	-1.27083	0.0447381	-1.30531	0.0568319	0.0575438	-1.24235	0.132172
Kukri_c23623_470	3B	44.9242	09SEL	3.036	A	-1.05579	0.0268606	-1.21672	0.0240693	-1.16014	0.015427	-0.780031	0.00684129	-1.01104	0.0238005	-0.996998	0.0282901	-1.26461	0.0190427	-1.36353	0.0333906	0.0325166	-1.10611	0.183747
Kukri_c23623_470	3B	44.9242	10SAU	3.129	A	-1.05579	0.0268606	-1.21672	0.0240693	-1.16014	0.015427	-0.780031	0.00684129	-1.01104	0.0238005	-0.996998	0.0282901	-1.26461	0.0190427	-1.36353	0.0333906	0.0325166	-1.10611	0.183747
Kukri_c23623_470	3B	44.9242	10SEL	3.369	A	-1.05579	0.0268606	-1.21672	0.0240693	-1.16014	0.015427	-0.780031	0.00684129	-1.01104	0.0238005	-0.996998	0.0282901	-1.26461	0.0190427	-1.36353	0.0333906	0.0325166	-1.10611	0.183747
Kukri_c23623_470	3B	44.9242	10WOH	4.61	A	-1.05579	0.0268606	-1.21672	0.0240693	-1.16014	0.015427	-0.780031	0.00684129	-1.01104	0.0238005	-0.996998	0.0282901	-1.26461	0.0190427	-1.36353	0.0333906	0.0325166	-1.10611	0.183747
Kukri_c23623_470	3B	44.9242	BLUEs	3.612	A	-1.05579	0.0268606	-1.21672	0.0240693	-1.16014	0.015427	-0.780031	0.00684129	-1.01104	0.0238005	-0.996998	0.0282901	-1.26461	0.0190427	-1.36353	0.0333906	0.0325166	-1.10611	0.183747
Kukri_c23958_187	3B	44.9242	09SEL	3.036	G	-1.05579	0.0268606	-1.21672	0.0240693	-1.16014	0.015427	-0.780031	0.00684129	-1.01104	0.0238005	-0.996998	0.0282901	-1.26461	0.0190427	-1.36353	0.0333906	0.0325166	-1.10611	0.183747
Kukri_c23958_187	3B	44.9242	10SAU	3.129	G	-1.05579	0.0268606	-1.21672	0.0240693	-1.16014	0.015427	-0.780031	0.00684129	-1.01104	0.0238005	-0.996998	0.0282901	-1.26461	0.0190427	-1.36353	0.0333906	0.0325166	-1.10611	0.183747
Kukri_c23958_187	3B	44.9242	10SEL	3.369	G	-1.05579	0.0268606	-1.21672	0.0240693	-1.16014	0.015427	-0.780031	0.00684129	-1.01104	0.0238005	-0.996998	0.0282901	-1.26461	0.0190427	-1.36353	0.0333906	0.0325166	-1.10611	0.183747
Kukri_c23958_187	3B	44.9242	10WOH	4.61	G	-1.05579	0.0268606	-1.21672	0.0240693	-1.16014	0.015427	-0.780031	0.00684129	-1.01104	0.0238005	-0.996998	0.0282901	-1.26461	0.0190427	-1.36353	0.0333906	0.0325166	-1.10611	0.183747
Kukri_c23958_187	3B	44.9242	BLUEs	3.612	G	-1.05579	0.0268606	-1.21672	0.0240693	-1.16014	0.015427	-0.780031	0.00684129	-1.01104	0.0238005	-0.996998	0.0282901	-1.26461	0.0190427	-1.36353	0.0333906	0.0325166	-1.10611	0.183747
Kukri_rep_c102888_154	3B	44.9242	09SEL	3.635	A	-1.14083	0.0271014	-1.38864	0.0292828	-1.24774	0.0166568	-0.84606	0.00956452	-1.0021	0.0225654	-1.02307	0.0283759	-1.35211	0.0231815	-1.42833	0.0383874	0.0347524	-1.17861	0.210007
Kukri_rep_c102888_154	3B	44.9242	10SAU	3.114	A	-1.14083	0.0271014	-1.38864	0.0292828	-1.24774	0.0166568	-0.84606	0.00956452	-1.0021	0.0225654	-1.02307	0.0283759	-1.35211	0.0231815	-1.42833	0.0383874	0.0347524	-1.17861	0.210007
Kukri_rep_c102888_154	3B	44.9242	10SEL	3.598	A	-1.14083	0.0271014	-1.38864	0.0292828	-1.24774	0.0166568	-0.84606	0.00956452	-1.0021	0.0225654	-1.02307	0.0283759	-1.35211	0.0231815	-1.42833	0.0383874	0.0347524	-1.17861	0.210007
Kukri_rep_c102888_154	3B	44.9242	10WOH	4.761	A	-1.14083	0.0271014	-1.38864	0.0292828	-1.24774	0.0166568	-0.84606	0.00956452	-1.0021	0.0225654	-1.02307	0.0283759	-1.35211	0.0231815	-1.42833	0.0383874	0.0347524	-1.17861	0.210007
Kukri_rep_c102888_154	3B	44.9242	BLUEs	3.854	A	-1.14083	0.0271014	-1.38864	0.0292828	-1.24774	0.0166568	-0.84606	0.00956452	-1.0021	0.0225654	-1.02307	0.0283759	-1.35211	0.0231815	-1.42833	0.0383874	0.0347524	-1.17861	0.210007
Kukri_rep_c74178_178	3B	44.9242	09SEL	3.036	T	-1.05579	0.0268606	-1.21672	0.0240693	-1.16014	0.015427	-0.780031	0.00684129	-1.01104	0.0238005	-0.996998	0.0282901	-1.26461	0.0190427	-1.36353	0.0333906	0.0325166	-1.10611	0.183747
Kukri_rep_c74178_178	3B	44.9242	10SAU	3.129	T	-1.05579	0.0268606	-1.21672	0.0240693	-1.16014	0.015427	-0.780031	0.00684129	-1.01104	0.0238005	-0.996998	0.0282901	-1.26461	0.0190427	-1.36353	0.0333906	0.0325166	-1.10611	0.183747
Kukri_rep_c74178_178	3B	44.9242	10SEL	3.369	T	-1.05579	0.0268606	-1.21672	0.0240693	-1.16014	0.015427	-0.780031	0.00684129	-1.01104	0.0238005	-0.996998	0.0282901	-1.26461	0.0190427	-1.36353	0.0333906	0.0325166	-1.10611	0.183747
Kukri_rep_c74178_178	3B	44.9242	10WOH	4.61	T	-1.05579	0.0268606	-1.21672	0.0240693	-1.16014	0.015427	-0.780031	0.00684129	-1.01104	0.0238005	-0.996998	0.0282901	-1.26461	0.0190427	-1.36353	0.0333906	0.0325166	-1.10611	0.183747
Kukri_rep_c74178_178	3B	44.9242	BLUEs	3.612	T	-1.05579	0.0268606	-1.21672	0.0240693	-1.16014	0.015427	-0.780031	0.00684129	-1.01104	0.0238005	-0.996998	0.0282901	-1.26461	0.0190427	-1.36353	0.0333906	0.0325166	-1.10611	0.183747
RAC875_c11822_370	3B	44.9242	09SEL	3.036	T	-1.05579	0.0268606	-1.21672	0.0240693	-1.16014	0.015427	-0.780031	0.00684129	-1.01104	0.0238005	-0.996998	0.0282901	-1.26461	0.0190427	-1.36353	0.0333906	0.0325166	-1.10611	0.183747
RAC875_c11822_370	3B	44.9242	10SAU	3.129	T	-1.05579	0.0268606	-1.21672	0.0240693	-1.16014	0.015427	-0.780031	0.00684129	-1.01104	0.0238005	-0.996998	0.0282901	-1.26461	0.0190427	-1.36353	0.0333906	0.0325166	-1.10611	0.183747
RAC875_c11822_370	3B	44.9242	10SEL	3.369	T	-1.05579	0.0268606	-1.21672	0.0240693	-1.16014	0.015427	-0.780031	0.00684129	-1.01104	0.0238005	-0.996998	0.0282901	-1.26461	0.0190427	-1.36353	0.0333906	0.0325166	-1.10611	0.183747
RAC875_c11822_370	3B	44.9242	10WOH	4.61	T	-1.05579	0.0268606	-1.21672	0.0240693	-1.16014	0.015427	-0.780031	0.00684129	-1.01104	0.0238005	-0.996998	0.0282901	-1.26461	0.0190427	-1.36353	0.0333906	0.0325166	-1.10611	0.183747
RAC875_c11822_370	3B	44.9242	BLUEs	3.612	T	-1.05579	0.0268606	-1.21672	0.0240693	-1.16014	0.015427	-0.780031	0.00684129	-1.01104	0.0238005	-0.996998	0.0282901	-1.26461	0.0190427	-1.36353	0.0333906	0.0325166	-1.10611	0.183747
RAC875_c25375_236	3B	44.9242	10SEL	3.015	A	-0.773899	0.00827388	-0.960955	0.00894803	-1.09755	0.0168077	-0.685414	0.00687614	-0.596449	0.00465776	-0.708303	0.00880087	-1.37946	0.0214134	-1.02772	0.0154079	0.0146044	-0.90372	0.261771
RAC875_rep_c70966_253	3B	44.9242	09SEL	3.036	C	-1.05579	0.0268606	-1.21672	0.0240693	-1.16014	0.015427	-0.780031	0.00684129	-1.01104	0.0238005	-0.996998	0.0282901	-1.26461	0.0190427	-1.36353	0.0333906	0.0325166	-1.10611	0.183747
RAC875_rep_c70966_253	3B	44.9242	10SAU	3.129	C	-1.05579	0.0268606	-1.21672	0.0240693	-1.16014	0.015427	-0.780031	0.00684129	-1.01104	0.0238005	-0.996998	0.0282901	-1.26461	0.0190427	-1.36353	0.0333906	0.0325166	-1.10611	0.183747
RAC875_rep_c70966_253	3B	44.9242	10SEL	3.369	C	-1.05579	0.0268606	-1.21672	0.0240693	-1.16014	0.015427	-0.780031	0.00684129	-1.01104	0.0238005	-0.996998	0.0282901	-1.26461	0.0190427	-1.36353	0.0333906	0.0325166	-1.10611	0.183747
RAC875_rep_c70966_253	3B	44.9242	10WOH	4.61	C	-1.05579	0.0268606	-1.21672	0.0240693	-1.16014	0.015427	-0.780031	0.00684129	-1.01104	0.0238005	-0.996998	0.0282901	-1.26461	0.0190427	-1.36353	0.0333906	0.0325166	-1.10611	0.183747
RAC875_rep_c70966_253	3B	44.9242	BLUEs	3.612	C	-1.05579	0.0268606	-1.21672	0.0240693	-1.16014	0.015427	-0.780031	0.00684129	-1.01104	0.0238005	-0.996998	0.0282901	-1.26461	0.0190427	-1.36353	0.0333906	0.0325166	-1.10611	0.183747
RFL_Contig2267_1589	3B	44.9242	09SEL	3.635	T	-1.14083	0.0271014	-1.38864	0.0292828	-1.24774	0.0166568	-0.84606	0.00956452	-1.0021	0.0225654	-1.02307	0.0283759	-1.35211	0.0231815	-1.42833	0.0383874	0.0347524	-1.17861	0.210007
RFL_Contig2267_1589	3B	44.9242	10SAU	3.114	T	-1.14083	0.0271014	-1.38864	0.0292828	-1.24774	0.0166568	-0.84606	0.00956452	-1.0021	0.0225654	-1.02307	0.0283759	-1.35211	0.0231815	-1.42833	0.0383874	0.0347524	-1.17861	0.210007
RFL_Contig2267_1589	3B	44.9242	10SEL	3.598	T	-1.14083	0.0271014	-1.38864	0.0292828	-1.24774	0.0166568	-0.84606	0.00956452	-1.0021	0.0225654	-1.02307	0.0283759	-1.35211	0.0231815	-1.42833	0.0383874	0.0347524	-1.17861	0.210007
RFL_Contig2267_1589	3B	44.9242	10WOH	4.761	T	-1.14083	0.0271014	-1.38864	0.0292828	-1.24774	0.0166568	-0.84606	0.00956452	-1.0021	0.0225654	-1.02307	0.0283759	-1.35211	0.0231815	-1.42833	0.0383874	0.0347524	-1.17861	0.210007
RFL_Contig2267_1589	3B	44.9242	BLUEs	3.854	T	-1.14083	0.0271014	-1.38864	0.0292828	-1.24774	0.0166568	-0.84606	0.00956452	-1.0021	0.0225654	-1.02307	0.0283759	-1.35211	0.0231815	-1.42833	0.0383874	0.0347524	-1.17861	0.210007
TA001459-1122	3B	44.9242	09AND	3.701	A	-1.02198	0.044222	-0.971458	0.0289185	-1.14671	0.0191093	-0.932826	0.0260015	-1.18104	0.0462058	-0.952856	0.0414525	-1.10521	0.0277358	-1.31183	0.0509631	0.0517679	-1.07799	0.132007
TA001459-1122	3B	44.9242	09SEL	3.156	A	-1.02198	0.044222	-0.971458	0.0289185	-1.14671	0.0191093	-0.932826	0.0260015	-1.18104	0.0462058	-0.952856	0.0414525	-1.10521	0.0277358	-1.31183	0.0509631	0.0517679	-1.07799	0.132007
TA001459-1122	3B	44.9242	09WOH	3.766	A	-1.02198	0.044222	-0.971458	0.0289185	-1.14671	0.0191093	-0.932826	0.0260015	-1.18104	0.0462058	-0.952856	0.0414525	-1.10521	0.0277358	-1.31183	0.0509631	0.0517679	-1.07799	0.132007
TA001459-1122	3B	44.9242	10AND	4.402	A	-1.02198	0.044222	-0.971458	0.0289185	-1.14671	0.0191093	-0.932826	0.0260015	-1.18104	0.0462058	-0.952856	0.0414525	-1.10521	0.0277358	-1.31183	0.0509631	0.0517679	-1.07799	0.132007
TA001459-1122	3B	44.9242	10JAN	5.122	A	-1.02198	0.044222	-0.971458	0.0289185	-1.14671	0.0191093	-0.932826	0.0260015	-1.18104	0.0462058	-0.952856	0.0414525	-1.10521	0.0277358	-1.31183	0.0509631	0.0517679	-1.07799	0.132007
TA001459-1122	3B	44.9242	10SAU	4.464	A	-1.02198	0.044222	-0.971458	0.0289185	-1.14671	0.0191093	-0.932826	0.0260015	-1.18104	0.0462058	-0.952856	0.0414525	-1.10521	0.0277358	-1.31183	0.0509631	0.0517679	-1.07799	0.132007
TA001459-1122	3B	44.9242	10SEL	4.117	A	-1.02198	0.044222	-0.971458	0.0289185	-1.14671	0.0191093	-0.932826	0.0260015	-1.18104	0.0462058	-0.952856	0.0414525	-1.10521	0.0277358	-1.31183	0.0509631	0.0517679	-1.07799	0.132007
TA001459-1122	3B	44.9242	10WOH	6.768	A	-1.02198	0.044222	-0.971458	0.0289185	-1.14671	0.0191093	-0.932826	0.0260015	-1.18104	0.0462058	-0.952856	0.0414525	-1.10521	0.0277358	-1.31183	0.0509631	0.0517679	-1.07799	0.132007
TA001459-1122	3B	44.9242	BLUEs	5.386	A	-1.02198	0.044222	-0.971458	0.0289185	-1.14671	0.0191093	-0.932826	0.0260015	-1.18104	0.0462058	-0.952856	0.0414525	-1.10521	0.0277358	-1.31183	0.0509631	0.0517679	-1.07799	0.132007
TA005743-0552	3B	44.9242	09SEL	3.036	C	-1.05579	0.0268606	-1.21672	0.0240693	-1.16014	0.015427	-0.780031	0.00684129	-1.01104	0.0238005	-0.996998	0.0282901	-1.26461	0.0190427	-1.36353	0.0333906	0.0325166	-1.10611	0.183747
TA005743-0552	3B	44.9242	10SAU	3.129	C	-1.05579	0.0268606	-1.21672	0.0240693	-1.16014	0.015427	-0.780031	0.00684129	-1.01104	0.0238005	-0.996998	0.0282901	-1.26461	0.0190427	-1.36353	0.0333906	0.0325166	-1.10611	0.183747
TA005743-0552	3B	44.9242	10SEL	3.369	C	-1.05579	0.0268606	-1.21672	0.0240693	-1.16014	0.015427	-0.780031	0.00684129	-1.01104	0.0238005	-0.996998	0.0282901	-1.26461	0.0190427	-1.36353	0.0333906	0.0325166	-1.10611	0.183747
TA005743-0552	3B	44.9242	10WOH	4.61	C	-1.05579	0.0268606	-1.21672	0.0240693	-1.16014	0.015427	-0.780031	0.00684129	-1.01104	0.0238005	-0.996998	0.0282901	-1.26461	0.0190427	-1.36353	0.0333906	0.0325166	-1.10611	0.183747
TA005743-0552	3B	44.9242	BLUEs	3.612	C	-1.05579	0.0268606	-1.21672	0.0240693	-1.16014	0.015427	-0.780031	0.00684129	-1.01104	0.0238005	-0.996998	0.0282901	-1.26461	0.0190427	-1.36353	0.0333906	0.0325166	-1.10611	0.183747
wsnp_Ex_c13906_21771680	3B	44.9242	09SEL	3.036	G	-1.05579	0.0268606	-1.21672	0.0240693	-1.16014	0.015427	-0.780031	0.00684129	-1.01104	0.0238005	-0.996998	0.0282901	-1.26461	0.0190427	-1.36353	0.0333906	0.0325166	-1.10611	0.183747
wsnp_Ex_c13906_21771680	3B	44.9242	10SAU	3.129	G	-1.05579	0.0268606	-1.21672	0.0240693	-1.16014	0.015427	-0.780031	0.00684129	-1.01104	0.0238005	-0.996998	0.0282901	-1.26461	0.0190427	-1.36353	0.0333906	0.0325166	-1.10611	0.183747
wsnp_Ex_c13906_21771680	3B	44.9242	10SEL	3.369	G	-1.05579	0.0268606	-1.21672	0.0240693	-1.16014	0.015427	-0.780031	0.00684129	-1.01104	0.0238005	-0.996998	0.0282901	-1.26461	0.0190427	-1.36353	0.0333906	0.0325166	-1.10611	0.183747
wsnp_Ex_c13906_21771680	3B	44.9242	10WOH	4.61	G	-1.05579	0.0268606	-1.21672	0.0240693	-1.16014	0.015427	-0.780031	0.00684129	-1.01104	0.0238005	-0.996998	0.0282901	-1.26461	0.0190427	-1.36353	0.0333906	0.0325166	-1.10611	0.183747
wsnp_Ex_c13906_21771680	3B	44.9242	BLUEs	3.612	G	-1.05579	0.0268606	-1.21672	0.0240693	-1.16014	0.015427	-0.780031	0.00684129	-1.01104	0.0238005	-0.996998	0.0282901	-1.26461	0.0190427	-1.36353	0.0333906	0.0325166	-1.10611	0.183747
wsnp_JD_c2623_3541255	3B	44.9242	09AND	4.677	T	-1.13035	0.0414407	-1.24922	0.0407789	-1.39442	0.0297692	-1.01583	0.0302761	-1.21867	0.0465542	-1.0514	0.0492936	-1.39716	0.0486961	-1.42591	0.0636015	0.0623882	-1.23537	0.160943
wsnp_JD_c2623_3541255	3B	44.9242	09SEL	5.173	T	-1.13035	0.0414407	-1.24922	0.0407789	-1.39442	0.0297692	-1.01583	0.0302761	-1.21867	0.0465542	-1.0514	0.0492936	-1.39716	0.0486961	-1.42591	0.0636015	0.0623882	-1.23537	0.160943
wsnp_JD_c2623_3541255	3B	44.9242	09WOH	5.586	T	-1.13035	0.0414407	-1.24922	0.0407789	-1.39442	0.0297692	-1.01583	0.0302761	-1.21867	0.0465542	-1.0514	0.0492936	-1.39716	0.0486961	-1.42591	0.0636015	0.0623882	-1.23537	0.160943
wsnp_JD_c2623_3541255	3B	44.9242	10AND	5.475	T	-1.13035	0.0414407	-1.24922	0.0407789	-1.39442	0.0297692	-1.01583	0.0302761	-1.21867	0.0465542	-1.0514	0.0492936	-1.39716	0.0486961	-1.42591	0.0636015	0.0623882	-1.23537	0.160943
wsnp_JD_c2623_3541255	3B	44.9242	10JAN	5.742	T	-1.13035	0.0414407	-1.24922	0.0407789	-1.39442	0.0297692	-1.01583	0.0302761	-1.21867	0.0465542	-1.0514	0.0492936	-1.39716	0.0486961	-1.42591	0.0636015	0.0623882	-1.23537	0.160943
wsnp_JD_c2623_3541255	3B	44.9242	10SAU	5.636	T	-1.13035	0.0414407	-1.24922	0.0407789	-1.39442	0.0297692	-1.01583	0.0302761	-1.21867	0.0465542	-1.0514	0.0492936	-1.39716	0.0486961	-1.42591	0.0636015	0.0623882	-1.23537	0.160943
wsnp_JD_c2623_3541255	3B	44.9242	10SEL	6.648	T	-1.13035	0.0414407	-1.24922	0.0407789	-1.39442	0.0297692	-1.01583	0.0302761	-1.21867	0.0465542	-1.0514	0.0492936	-1.39716	0.0486961	-1.42591	0.0636015	0.0623882	-1.23537	0.160943
wsnp_JD_c2623_3541255	3B	44.9242	10WOH	8.437	T	-1.13035	0.0414407	-1.24922	0.0407789	-1.39442	0.0297692	-1.01583	0.0302761	-1.21867	0.0465542	-1.0514	0.0492936	-1.39716	0.0486961	-1.42591	0.0636015	0.0623882	-1.23537	0.160943
wsnp_JD_c2623_3541255	3B	44.9242	BLUEs	7.414	T	-1.13035	0.0414407	-1.24922	0.0407789	-1.39442	0.0297692	-1.01583	0.0302761	-1.21867	0.0465542	-1.0514	0.0492936	-1.39716	0.0486961	-1.42591	0.0636015	0.0623882	-1.23537	0.160943
wsnp_JD_c30422_23944042	3B	44.9242	09AND	4.184	T	-1.08158	0.0409323	-1.07129	0.0302631	-1.37466	0.0267716	-0.978288	0.0256422	-1.28679	0.0506972	-1.08578	0.0515332	-1.26525	0.0369147	-1.282	0.0492374	0.0566154	-1.17821	0.140414
wsnp_JD_c30422_23944042	3B	44.9242	09SEL	3.805	T	-1.08158	0.0409323	-1.07129	0.0302631	-1.37466	0.0267716	-0.978288	0.0256422	-1.28679	0.0506972	-1.08578	0.0515332	-1.26525	0.0369147	-1.282	0.0492374	0.0566154	-1.17821	0.140414
wsnp_JD_c30422_23944042	3B	44.9242	09WOH	5.261	T	-1.08158	0.0409323	-1.07129	0.0302631	-1.37466	0.0267716	-0.978288	0.0256422	-1.28679	0.0506972	-1.08578	0.0515332	-1.26525	0.0369147	-1.282	0.0492374	0.0566154	-1.17821	0.140414
wsnp_JD_c30422_23944042	3B	44.9242	10AND	4.94	T	-1.08158	0.0409323	-1.07129	0.0302631	-1.37466	0.0267716	-0.978288	0.0256422	-1.28679	0.0506972	-1.08578	0.0515332	-1.26525	0.0369147	-1.282	0.0492374	0.0566154	-1.17821	0.140414
wsnp_JD_c30422_23944042	3B	44.9242	10JAN	6.168	T	-1.08158	0.0409323	-1.07129	0.0302631	-1.37466	0.0267716	-0.978288	0.0256422	-1.28679	0.0506972	-1.08578	0.0515332	-1.26525	0.0369147	-1.282	0.0492374	0.0566154	-1.17821	0.140414
wsnp_JD_c30422_23944042	3B	44.9242	10SAU	5.78	T	-1.08158	0.0409323	-1.07129	0.0302631	-1.37466	0.0267716	-0.978288	0.0256422	-1.28679	0.0506972	-1.08578	0.0515332	-1.26525	0.0369147	-1.282	0.0492374	0.0566154	-1.17821	0.140414
wsnp_JD_c30422_23944042	3B	44.9242	10SEL	5.346	T	-1.08158	0.0409323	-1.07129	0.0302631	-1.37466	0.0267716	-0.978288	0.0256422	-1.28679	0.0506972	-1.08578	0.0515332	-1.26525	0.0369147	-1.282	0.0492374	0.0566154	-1.17821	0.140414
wsnp_JD_c30422_23944042	3B	44.9242	10WOH	6.69	T	-1.08158	0.0409323	-1.07129	0.0302631	-1.37466	0.0267716	-0.978288	0.0256422	-1.28679	0.0506972	-1.08578	0.0515332	-1.26525	0.0369147	-1.282	0.0492374	0.0566154	-1.17821	0.140414
wsnp_JD_c30422_23944042	3B	44.9242	BLUEs	6.537	T	-1.08158	0.0409323	-1.07129	0.0302631	-1.37466	0.0267716	-0.978288	0.0256422	-1.28679	0.0506972	-1.08578	0.0515332	-1.26525	0.0369147	-1.282	0.0492374	0.0566154	-1.17821	0.140414
wsnp_Ku_c24414_34372822	3B	44.9242	09SEL	3.422	C	-1.10711	0.0286545	-1.29399	0.0272429	-1.2075	0.0170753	-0.822665	0.00837311	-1.06619	0.0286321	-1.03542	0.0312885	-1.31069	0.0206148	-1.43946	0.0368407	0.0370549	-1.16038	0.193438
wsnp_Ku_c24414_34372822	3B	44.9242	10SAU	3.429	C	-1.10711	0.0286545	-1.29399	0.0272429	-1.2075	0.0170753	-0.822665	0.00837311	-1.06619	0.0286321	-1.03542	0.0312885	-1.31069	0.0206148	-1.43946	0.0368407	0.0370549	-1.16038	0.193438
wsnp_Ku_c24414_34372822	3B	44.9242	10SEL	3.666	C	-1.10711	0.0286545	-1.29399	0.0272429	-1.2075	0.0170753	-0.822665	0.00837311	-1.06619	0.0286321	-1.03542	0.0312885	-1.31069	0.0206148	-1.43946	0.0368407	0.0370549	-1.16038	0.193438
wsnp_Ku_c24414_34372822	3B	44.9242	10WOH	5.141	C	-1.10711	0.0286545	-1.29399	0.0272429	-1.2075	0.0170753	-0.822665	0.00837311	-1.06619	0.0286321	-1.03542	0.0312885	-1.31069	0.0206148	-1.43946	0.0368407	0.0370549	-1.16038	0.193438
wsnp_Ku_c24414_34372822	3B	44.9242	BLUEs	4.055	C	-1.10711	0.0286545	-1.29399	0.0272429	-1.2075	0.0170753	-0.822665	0.00837311	-1.06619	0.0286321	-1.03542	0.0312885	-1.31069	0.0206148	-1.43946	0.0368407	0.0370549	-1.16038	0.193438
CAP12_c4778_199	3B	45.8093	09WOH	3.117	G	-0.541344	0.0129826	-0.533309	0.0105475	-1.04917	0.0188412	-0.815888	0.0315205	-1.02503	0.0336453	-0.430797	0.00857806	-0.755476	0.0273311	-0.641382	0.0180508	0.024651	-0.72405	0.229381
CAP12_c4778_199	3B	45.8093	10AND	3.444	G	-0.541344	0.0129826	-0.533309	0.0105475	-1.04917	0.0188412	-0.815888	0.0315205	-1.02503	0.0336453	-0.430797	0.00857806	-0.755476	0.0273311	-0.641382	0.0180508	0.024651	-0.72405	0.229381
CAP12_c4778_199	3B	45.8093	10JAN	3.938	G	-0.541344	0.0129826	-0.533309	0.0105475	-1.04917	0.0188412	-0.815888	0.0315205	-1.02503	0.0336453	-0.430797	0.00857806	-0.755476	0.0273311	-0.641382	0.0180508	0.024651	-0.72405	0.229381
IAAV1079	3B	45.8093	09AND	3.14	A	-1.01666	0.019634	-1.00811	0.0191465	-1.55002	0.033759	-1.02567	0.0265268	-1.13632	0.0245134	-0.982989	0.031843	-1.41391	0.0409634	-1.22886	0.0308086	0.0398874	-1.17032	0.211806
IAAV1079	3B	45.8093	09WOH	5.508	A	-1.01666	0.019634	-1.00811	0.0191465	-1.55002	0.033759	-1.02567	0.0265268	-1.13632	0.0245134	-0.982989	0.031843	-1.41391	0.0409634	-1.22886	0.0308086	0.0398874	-1.17032	0.211806
IAAV1079	3B	45.8093	10AND	4.522	A	-1.01666	0.019634	-1.00811	0.0191465	-1.55002	0.033759	-1.02567	0.0265268	-1.13632	0.0245134	-0.982989	0.031843	-1.41391	0.0409634	-1.22886	0.0308086	0.0398874	-1.17032	0.211806
IAAV1079	3B	45.8093	10JAN	4.103	A	-1.01666	0.019634	-1.00811	0.0191465	-1.55002	0.033759	-1.02567	0.0265268	-1.13632	0.0245134	-0.982989	0.031843	-1.41391	0.0409634	-1.22886	0.0308086	0.0398874	-1.17032	0.211806
IAAV1079	3B	45.8093	10SAU	4.043	A	-1.01666	0.019634	-1.00811	0.0191465	-1.55002	0.033759	-1.02567	0.0265268	-1.13632	0.0245134	-0.982989	0.031843	-1.41391	0.0409634	-1.22886	0.0308086	0.0398874	-1.17032	0.211806
IAAV1079	3B	45.8093	10SEL	5.437	A	-1.01666	0.019634	-1.00811	0.0191465	-1.55002	0.033759	-1.02567	0.0265268	-1.13632	0.0245134	-0.982989	0.031843	-1.41391	0.0409634	-1.22886	0.0308086	0.0398874	-1.17032	0.211806
IAAV1079	3B	45.8093	10WOH	5.051	A	-1.01666	0.019634	-1.00811	0.0191465	-1.55002	0.033759	-1.02567	0.0265268	-1.13632	0.0245134	-0.982989	0.031843	-1.41391	0.0409634	-1.22886	0.0308086	0.0398874	-1.17032	0.211806
IAAV1079	3B	45.8093	BLUEs	5.374	A	-1.01666	0.019634	-1.00811	0.0191465	-1.55002	0.033759	-1.02567	0.0265268	-1.13632	0.0245134	-0.982989	0.031843	-1.41391	0.0409634	-1.22886	0.0308086	0.0398874	-1.17032	0.211806
IACX971	3B	45.8093	09WOH	4.832	T	-0.914019	0.0140842	-0.975558	0.0168998	-1.46749	0.0285219	-1.03204	0.0257747	-1.1175	0.0225194	-0.947557	0.0278905	-1.3206	0.0335877	-1.09442	0.0216465	0.0337086	-1.10865	0.193236
IACX971	3B	45.8093	10AND	4.41	T	-0.914019	0.0140842	-0.975558	0.0168998	-1.46749	0.0285219	-1.03204	0.0257747	-1.1175	0.0225194	-0.947557	0.0278905	-1.3206	0.0335877	-1.09442	0.0216465	0.0337086	-1.10865	0.193236
IACX971	3B	45.8093	10JAN	3.85	T	-0.914019	0.0140842	-0.975558	0.0168998	-1.46749	0.0285219	-1.03204	0.0257747	-1.1175	0.0225194	-0.947557	0.0278905	-1.3206	0.0335877	-1.09442	0.0216465	0.0337086	-1.10865	0.193236
IACX971	3B	45.8093	10SAU	3.657	T	-0.914019	0.0140842	-0.975558	0.0168998	-1.46749	0.0285219	-1.03204	0.0257747	-1.1175	0.0225194	-0.947557	0.0278905	-1.3206	0.0335877	-1.09442	0.0216465	0.0337086	-1.10865	0.193236
IACX971	3B	45.8093	10SEL	4.658	T	-0.914019	0.0140842	-0.975558	0.0168998	-1.46749	0.0285219	-1.03204	0.0257747	-1.1175	0.0225194	-0.947557	0.0278905	-1.3206	0.0335877	-1.09442	0.0216465	0.0337086	-1.10865	0.193236
IACX971	3B	45.8093	10WOH	4.02	T	-0.914019	0.0140842	-0.975558	0.0168998	-1.46749	0.0285219	-1.03204	0.0257747	-1.1175	0.0225194	-0.947557	0.0278905	-1.3206	0.0335877	-1.09442	0.0216465	0.0337086	-1.10865	0.193236
IACX971	3B	45.8093	BLUEs	4.723	T	-0.914019	0.0140842	-0.975558	0.0168998	-1.46749	0.0285219	-1.03204	0.0257747	-1.1175	0.0225194	-0.947557	0.0278905	-1.3206	0.0335877	-1.09442	0.0216465	0.0337086	-1.10865	0.193236
Kukri_c3168_521	3B	45.8093	09AND	3.14	C	-1.01666	0.019634	-1.00811	0.0191465	-1.55002	0.033759	-1.02567	0.0265268	-1.13632	0.0245134	-0.982989	0.031843	-1.41391	0.0409634	-1.22886	0.0308086	0.0398874	-1.17032	0.211806
Kukri_c3168_521	3B	45.8093	09WOH	5.508	C	-1.01666	0.019634	-1.00811	0.0191465	-1.55002	0.033759	-1.02567	0.0265268	-1.13632	0.0245134	-0.982989	0.031843	-1.41391	0.0409634	-1.22886	0.0308086	0.0398874	-1.17032	0.211806
Kukri_c3168_521	3B	45.8093	10AND	4.522	C	-1.01666	0.019634	-1.00811	0.0191465	-1.55002	0.033759	-1.02567	0.0265268	-1.13632	0.0245134	-0.982989	0.031843	-1.41391	0.0409634	-1.22886	0.0308086	0.0398874	-1.17032	0.211806
Kukri_c3168_521	3B	45.8093	10JAN	4.103	C	-1.01666	0.019634	-1.00811	0.0191465	-1.55002	0.033759	-1.02567	0.0265268	-1.13632	0.0245134	-0.982989	0.031843	-1.41391	0.0409634	-1.22886	0.0308086	0.0398874	-1.17032	0.211806
Kukri_c3168_521	3B	45.8093	10SAU	4.043	C	-1.01666	0.019634	-1.00811	0.0191465	-1.55002	0.033759	-1.02567	0.0265268	-1.13632	0.0245134	-0.982989	0.031843	-1.41391	0.0409634	-1.22886	0.0308086	0.0398874	-1.17032	0.211806
Kukri_c3168_521	3B	45.8093	10SEL	5.437	C	-1.01666	0.019634	-1.00811	0.0191465	-1.55002	0.033759	-1.02567	0.0265268	-1.13632	0.0245134	-0.982989	0.031843	-1.41391	0.0409634	-1.22886	0.0308086	0.0398874	-1.17032	0.211806
Kukri_c3168_521	3B	45.8093	10WOH	5.051	C	-1.01666	0.019634	-1.00811	0.0191465	-1.55002	0.033759	-1.02567	0.0265268	-1.13632	0.0245134	-0.982989	0.031843	-1.41391	0.0409634	-1.22886	0.0308086	0.0398874	-1.17032	0.211806
Kukri_c3168_521	3B	45.8093	BLUEs	5.374	C	-1.01666	0.019634	-1.00811	0.0191465	-1.55002	0.033759	-1.02567	0.0265268	-1.13632	0.0245134	-0.982989	0.031843	-1.41391	0.0409634	-1.22886	0.0308086	0.0398874	-1.17032	0.211806
Kukri_c3305_2048	3B	45.8093	10SEL	3.462	G	-0.788571	0.00367357	-1.08882	0.00725392	-1.45075	0.0161248	-0.796163	0.00685295	-0.579268	0.0024682	-0.886849	0.0107245	-1.70763	0.0251381	-1.27037	0.016983	0.0134659	-1.07105	0.381836
tplb0046p09_685	3B	45.8093	10SEL	3.154	C	-0.798477	0.00305505	-1.09206	0.00646021	-1.45803	0.0156952	-0.790202	0.00488887	-0.563651	0.00245925	-0.860531	0.00835461	-1.64459	0.0209877	-1.22668	0.0134111	0.0114452	-1.05428	0.369566
wsnp_JD_c2863_3822253	3B	45.8093	09AND	3.236	T	-1.0238	0.0200547	-1.03756	0.0211956	-1.57299	0.0361367	-1.03326	0.0290738	-1.13219	0.0250629	-0.998102	0.0339896	-1.38248	0.0412777	-1.25031	0.0347731	0.0417439	-1.17884	0.207697
wsnp_JD_c2863_3822253	3B	45.8093	09SEL	3.059	T	-1.0238	0.0200547	-1.03756	0.0211956	-1.57299	0.0361367	-1.03326	0.0290738	-1.13219	0.0250629	-0.998102	0.0339896	-1.38248	0.0412777	-1.25031	0.0347731	0.0417439	-1.17884	0.207697
wsnp_JD_c2863_3822253	3B	45.8093	09WOH	5.769	T	-1.0238	0.0200547	-1.03756	0.0211956	-1.57299	0.0361367	-1.03326	0.0290738	-1.13219	0.0250629	-0.998102	0.0339896	-1.38248	0.0412777	-1.25031	0.0347731	0.0417439	-1.17884	0.207697
wsnp_JD_c2863_3822253	3B	45.8093	10AND	4.684	T	-1.0238	0.0200547	-1.03756	0.0211956	-1.57299	0.0361367	-1.03326	0.0290738	-1.13219	0.0250629	-0.998102	0.0339896	-1.38248	0.0412777	-1.25031	0.0347731	0.0417439	-1.17884	0.207697
wsnp_JD_c2863_3822253	3B	45.8093	10JAN	4.153	T	-1.0238	0.0200547	-1.03756	0.0211956	-1.57299	0.0361367	-1.03326	0.0290738	-1.13219	0.0250629	-0.998102	0.0339896	-1.38248	0.0412777	-1.25031	0.0347731	0.0417439	-1.17884	0.207697
wsnp_JD_c2863_3822253	3B	45.8093	10SAU	4.229	T	-1.0238	0.0200547	-1.03756	0.0211956	-1.57299	0.0361367	-1.03326	0.0290738	-1.13219	0.0250629	-0.998102	0.0339896	-1.38248	0.0412777	-1.25031	0.0347731	0.0417439	-1.17884	0.207697
wsnp_JD_c2863_3822253	3B	45.8093	10SEL	5.324	T	-1.0238	0.0200547	-1.03756	0.0211956	-1.57299	0.0361367	-1.03326	0.0290738	-1.13219	0.0250629	-0.998102	0.0339896	-1.38248	0.0412777	-1.25031	0.0347731	0.0417439	-1.17884	0.207697
wsnp_JD_c2863_3822253	3B	45.8093	10WOH	5.307	T	-1.0238	0.0200547	-1.03756	0.0211956	-1.57299	0.0361367	-1.03326	0.0290738	-1.13219	0.0250629	-0.998102	0.0339896	-1.38248	0.0412777	-1.25031	0.0347731	0.0417439	-1.17884	0.207697
wsnp_JD_c2863_3822253	3B	45.8093	BLUEs	5.556	T	-1.0238	0.0200547	-1.03756	0.0211956	-1.57299	0.0361367	-1.03326	0.0290738	-1.13219	0.0250629	-0.998102	0.0339896	-1.38248	0.0412777	-1.25031	0.0347731	0.0417439	-1.17884	0.207697
wsnp_JD_c9902_10674626	3B	45.8093	10SEL	3.481	C	-0.790266	0.00361477	-1.09072	0.00698679	-1.45243	0.0155477	-0.795007	0.00675253	-0.579727	0.00242325	-0.883903	0.0104301	-1.70826	0.0251019	-1.26972	0.01674	0.013208	-1.07125	0.382249
wsnp_JD_c9902_10674725	3B	45.8093	09WOH	4.861	C	-0.924721	0.0150749	-0.927407	0.0144044	-1.48534	0.0290926	-1.00506	0.0256288	-1.12034	0.0223533	-0.972087	0.0289281	-1.34974	0.035964	-1.08818	0.0229603	0.0332614	-1.10911	0.205855
wsnp_JD_c9902_10674725	3B	45.8093	10AND	4.157	C	-0.924721	0.0150749	-0.927407	0.0144044	-1.48534	0.0290926	-1.00506	0.0256288	-1.12034	0.0223533	-0.972087	0.0289281	-1.34974	0.035964	-1.08818	0.0229603	0.0332614	-1.10911	0.205855
wsnp_JD_c9902_10674725	3B	45.8093	10JAN	3.823	C	-0.924721	0.0150749	-0.927407	0.0144044	-1.48534	0.0290926	-1.00506	0.0256288	-1.12034	0.0223533	-0.972087	0.0289281	-1.34974	0.035964	-1.08818	0.0229603	0.0332614	-1.10911	0.205855
wsnp_JD_c9902_10674725	3B	45.8093	10SAU	3.779	C	-0.924721	0.0150749	-0.927407	0.0144044	-1.48534	0.0290926	-1.00506	0.0256288	-1.12034	0.0223533	-0.972087	0.0289281	-1.34974	0.035964	-1.08818	0.0229603	0.0332614	-1.10911	0.205855
wsnp_JD_c9902_10674725	3B	45.8093	10SEL	4.741	C	-0.924721	0.0150749	-0.927407	0.0144044	-1.48534	0.0290926	-1.00506	0.0256288	-1.12034	0.0223533	-0.972087	0.0289281	-1.34974	0.035964	-1.08818	0.0229603	0.0332614	-1.10911	0.205855
wsnp_JD_c9902_10674725	3B	45.8093	10WOH	3.883	C	-0.924721	0.0150749	-0.927407	0.0144044	-1.48534	0.0290926	-1.00506	0.0256288	-1.12034	0.0223533	-0.972087	0.0289281	-1.34974	0.035964	-1.08818	0.0229603	0.0332614	-1.10911	0.205855
wsnp_JD_c9902_10674725	3B	45.8093	BLUEs	4.661	C	-0.924721	0.0150749	-0.927407	0.0144044	-1.48534	0.0290926	-1.00506	0.0256288	-1.12034	0.0223533	-0.972087	0.0289281	-1.34974	0.035964	-1.08818	0.0229603	0.0332614	-1.10911	0.205855
BS00049570_51	3B	46.5906	10AND	3.358	T	-0.680703	0.010284	-0.698439	0.0112045	-0.976679	0.0154022	-0.77554	0.0125742	-0.947671	0.0227514	-0.763397	0.0224506	-0.905608	0.0160434	-0.959475	0.0220071	0.0241952	-0.838439	0.122049
BS00049570_51	3B	46.5906	10JAN	3.645	T	-0.680703	0.010284	-0.698439	0.0112045	-0.976679	0.0154022	-0.77554	0.0125742	-0.947671	0.0227514	-0.763397	0.0224506	-0.905608	0.0160434	-0.959475	0.0220071	0.0241952	-0.838439	0.122049
BS00049570_51	3B	46.5906	10SAU	3.155	T	-0.680703	0.010284	-0.698439	0.0112045	-0.976679	0.0154022	-0.77554	0.0125742	-0.947671	0.0227514	-0.763397	0.0224506	-0.905608	0.0160434	-0.959475	0.0220071	0.0241952	-0.838439	0.122049
BS00049570_51	3B	46.5906	10SEL	3.056	T	-0.680703	0.010284	-0.698439	0.0112045	-0.976679	0.0154022	-0.77554	0.0125742	-0.947671	0.0227514	-0.763397	0.0224506	-0.905608	0.0160434	-0.959475	0.0220071	0.0241952	-0.838439	0.122049
BS00049570_51	3B	46.5906	10WOH	3.992	T	-0.680703	0.010284	-0.698439	0.0112045	-0.976679	0.0154022	-0.77554	0.0125742	-0.947671	0.0227514	-0.763397	0.0224506	-0.905608	0.0160434	-0.959475	0.0220071	0.0241952	-0.838439	0.122049
BS00049570_51	3B	46.5906	BLUEs	3.66	T	-0.680703	0.010284	-0.698439	0.0112045	-0.976679	0.0154022	-0.77554	0.0125742	-0.947671	0.0227514	-0.763397	0.0224506	-0.905608	0.0160434	-0.959475	0.0220071	0.0241952	-0.838439	0.122049
CAP7_c3916_256	3B	46.5906	09WOH	3.75	G	-0.727303	0.00828586	-0.813081	0.0105692	-1.24723	0.0197601	-0.873289	0.0100075	-1.0211	0.0158336	-0.890161	0.0236091	-1.0044	0.0123486	-1.02086	0.0126724	0.0213863	-0.949677	0.159993
CAP7_c3916_256	3B	46.5906	10AND	3.455	G	-0.727303	0.00828586	-0.813081	0.0105692	-1.24723	0.0197601	-0.873289	0.0100075	-1.0211	0.0158336	-0.890161	0.0236091	-1.0044	0.0123486	-1.02086	0.0126724	0.0213863	-0.949677	0.159993
CAP7_c3916_256	3B	46.5906	10JAN	3.443	G	-0.727303	0.00828586	-0.813081	0.0105692	-1.24723	0.0197601	-0.873289	0.0100075	-1.0211	0.0158336	-0.890161	0.0236091	-1.0044	0.0123486	-1.02086	0.0126724	0.0213863	-0.949677	0.159993
CAP7_c3916_256	3B	46.5906	10SAU	3.446	G	-0.727303	0.00828586	-0.813081	0.0105692	-1.24723	0.0197601	-0.873289	0.0100075	-1.0211	0.0158336	-0.890161	0.0236091	-1.0044	0.0123486	-1.02086	0.0126724	0.0213863	-0.949677	0.159993
CAP7_c3916_256	3B	46.5906	10WOH	3.668	G	-0.727303	0.00828586	-0.813081	0.0105692	-1.24723	0.0197601	-0.873289	0.0100075	-1.0211	0.0158336	-0.890161	0.0236091	-1.0044	0.0123486	-1.02086	0.0126724	0.0213863	-0.949677	0.159993
CAP7_c3916_256	3B	46.5906	BLUEs	3.745	G	-0.727303	0.00828586	-0.813081	0.0105692	-1.24723	0.0197601	-0.873289	0.0100075	-1.0211	0.0158336	-0.890161	0.0236091	-1.0044	0.0123486	-1.02086	0.0126724	0.0213863	-0.949677	0.159993
CAP8_rep_c4453_136	3B	46.5906	10JAN	3.389	T	-0.630281	0.00882835	-0.51969	0.00644949	-0.759113	0.00504383	-0.702895	0.00831875	-1.06554	0.0223253	-0.610009	0.0119394	-0.629086	0.00712962	-0.879511	0.0141742	0.0156362	-0.724515	0.17527
Jagger_c1219_603	3B	46.5906	10AND	3.358	A	-0.680703	0.010284	-0.698439	0.0112045	-0.976679	0.0154022	-0.77554	0.0125742	-0.947671	0.0227514	-0.763397	0.0224506	-0.905608	0.0160434	-0.959475	0.0220071	0.0241952	-0.838439	0.122049
Jagger_c1219_603	3B	46.5906	10JAN	3.645	A	-0.680703	0.010284	-0.698439	0.0112045	-0.976679	0.0154022	-0.77554	0.0125742	-0.947671	0.0227514	-0.763397	0.0224506	-0.905608	0.0160434	-0.959475	0.0220071	0.0241952	-0.838439	0.122049
Jagger_c1219_603	3B	46.5906	10SAU	3.155	A	-0.680703	0.010284	-0.698439	0.0112045	-0.976679	0.0154022	-0.77554	0.0125742	-0.947671	0.0227514	-0.763397	0.0224506	-0.905608	0.0160434	-0.959475	0.0220071	0.0241952	-0.838439	0.122049
Jagger_c1219_603	3B	46.5906	10SEL	3.056	A	-0.680703	0.010284	-0.698439	0.0112045	-0.976679	0.0154022	-0.77554	0.0125742	-0.947671	0.0227514	-0.763397	0.0224506	-0.905608	0.0160434	-0.959475	0.0220071	0.0241952	-0.838439	0.122049
Jagger_c1219_603	3B	46.5906	10WOH	3.992	A	-0.680703	0.010284	-0.698439	0.0112045	-0.976679	0.0154022	-0.77554	0.0125742	-0.947671	0.0227514	-0.763397	0.0224506	-0.905608	0.0160434	-0.959475	0.0220071	0.0241952	-0.838439	0.122049
Jagger_c1219_603	3B	46.5906	BLUEs	3.66	A	-0.680703	0.010284	-0.698439	0.0112045	-0.976679	0.0154022	-0.77554	0.0125742	-0.947671	0.0227514	-0.763397	0.0224506	-0.905608	0.0160434	-0.959475	0.0220071	0.0241952	-0.838439	0.122049
Kukri_c4317_343	3B	46.5906	10JAN	3.433	A	-0.651455	0.00988416	-0.564472	0.00689286	-0.756907	0.00361648	-0.69318	0.00638018	-1.08188	0.0194208	-0.643384	0.0117845	-0.705068	0.00731346	-0.887265	0.0124961	0.0145846	-0.747951	0.16464
RAC875_c21086_130	3B	46.5906	10AND	3.358	C	-0.680703	0.010284	-0.698439	0.0112045	-0.976679	0.0154022	-0.77554	0.0125742	-0.947671	0.0227514	-0.763397	0.0224506	-0.905608	0.0160434	-0.959475	0.0220071	0.0241952	-0.838439	0.122049
RAC875_c21086_130	3B	46.5906	10JAN	3.645	C	-0.680703	0.010284	-0.698439	0.0112045	-0.976679	0.0154022	-0.77554	0.0125742	-0.947671	0.0227514	-0.763397	0.0224506	-0.905608	0.0160434	-0.959475	0.0220071	0.0241952	-0.838439	0.122049
RAC875_c21086_130	3B	46.5906	10SAU	3.155	C	-0.680703	0.010284	-0.698439	0.0112045	-0.976679	0.0154022	-0.77554	0.0125742	-0.947671	0.0227514	-0.763397	0.0224506	-0.905608	0.0160434	-0.959475	0.0220071	0.0241952	-0.838439	0.122049
RAC875_c21086_130	3B	46.5906	10SEL	3.056	C	-0.680703	0.010284	-0.698439	0.0112045	-0.976679	0.0154022	-0.77554	0.0125742	-0.947671	0.0227514	-0.763397	0.0224506	-0.905608	0.0160434	-0.959475	0.0220071	0.0241952	-0.838439	0.122049
RAC875_c21086_130	3B	46.5906	10WOH	3.992	C	-0.680703	0.010284	-0.698439	0.0112045	-0.976679	0.0154022	-0.77554	0.0125742	-0.947671	0.0227514	-0.763397	0.0224506	-0.905608	0.0160434	-0.959475	0.0220071	0.0241952	-0.838439	0.122049
RAC875_c21086_130	3B	46.5906	BLUEs	3.66	C	-0.680703	0.010284	-0.698439	0.0112045	-0.976679	0.0154022	-0.77554	0.0125742	-0.947671	0.0227514	-0.763397	0.0224506	-0.905608	0.0160434	-0.959475	0.0220071	0.0241952	-0.838439	0.122049
RAC875_c21955_719	3B	46.5906	10WOH	3.032	C	-0.506333	0.00367134	-0.591582	0.00621537	-0.941115	0.0147045	-0.720763	0.00990927	-0.762476	0.0121592	-0.651829	0.0128938	-0.800465	0.0102113	-0.837254	0.013278	0.0143493	-0.726477	0.14009
RAC875_c32832_411	3B	46.5906	10WOH	3.031	T	-0.516029	0.00401004	-0.604799	0.00687611	-0.954021	0.0152781	-0.708462	0.00949476	-0.722692	0.0100841	-0.67282	0.0141867	-0.812618	0.0107246	-0.841519	0.0135864	0.0145092	-0.72912	0.138712
RAC875_c34454_334	3B	46.5906	09WOH	3.75	C	-0.727303	0.00828586	-0.813081	0.0105692	-1.24723	0.0197601	-0.873289	0.0100075	-1.0211	0.0158336	-0.890161	0.0236091	-1.0044	0.0123486	-1.02086	0.0126724	0.0213863	-0.949677	0.159993
RAC875_c34454_334	3B	46.5906	10AND	3.455	C	-0.727303	0.00828586	-0.813081	0.0105692	-1.24723	0.0197601	-0.873289	0.0100075	-1.0211	0.0158336	-0.890161	0.0236091	-1.0044	0.0123486	-1.02086	0.0126724	0.0213863	-0.949677	0.159993
RAC875_c34454_334	3B	46.5906	10JAN	3.443	C	-0.727303	0.00828586	-0.813081	0.0105692	-1.24723	0.0197601	-0.873289	0.0100075	-1.0211	0.0158336	-0.890161	0.0236091	-1.0044	0.0123486	-1.02086	0.0126724	0.0213863	-0.949677	0.159993
RAC875_c34454_334	3B	46.5906	10SAU	3.446	C	-0.727303	0.00828586	-0.813081	0.0105692	-1.24723	0.0197601	-0.873289	0.0100075	-1.0211	0.0158336	-0.890161	0.0236091	-1.0044	0.0123486	-1.02086	0.0126724	0.0213863	-0.949677	0.159993
RAC875_c34454_334	3B	46.5906	10WOH	3.668	C	-0.727303	0.00828586	-0.813081	0.0105692	-1.24723	0.0197601	-0.873289	0.0100075	-1.0211	0.0158336	-0.890161	0.0236091	-1.0044	0.0123486	-1.02086	0.0126724	0.0213863	-0.949677	0.159993
RAC875_c34454_334	3B	46.5906	BLUEs	3.745	C	-0.727303	0.00828586	-0.813081	0.0105692	-1.24723	0.0197601	-0.873289	0.0100075	-1.0211	0.0158336	-0.890161	0.0236091	-1.0044	0.0123486	-1.02086	0.0126724	0.0213863	-0.949677	0.159993
RAC875_c37608_216	3B	46.5906	10WOH	3.335	C	-0.600671	0.00784729	-0.550273	0.00647468	-0.831069	0.0040676	-0.719911	0.0147187	-0.788816	0.0172977	-0.652932	0.0170642	-0.829558	0.0161461	-0.863062	0.0217548	0.0181721	-0.729537	0.117327
RAC875_rep_c69281_207	3B	46.5906	10AND	3.358	G	-0.680703	0.010284	-0.698439	0.0112045	-0.976679	0.0154022	-0.77554	0.0125742	-0.947671	0.0227514	-0.763397	0.0224506	-0.905608	0.0160434	-0.959475	0.0220071	0.0241952	-0.838439	0.122049
RAC875_rep_c69281_207	3B	46.5906	10JAN	3.645	G	-0.680703	0.010284	-0.698439	0.0112045	-0.976679	0.0154022	-0.77554	0.0125742	-0.947671	0.0227514	-0.763397	0.0224506	-0.905608	0.0160434	-0.959475	0.0220071	0.0241952	-0.838439	0.122049
RAC875_rep_c69281_207	3B	46.5906	10SAU	3.155	G	-0.680703	0.010284	-0.698439	0.0112045	-0.976679	0.0154022	-0.77554	0.0125742	-0.947671	0.0227514	-0.763397	0.0224506	-0.905608	0.0160434	-0.959475	0.0220071	0.0241952	-0.838439	0.122049
RAC875_rep_c69281_207	3B	46.5906	10SEL	3.056	G	-0.680703	0.010284	-0.698439	0.0112045	-0.976679	0.0154022	-0.77554	0.0125742	-0.947671	0.0227514	-0.763397	0.0224506	-0.905608	0.0160434	-0.959475	0.0220071	0.0241952	-0.838439	0.122049
RAC875_rep_c69281_207	3B	46.5906	10WOH	3.992	G	-0.680703	0.010284	-0.698439	0.0112045	-0.976679	0.0154022	-0.77554	0.0125742	-0.947671	0.0227514	-0.763397	0.0224506	-0.905608	0.0160434	-0.959475	0.0220071	0.0241952	-0.838439	0.122049
RAC875_rep_c69281_207	3B	46.5906	BLUEs	3.66	G	-0.680703	0.010284	-0.698439	0.0112045	-0.976679	0.0154022	-0.77554	0.0125742	-0.947671	0.0227514	-0.763397	0.0224506	-0.905608	0.0160434	-0.959475	0.0220071	0.0241952	-0.838439	0.122049
RAC875_rep_c77173_208	3B	46.5906	09WOH	3.172	C	-0.692493	0.0106939	-0.726836	0.0129328	-1.00481	0.0174469	-0.783176	0.0138435	-0.94708	0.0234826	-0.778637	0.0244216	-0.886429	0.0163351	-0.980679	0.0244109	0.0258952	-0.850018	0.120316
RAC875_rep_c77173_208	3B	46.5906	10AND	3.48	C	-0.692493	0.0106939	-0.726836	0.0129328	-1.00481	0.0174469	-0.783176	0.0138435	-0.94708	0.0234826	-0.778637	0.0244216	-0.886429	0.0163351	-0.980679	0.0244109	0.0258952	-0.850018	0.120316
RAC875_rep_c77173_208	3B	46.5906	10JAN	3.71	C	-0.692493	0.0106939	-0.726836	0.0129328	-1.00481	0.0174469	-0.783176	0.0138435	-0.94708	0.0234826	-0.778637	0.0244216	-0.886429	0.0163351	-0.980679	0.0244109	0.0258952	-0.850018	0.120316
RAC875_rep_c77173_208	3B	46.5906	10SAU	3.322	C	-0.692493	0.0106939	-0.726836	0.0129328	-1.00481	0.0174469	-0.783176	0.0138435	-0.94708	0.0234826	-0.778637	0.0244216	-0.886429	0.0163351	-0.980679	0.0244109	0.0258952	-0.850018	0.120316
RAC875_rep_c77173_208	3B	46.5906	10WOH	4.223	C	-0.692493	0.0106939	-0.726836	0.0129328	-1.00481	0.0174469	-0.783176	0.0138435	-0.94708	0.0234826	-0.778637	0.0244216	-0.886429	0.0163351	-0.980679	0.0244109	0.0258952	-0.850018	0.120316
RAC875_rep_c77173_208	3B	46.5906	BLUEs	3.819	C	-0.692493	0.0106939	-0.726836	0.0129328	-1.00481	0.0174469	-0.783176	0.0138435	-0.94708	0.0234826	-0.778637	0.0244216	-0.886429	0.0163351	-0.980679	0.0244109	0.0258952	-0.850018	0.120316
Tdurum_contig1002_149	3B	46.5906	10AND	3.358	C	-0.680703	0.010284	-0.698439	0.0112045	-0.976679	0.0154022	-0.77554	0.0125742	-0.947671	0.0227514	-0.763397	0.0224506	-0.905608	0.0160434	-0.959475	0.0220071	0.0241952	-0.838439	0.122049
Tdurum_contig1002_149	3B	46.5906	10JAN	3.645	C	-0.680703	0.010284	-0.698439	0.0112045	-0.976679	0.0154022	-0.77554	0.0125742	-0.947671	0.0227514	-0.763397	0.0224506	-0.905608	0.0160434	-0.959475	0.0220071	0.0241952	-0.838439	0.122049
Tdurum_contig1002_149	3B	46.5906	10SAU	3.155	C	-0.680703	0.010284	-0.698439	0.0112045	-0.976679	0.0154022	-0.77554	0.0125742	-0.947671	0.0227514	-0.763397	0.0224506	-0.905608	0.0160434	-0.959475	0.0220071	0.0241952	-0.838439	0.122049
Tdurum_contig1002_149	3B	46.5906	10SEL	3.056	C	-0.680703	0.010284	-0.698439	0.0112045	-0.976679	0.0154022	-0.77554	0.0125742	-0.947671	0.0227514	-0.763397	0.0224506	-0.905608	0.0160434	-0.959475	0.0220071	0.0241952	-0.838439	0.122049
Tdurum_contig1002_149	3B	46.5906	10WOH	3.992	C	-0.680703	0.010284	-0.698439	0.0112045	-0.976679	0.0154022	-0.77554	0.0125742	-0.947671	0.0227514	-0.763397	0.0224506	-0.905608	0.0160434	-0.959475	0.0220071	0.0241952	-0.838439	0.122049
Tdurum_contig1002_149	3B	46.5906	BLUEs	3.66	C	-0.680703	0.010284	-0.698439	0.0112045	-0.976679	0.0154022	-0.77554	0.0125742	-0.947671	0.0227514	-0.763397	0.0224506	-0.905608	0.0160434	-0.959475	0.0220071	0.0241952	-0.838439	0.122049
Tdurum_contig15181_67	3B	46.5906	10AND	3.431	T	-0.662922	0.00983558	-0.680135	0.0104838	-0.957989	0.0148978	-0.790823	0.013576	-0.96294	0.0235806	-0.757283	0.0220095	-0.873176	0.01542	-0.902606	0.0199391	0.0231703	-0.823484	0.11835
Tdurum_contig15181_67	3B	46.5906	10JAN	3.701	T	-0.662922	0.00983558	-0.680135	0.0104838	-0.957989	0.0148978	-0.790823	0.013576	-0.96294	0.0235806	-0.757283	0.0220095	-0.873176	0.01542	-0.902606	0.0199391	0.0231703	-0.823484	0.11835
Tdurum_contig15181_67	3B	46.5906	10SAU	3.074	T	-0.662922	0.00983558	-0.680135	0.0104838	-0.957989	0.0148978	-0.790823	0.013576	-0.96294	0.0235806	-0.757283	0.0220095	-0.873176	0.01542	-0.902606	0.0199391	0.0231703	-0.823484	0.11835
Tdurum_contig15181_67	3B	46.5906	10WOH	3.582	T	-0.662922	0.00983558	-0.680135	0.0104838	-0.957989	0.0148978	-0.790823	0.013576	-0.96294	0.0235806	-0.757283	0.0220095	-0.873176	0.01542	-0.902606	0.0199391	0.0231703	-0.823484	0.11835
Tdurum_contig15181_67	3B	46.5906	BLUEs	3.507	T	-0.662922	0.00983558	-0.680135	0.0104838	-0.957989	0.0148978	-0.790823	0.013576	-0.96294	0.0235806	-0.757283	0.0220095	-0.873176	0.01542	-0.902606	0.0199391	0.0231703	-0.823484	0.11835
Tdurum_contig26727_187	3B	46.5906	09WOH	3.134	C	-0.718655	0.0118206	-0.720838	0.0117402	-1.01182	0.0169603	-0.791399	0.0136171	-0.946722	0.0233455	-0.793735	0.0240172	-0.938765	0.0182676	-0.983084	0.0241383	0.0258387	-0.863127	0.119693
Tdurum_contig26727_187	3B	46.5906	10AND	3.45	C	-0.718655	0.0118206	-0.720838	0.0117402	-1.01182	0.0169603	-0.791399	0.0136171	-0.946722	0.0233455	-0.793735	0.0240172	-0.938765	0.0182676	-0.983084	0.0241383	0.0258387	-0.863127	0.119693
Tdurum_contig26727_187	3B	46.5906	10JAN	3.597	C	-0.718655	0.0118206	-0.720838	0.0117402	-1.01182	0.0169603	-0.791399	0.0136171	-0.946722	0.0233455	-0.793735	0.0240172	-0.938765	0.0182676	-0.983084	0.0241383	0.0258387	-0.863127	0.119693
Tdurum_contig26727_187	3B	46.5906	10SAU	3.354	C	-0.718655	0.0118206	-0.720838	0.0117402	-1.01182	0.0169603	-0.791399	0.0136171	-0.946722	0.0233455	-0.793735	0.0240172	-0.938765	0.0182676	-0.983084	0.0241383	0.0258387	-0.863127	0.119693
Tdurum_contig26727_187	3B	46.5906	10SEL	3.246	C	-0.718655	0.0118206	-0.720838	0.0117402	-1.01182	0.0169603	-0.791399	0.0136171	-0.946722	0.0233455	-0.793735	0.0240172	-0.938765	0.0182676	-0.983084	0.0241383	0.0258387	-0.863127	0.119693
Tdurum_contig26727_187	3B	46.5906	10WOH	4.127	C	-0.718655	0.0118206	-0.720838	0.0117402	-1.01182	0.0169603	-0.791399	0.0136171	-0.946722	0.0233455	-0.793735	0.0240172	-0.938765	0.0182676	-0.983084	0.0241383	0.0258387	-0.863127	0.119693
Tdurum_contig26727_187	3B	46.5906	BLUEs	3.821	C	-0.718655	0.0118206	-0.720838	0.0117402	-1.01182	0.0169603	-0.791399	0.0136171	-0.946722	0.0233455	-0.793735	0.0240172	-0.938765	0.0182676	-0.983084	0.0241383	0.0258387	-0.863127	0.119693
Tdurum_contig26727_267	3B	46.5906	10JAN	3.746	A	-0.630797	0.00943382	-0.563975	0.00748736	-0.769606	0.00462124	-0.717894	0.00819766	-1.11789	0.0230167	-0.628805	0.0120426	-0.648521	0.00707566	-0.904372	0.0147131	0.0157391	-0.747732	0.182971
Tdurum_contig28033_420	3B	46.5906	10AND	3.358	G	-0.680703	0.010284	-0.698439	0.0112045	-0.976679	0.0154022	-0.77554	0.0125742	-0.947671	0.0227514	-0.763397	0.0224506	-0.905608	0.0160434	-0.959475	0.0220071	0.0241952	-0.838439	0.122049
Tdurum_contig28033_420	3B	46.5906	10JAN	3.645	G	-0.680703	0.010284	-0.698439	0.0112045	-0.976679	0.0154022	-0.77554	0.0125742	-0.947671	0.0227514	-0.763397	0.0224506	-0.905608	0.0160434	-0.959475	0.0220071	0.0241952	-0.838439	0.122049
Tdurum_contig28033_420	3B	46.5906	10SAU	3.155	G	-0.680703	0.010284	-0.698439	0.0112045	-0.976679	0.0154022	-0.77554	0.0125742	-0.947671	0.0227514	-0.763397	0.0224506	-0.905608	0.0160434	-0.959475	0.0220071	0.0241952	-0.838439	0.122049
Tdurum_contig28033_420	3B	46.5906	10SEL	3.056	G	-0.680703	0.010284	-0.698439	0.0112045	-0.976679	0.0154022	-0.77554	0.0125742	-0.947671	0.0227514	-0.763397	0.0224506	-0.905608	0.0160434	-0.959475	0.0220071	0.0241952	-0.838439	0.122049
Tdurum_contig28033_420	3B	46.5906	10WOH	3.992	G	-0.680703	0.010284	-0.698439	0.0112045	-0.976679	0.0154022	-0.77554	0.0125742	-0.947671	0.0227514	-0.763397	0.0224506	-0.905608	0.0160434	-0.959475	0.0220071	0.0241952	-0.838439	0.122049
Tdurum_contig28033_420	3B	46.5906	BLUEs	3.66	G	-0.680703	0.010284	-0.698439	0.0112045	-0.976679	0.0154022	-0.77554	0.0125742	-0.947671	0.0227514	-0.763397	0.0224506	-0.905608	0.0160434	-0.959475	0.0220071	0.0241952	-0.838439	0.122049
wsnp_Ex_rep_c70174_69125822	3B	46.5906	10AND	3.358	T	-0.680703	0.010284	-0.698439	0.0112045	-0.976679	0.0154022	-0.77554	0.0125742	-0.947671	0.0227514	-0.763397	0.0224506	-0.905608	0.0160434	-0.959475	0.0220071	0.0241952	-0.838439	0.122049
wsnp_Ex_rep_c70174_69125822	3B	46.5906	10JAN	3.645	T	-0.680703	0.010284	-0.698439	0.0112045	-0.976679	0.0154022	-0.77554	0.0125742	-0.947671	0.0227514	-0.763397	0.0224506	-0.905608	0.0160434	-0.959475	0.0220071	0.0241952	-0.838439	0.122049
wsnp_Ex_rep_c70174_69125822	3B	46.5906	10SAU	3.155	T	-0.680703	0.010284	-0.698439	0.0112045	-0.976679	0.0154022	-0.77554	0.0125742	-0.947671	0.0227514	-0.763397	0.0224506	-0.905608	0.0160434	-0.959475	0.0220071	0.0241952	-0.838439	0.122049
wsnp_Ex_rep_c70174_69125822	3B	46.5906	10SEL	3.056	T	-0.680703	0.010284	-0.698439	0.0112045	-0.976679	0.0154022	-0.77554	0.0125742	-0.947671	0.0227514	-0.763397	0.0224506	-0.905608	0.0160434	-0.959475	0.0220071	0.0241952	-0.838439	0.122049
wsnp_Ex_rep_c70174_69125822	3B	46.5906	10WOH	3.992	T	-0.680703	0.010284	-0.698439	0.0112045	-0.976679	0.0154022	-0.77554	0.0125742	-0.947671	0.0227514	-0.763397	0.0224506	-0.905608	0.0160434	-0.959475	0.0220071	0.0241952	-0.838439	0.122049
wsnp_Ex_rep_c70174_69125822	3B	46.5906	BLUEs	3.66	T	-0.680703	0.010284	-0.698439	0.0112045	-0.976679	0.0154022	-0.77554	0.0125742	-0.947671	0.0227514	-0.763397	0.0224506	-0.905608	0.0160434	-0.959475	0.0220071	0.0241952	-0.838439	0.122049
BS00091577_51	3B	47.424	10AND	3.165	A	-0.672448	0.00997676	-0.700109	0.0113094	-0.955296	0.0147301	-0.749239	0.0117405	-0.921907	0.0215513	-0.758543	0.0222319	-0.902418	0.0157301	-0.952246	0.0215094	0.0236039	-0.826526	0.118056
BS00091577_51	3B	47.424	10JAN	3.48	A	-0.672448	0.00997676	-0.700109	0.0113094	-0.955296	0.0147301	-0.749239	0.0117405	-0.921907	0.0215513	-0.758543	0.0222319	-0.902418	0.0157301	-0.952246	0.0215094	0.0236039	-0.826526	0.118056
BS00091577_51	3B	47.424	10SAU	3.139	A	-0.672448	0.00997676	-0.700109	0.0113094	-0.955296	0.0147301	-0.749239	0.0117405	-0.921907	0.0215513	-0.758543	0.0222319	-0.902418	0.0157301	-0.952246	0.0215094	0.0236039	-0.826526	0.118056
BS00091577_51	3B	47.424	10SEL	3.055	A	-0.672448	0.00997676	-0.700109	0.0113094	-0.955296	0.0147301	-0.749239	0.0117405	-0.921907	0.0215513	-0.758543	0.0222319	-0.902418	0.0157301	-0.952246	0.0215094	0.0236039	-0.826526	0.118056
BS00091577_51	3B	47.424	10WOH	3.963	A	-0.672448	0.00997676	-0.700109	0.0113094	-0.955296	0.0147301	-0.749239	0.0117405	-0.921907	0.0215513	-0.758543	0.0222319	-0.902418	0.0157301	-0.952246	0.0215094	0.0236039	-0.826526	0.118056
BS00091577_51	3B	47.424	BLUEs	3.592	A	-0.672448	0.00997676	-0.700109	0.0113094	-0.955296	0.0147301	-0.749239	0.0117405	-0.921907	0.0215513	-0.758543	0.0222319	-0.902418	0.0157301	-0.952246	0.0215094	0.0236039	-0.826526	0.118056
Kukri_c37029_761	3B	47.424	10AND	3.07	G	-0.644277	0.0090574	-0.731844	0.0130067	-0.920411	0.013867	-0.731698	0.0116141	-0.88432	0.0200034	-0.74704	0.0217622	-0.860231	0.014486	-0.903849	0.0195258	0.0223873	-0.802959	0.101641
Kukri_c37029_761	3B	47.424	10JAN	3.268	G	-0.644277	0.0090574	-0.731844	0.0130067	-0.920411	0.013867	-0.731698	0.0116141	-0.88432	0.0200034	-0.74704	0.0217622	-0.860231	0.014486	-0.903849	0.0195258	0.0223873	-0.802959	0.101641
Kukri_c37029_761	3B	47.424	10SAU	3.089	G	-0.644277	0.0090574	-0.731844	0.0130067	-0.920411	0.013867	-0.731698	0.0116141	-0.88432	0.0200034	-0.74704	0.0217622	-0.860231	0.014486	-0.903849	0.0195258	0.0223873	-0.802959	0.101641
Kukri_c37029_761	3B	47.424	10WOH	3.648	G	-0.644277	0.0090574	-0.731844	0.0130067	-0.920411	0.013867	-0.731698	0.0116141	-0.88432	0.0200034	-0.74704	0.0217622	-0.860231	0.014486	-0.903849	0.0195258	0.0223873	-0.802959	0.101641
Kukri_c37029_761	3B	47.424	BLUEs	3.453	G	-0.644277	0.0090574	-0.731844	0.0130067	-0.920411	0.013867	-0.731698	0.0116141	-0.88432	0.0200034	-0.74704	0.0217622	-0.860231	0.014486	-0.903849	0.0195258	0.0223873	-0.802959	0.101641
RAC875_c8755_314	3B	47.424	10AND	3.165	G	-0.672448	0.00997676	-0.700109	0.0113094	-0.955296	0.0147301	-0.749239	0.0117405	-0.921907	0.0215513	-0.758543	0.0222319	-0.902418	0.0157301	-0.952246	0.0215094	0.0236039	-0.826526	0.118056
RAC875_c8755_314	3B	47.424	10JAN	3.48	G	-0.672448	0.00997676	-0.700109	0.0113094	-0.955296	0.0147301	-0.749239	0.0117405	-0.921907	0.0215513	-0.758543	0.0222319	-0.902418	0.0157301	-0.952246	0.0215094	0.0236039	-0.826526	0.118056
RAC875_c8755_314	3B	47.424	10SAU	3.139	G	-0.672448	0.00997676	-0.700109	0.0113094	-0.955296	0.0147301	-0.749239	0.0117405	-0.921907	0.0215513	-0.758543	0.0222319	-0.902418	0.0157301	-0.952246	0.0215094	0.0236039	-0.826526	0.118056
RAC875_c8755_314	3B	47.424	10SEL	3.055	G	-0.672448	0.00997676	-0.700109	0.0113094	-0.955296	0.0147301	-0.749239	0.0117405	-0.921907	0.0215513	-0.758543	0.0222319	-0.902418	0.0157301	-0.952246	0.0215094	0.0236039	-0.826526	0.118056
RAC875_c8755_314	3B	47.424	10WOH	3.963	G	-0.672448	0.00997676	-0.700109	0.0113094	-0.955296	0.0147301	-0.749239	0.0117405	-0.921907	0.0215513	-0.758543	0.0222319	-0.902418	0.0157301	-0.952246	0.0215094	0.0236039	-0.826526	0.118056
RAC875_c8755_314	3B	47.424	BLUEs	3.592	G	-0.672448	0.00997676	-0.700109	0.0113094	-0.955296	0.0147301	-0.749239	0.0117405	-0.921907	0.0215513	-0.758543	0.0222319	-0.902418	0.0157301	-0.952246	0.0215094	0.0236039	-0.826526	0.118056
BobWhite_c10476_790	3B	62.9293	10AND	3.047	G	-0.71909	0.0242361	-0.494696	0.0106802	-0.61628	0.00572593	-0.685611	0.0157689	-0.599012	0.0151589	-0.576196	0.017487	-0.712708	0.0156964	-0.506116	0.00795478	0.0213409	-0.613714	0.0873794
Excalibur_c46437_169	3B	62.9293	10AND	3.047	T	-0.71909	0.0242361	-0.494696	0.0106802	-0.61628	0.00572593	-0.685611	0.0157689	-0.599012	0.0151589	-0.576196	0.017487	-0.712708	0.0156964	-0.506116	0.00795478	0.0213409	-0.613714	0.0873794
RAC875_c26639_367	3B	62.9293	10AND	3.047	T	-0.71909	0.0242361	-0.494696	0.0106802	-0.61628	0.00572593	-0.685611	0.0157689	-0.599012	0.0151589	-0.576196	0.017487	-0.712708	0.0156964	-0.506116	0.00795478	0.0213409	-0.613714	0.0873794
RAC875_rep_c108478_245	3B	62.9293	10AND	3.047	A	-0.71909	0.0242361	-0.494696	0.0106802	-0.61628	0.00572593	-0.685611	0.0157689	-0.599012	0.0151589	-0.576196	0.017487	-0.712708	0.0156964	-0.506116	0.00795478	0.0213409	-0.613714	0.0873794
wsnp_CAP11_c2309_1201554	3B	62.9293	10AND	3.047	C	-0.71909	0.0242361	-0.494696	0.0106802	-0.61628	0.00572593	-0.685611	0.0157689	-0.599012	0.0151589	-0.576196	0.017487	-0.712708	0.0156964	-0.506116	0.00795478	0.0213409	-0.613714	0.0873794
wsnp_JD_rep_c63810_40704815	3B	62.9293	10AND	3.047	G	-0.71909	0.0242361	-0.494696	0.0106802	-0.61628	0.00572593	-0.685611	0.0157689	-0.599012	0.0151589	-0.576196	0.017487	-0.712708	0.0156964	-0.506116	0.00795478	0.0213409	-0.613714	0.0873794
BS00010316_51	3B	64.4802	10AND	3.127	G	-0.590706	0.0194282	-0.503572	0.0141348	-0.496307	0.00881225	-0.598056	0.0161823	-0.433938	0.00955299	-0.421255	0.0158949	-0.498292	0.00459924	-0.502911	0.0115894	0.0185436	-0.50563	0.0634617
BS00097541_51	3B	64.4802	10AND	3.127	C	-0.590706	0.0194282	-0.503572	0.0141348	-0.496307	0.00881225	-0.598056	0.0161823	-0.433938	0.00955299	-0.421255	0.0158949	-0.498292	0.00459924	-0.502911	0.0115894	0.0185436	-0.50563	0.0634617
Tdurum_contig59953_220	3B	94.8159	09AND	3.012	C	1.78053	0.031324	1.78907	0.0337459	2.23584	0.0393187	1.85882	0.0391284	2.20698	0.0535734	1.58987	0.0314496	1.90134	0.0304729	1.68014	0.0330936	0.0489519	1.88032	0.231987
Tdurum_contig59953_220	3B	94.8159	09WOH	3.67	C	1.78053	0.031324	1.78907	0.0337459	2.23584	0.0393187	1.85882	0.0391284	2.20698	0.0535734	1.58987	0.0314496	1.90134	0.0304729	1.68014	0.0330936	0.0489519	1.88032	0.231987
Tdurum_contig59953_220	3B	94.8159	10AND	4.594	C	1.78053	0.031324	1.78907	0.0337459	2.23584	0.0393187	1.85882	0.0391284	2.20698	0.0535734	1.58987	0.0314496	1.90134	0.0304729	1.68014	0.0330936	0.0489519	1.88032	0.231987
Tdurum_contig59953_220	3B	94.8159	10JAN	4.747	C	1.78053	0.031324	1.78907	0.0337459	2.23584	0.0393187	1.85882	0.0391284	2.20698	0.0535734	1.58987	0.0314496	1.90134	0.0304729	1.68014	0.0330936	0.0489519	1.88032	0.231987
Tdurum_contig59953_220	3B	94.8159	10SAU	3.342	C	1.78053	0.031324	1.78907	0.0337459	2.23584	0.0393187	1.85882	0.0391284	2.20698	0.0535734	1.58987	0.0314496	1.90134	0.0304729	1.68014	0.0330936	0.0489519	1.88032	0.231987
Tdurum_contig59953_220	3B	94.8159	10SEL	3.271	C	1.78053	0.031324	1.78907	0.0337459	2.23584	0.0393187	1.85882	0.0391284	2.20698	0.0535734	1.58987	0.0314496	1.90134	0.0304729	1.68014	0.0330936	0.0489519	1.88032	0.231987
Tdurum_contig59953_220	3B	94.8159	10WOH	3.113	C	1.78053	0.031324	1.78907	0.0337459	2.23584	0.0393187	1.85882	0.0391284	2.20698	0.0535734	1.58987	0.0314496	1.90134	0.0304729	1.68014	0.0330936	0.0489519	1.88032	0.231987
Tdurum_contig59953_220	3B	94.8159	BLUEs	4.448	C	1.78053	0.031324	1.78907	0.0337459	2.23584	0.0393187	1.85882	0.0391284	2.20698	0.0535734	1.58987	0.0314496	1.90134	0.0304729	1.68014	0.0330936	0.0489519	1.88032	0.231987
BS00056737_51	3B	111.413	10WOH	3.835	A	0.653001	0.0163996	0.813443	0.0174159	0.763756	0.00994648	0.365416	0.00784827	0.488489	0.00441909	0.592144	0.0194475	0.773952	0.0191071	0.832985	0.029409	0.0164322	0.660398	0.168212
CAP11_c59_418	3B	111.413	10WOH	3.379	C	0.613157	0.0139065	0.779636	0.0154545	0.687522	0.00664043	0.338112	0.0070467	0.457567	0.00328058	0.598389	0.0197386	0.732917	0.0169481	0.779242	0.0254433	0.013753	0.623318	0.157853
CAP8_c42_161	3B	111.413	10WOH	3.41	A	0.616037	0.0140969	0.782043	0.0156272	0.687631	0.00670548	0.336468	0.00709789	0.457317	0.00332488	0.599121	0.0198694	0.734909	0.0170689	0.783322	0.0256067	0.0139031	0.624606	0.159395
Kukri_c9256_1485	3B	111.413	10WOH	3.194	C	0.602604	0.0130994	0.792274	0.0152088	0.701318	0.00666978	0.347984	0.00629992	0.452364	0.00309945	0.548482	0.0150467	0.716884	0.0130268	0.773749	0.020879	0.0123759	0.616957	0.158904
RAC875_c24972_708	3B	111.413	10WOH	3.41	G	0.616037	0.0140969	0.782043	0.0156272	0.687631	0.00670548	0.336468	0.00709789	0.457317	0.00332488	0.599121	0.0198694	0.734909	0.0170689	0.783322	0.0256067	0.0139031	0.624606	0.159395
RFL_Contig2578_862	3B	111.413	10WOH	3.338	C	0.614893	0.0143626	0.776865	0.0157224	0.684873	0.00672543	0.352326	0.0078932	0.459759	0.00338823	0.592897	0.0196028	0.731795	0.0168144	0.776794	0.0252892	0.0141003	0.623775	0.153004
wsnp_CAP11_c59_99317	3B	111.413	10WOH	3.41	C	0.616037	0.0140969	0.782043	0.0156272	0.687631	0.00670548	0.336468	0.00709789	0.457317	0.00332488	0.599121	0.0198694	0.734909	0.0170689	0.783322	0.0256067	0.0139031	0.624606	0.159395
wsnp_CAP11_c59_99702	3B	111.413	10WOH	3.072	A	0.569017	0.0126315	0.720566	0.013474	0.615983	0.0056659	0.300313	0.00531089	0.41629	0.00276853	0.573484	0.0184516	0.669767	0.0135464	0.735807	0.021641	0.0120942	0.575153	0.150422
wsnp_CAP11_c59_99769	3B	111.413	10WOH	3.375	C	0.613086	0.0138422	0.779238	0.0154076	0.687745	0.00663334	0.337898	0.00699088	0.45696	0.00326321	0.597986	0.0196599	0.732259	0.016936	0.779086	0.0253905	0.0137144	0.623032	0.157878
wsnp_Ex_c33879_42293206	3B	111.413	10WOH	3.531	G	0.622109	0.0137914	0.799686	0.0156088	0.735319	0.0081744	0.397764	0.009253	0.506767	0.00468892	0.605572	0.0192852	0.742774	0.0156452	0.814363	0.0264397	0.0148965	0.653044	0.147418
Excalibur_c19658_127	3D	3.2	09SEL	3.711	G	1.09478	0.00705406	1.58973	0.0183326	1.60797	0.0143964	0.259483	0.000147105	1.40557	0.0138409	0.124264	0.000233385	1.21508	0.0141461	0.774872	0.00405878	0.00934359	1.00897	0.573519
Excalibur_c19658_127	3D	3.2	09WOH	3.345	G	1.09478	0.00705406	1.58973	0.0183326	1.60797	0.0143964	0.259483	0.000147105	1.40557	0.0138409	0.124264	0.000233385	1.21508	0.0141461	0.774872	0.00405878	0.00934359	1.00897	0.573519
Excalibur_c19658_127	3D	3.2	10JAN	3.439	G	1.09478	0.00705406	1.58973	0.0183326	1.60797	0.0143964	0.259483	0.000147105	1.40557	0.0138409	0.124264	0.000233385	1.21508	0.0141461	0.774872	0.00405878	0.00934359	1.00897	0.573519
Kukri_c24488_431	3D	3.2	09SEL	3.717	A	1.10204	0.00763033	1.59319	0.018761	1.61043	0.0147603	0.266013	0.000188255	1.41073	0.0145087	0.133864	0.000138382	1.2185	0.0142155	0.782975	0.00420076	0.0100429	1.01472	0.571419
Kukri_c24488_431	3D	3.2	09WOH	3.346	A	1.10204	0.00763033	1.59319	0.018761	1.61043	0.0147603	0.266013	0.000188255	1.41073	0.0145087	0.133864	0.000138382	1.2185	0.0142155	0.782975	0.00420076	0.0100429	1.01472	0.571419
Kukri_c24488_431	3D	3.2	10JAN	3.459	A	1.10204	0.00763033	1.59319	0.018761	1.61043	0.0147603	0.266013	0.000188255	1.41073	0.0145087	0.133864	0.000138382	1.2185	0.0142155	0.782975	0.00420076	0.0100429	1.01472	0.571419
BS00022160_51	4A	63.6	09AND	3.496	T	-0.800141	0.0252396	-0.785462	0.0211634	-0.746918	0.0248453	-0.354014	0.0184826	-0.413192	0.0102826	-0.700139	0.031805	-0.650669	0.0192306	-0.574737	0.0175723	0.02454	-0.628159	0.168325
BS00022160_51	4A	63.6	09SEL	3.132	T	-0.800141	0.0252396	-0.785462	0.0211634	-0.746918	0.0248453	-0.354014	0.0184826	-0.413192	0.0102826	-0.700139	0.031805	-0.650669	0.0192306	-0.574737	0.0175723	0.02454	-0.628159	0.168325
BS00022160_51	4A	63.6	10SAU	3.754	T	-0.800141	0.0252396	-0.785462	0.0211634	-0.746918	0.0248453	-0.354014	0.0184826	-0.413192	0.0102826	-0.700139	0.031805	-0.650669	0.0192306	-0.574737	0.0175723	0.02454	-0.628159	0.168325
Ex_c66324_1151	4A	78.4	10SEL	3.476	C	-0.404376	0.00406235	-0.622097	0.0106816	-0.752546	0.00935261	-0.445186	0.00485932	-0.628118	0.00870821	-0.255204	0.000649777	-0.815643	0.0276753	-0.4143	0.00789349	0.0093922	-0.542184	0.192693
wsnp_Ex_c13031_20625900	4A	78.4	10SEL	3.476	G	-0.404376	0.00406235	-0.622097	0.0106816	-0.752546	0.00935261	-0.445186	0.00485932	-0.628118	0.00870821	-0.255204	0.000649777	-0.815643	0.0276753	-0.4143	0.00789349	0.0093922	-0.542184	0.192693
wsnp_Ex_rep_c66324_64493429	4A	78.4	10SEL	3.476	C	-0.404376	0.00406235	-0.622097	0.0106816	-0.752546	0.00935261	-0.445186	0.00485932	-0.628118	0.00870821	-0.255204	0.000649777	-0.815643	0.0276753	-0.4143	0.00789349	0.0093922	-0.542184	0.192693
wsnp_Ku_c4924_8816643	4A	85.5	09WOH	3.297	G	0.665752	0.0151948	0.762739	0.0170624	1.04027	0.0292047	0.438857	0.014623	0.829314	0.0259641	0.514249	0.00740238	0.788191	0.019735	0.627385	0.0114893	0.0227548	0.708344	0.19004
RAC875_c56535_256	4A	111.1	09SEL	3.252	A	0.653093	0.00247162	1.77188	0.0187652	1.95764	0.0147926	0.652151	0.00853432	0.793401	0.00126088	0.855809	0.00987896	1.46177	0.023076	0.710974	0.00950915	0.00981026	1.10709	0.537549
RAC875_c56535_256	4A	111.1	09WOH	3.356	A	0.653093	0.00247162	1.77188	0.0187652	1.95764	0.0147926	0.652151	0.00853432	0.793401	0.00126088	0.855809	0.00987896	1.46177	0.023076	0.710974	0.00950915	0.00981026	1.10709	0.537549
Kukri_c20012_1362	4A	111.9	10JAN	3.841	A	-1.253	0.011619	-0.569891	0.000895019	-1.20371	0.000976616	-1.0434	0.00821255	-1.72157	0.0151024	-1.12625	0.0142543	-0.916182	0.00229475	-1.07661	0.00529768	0.00942389	-1.11383	0.324749
Kukri_c20012_1425	4A	111.9	10JAN	3.78	T	-1.28185	0.0119305	-0.597887	0.000974997	-1.21682	0.00101839	-1.0544	0.0087548	-1.71993	0.0152268	-1.14233	0.0144283	-0.949495	0.00248274	-1.09252	0.00566993	0.00956481	-1.1319	0.316586
wsnp_Ex_c41313_48161689	4A	111.9	10JAN	3.879	A	-1.2574	0.0116599	-0.581993	0.000943043	-1.20978	0.000980412	-1.04808	0.00821584	-1.73129	0.0152533	-1.1351	0.0144767	-0.925575	0.0022998	-1.08862	0.00530045	0.0095323	-1.12223	0.323863
BS00072157_51	4A	118.1	10AND	3.388	A	-0.915186	0.0126593	-0.839166	0.0119335	-0.980195	0.00801256	-0.956382	0.00786275	-1.04375	0.0124576	-0.649477	0.0102733	-1.13431	0.00991881	-0.938135	0.00792163	0.0196041	-0.932075	0.14397
BS00072157_51	4A	118.1	10JAN	3.013	A	-0.915186	0.0126593	-0.839166	0.0119335	-0.980195	0.00801256	-0.956382	0.00786275	-1.04375	0.0124576	-0.649477	0.0102733	-1.13431	0.00991881	-0.938135	0.00792163	0.0196041	-0.932075	0.14397
BS00072157_51	4A	118.1	10SEL	3.14	A	-0.915186	0.0126593	-0.839166	0.0119335	-0.980195	0.00801256	-0.956382	0.00786275	-1.04375	0.0124576	-0.649477	0.0102733	-1.13431	0.00991881	-0.938135	0.00792163	0.0196041	-0.932075	0.14397
BS00072157_51	4A	118.1	BLUEs	3.086	A	-0.915186	0.0126593	-0.839166	0.0119335	-0.980195	0.00801256	-0.956382	0.00786275	-1.04375	0.0124576	-0.649477	0.0102733	-1.13431	0.00991881	-0.938135	0.00792163	0.0196041	-0.932075	0.14397
Kukri_c56014_275	4A	120.4	10AND	3.129	A	-1.4086	0.0112939	-0.726216	0.00113434	-1.6571	0.00163215	-1.46466	0.0145693	-2.14999	0.0183486	-1.32061	0.0164848	-1.25681	0.00336063	-1.32912	0.00628995	0.0122231	-1.41414	0.399474
Kukri_c56014_275	4A	120.4	10JAN	4.703	A	-1.4086	0.0112939	-0.726216	0.00113434	-1.6571	0.00163215	-1.46466	0.0145693	-2.14999	0.0183486	-1.32061	0.0164848	-1.25681	0.00336063	-1.32912	0.00628995	0.0122231	-1.41414	0.399474
wsnp_JD_c27162_22206547	4A	120.4	10JAN	3.769	T	0.361787	0.000884334	0.888004	0.00622351	1.64076	0.0176748	0.757425	0.00891029	1.65494	0.0260466	0.907882	0.0105861	0.944523	0.01259	0.552457	0.00722958	0.0120819	0.963472	0.465895
Kukri_c40856_320	4A	128.2	10JAN	3.273	A	-0.793154	0.0202738	-0.703152	0.00997294	-0.697744	0.00544962	-0.618855	0.0173832	-0.820198	0.0172734	-0.417868	0.0058515	-0.792683	0.0154482	-0.742117	0.0231484	0.016505	-0.698221	0.130746
Kukri_c40856_320	4A	128.2	BLUEs	3	A	-0.793154	0.0202738	-0.703152	0.00997294	-0.697744	0.00544962	-0.618855	0.0173832	-0.820198	0.0172734	-0.417868	0.0058515	-0.792683	0.0154482	-0.742117	0.0231484	0.016505	-0.698221	0.130746
GENE-0689_30	4A	133.6	10JAN	3.649	T	-0.950818	0.00494844	-0.554507	0.00116479	-1.18406	0.00222874	-0.879329	0.00801511	-1.67848	0.0133106	-0.749301	0.00379404	-0.652531	0.00148429	-0.938308	0.00989654	0.00580892	-0.948417	0.353708
Kukri_c20949_956	4A	136.7	09WOH	3.487	C	-0.806375	0.0183035	-0.726648	0.0159382	-1.02865	0.0231203	-0.792634	0.0371304	-1.00602	0.0214614	-0.650389	0.0191834	-0.633247	0.0204658	-0.707447	0.0322852	0.0237048	-0.793927	0.150553
Kukri_c20949_956	4A	136.7	10AND	3.773	C	-0.806375	0.0183035	-0.726648	0.0159382	-1.02865	0.0231203	-0.792634	0.0371304	-1.00602	0.0214614	-0.650389	0.0191834	-0.633247	0.0204658	-0.707447	0.0322852	0.0237048	-0.793927	0.150553
Kukri_c20949_956	4A	136.7	10JAN	4.365	C	-0.806375	0.0183035	-0.726648	0.0159382	-1.02865	0.0231203	-0.792634	0.0371304	-1.00602	0.0214614	-0.650389	0.0191834	-0.633247	0.0204658	-0.707447	0.0322852	0.0237048	-0.793927	0.150553
Kukri_c20949_956	4A	136.7	BLUEs	3.538	C	-0.806375	0.0183035	-0.726648	0.0159382	-1.02865	0.0231203	-0.792634	0.0371304	-1.00602	0.0214614	-0.650389	0.0191834	-0.633247	0.0204658	-0.707447	0.0322852	0.0237048	-0.793927	0.150553
RAC875_c54248_499	4A	136.7	09WOH	3.298	C	-0.788358	0.0172987	-0.691927	0.01421	-0.988396	0.0199914	-0.786369	0.0369627	-1.00222	0.0212356	-0.633927	0.0182491	-0.608945	0.019406	-0.683116	0.0308942	0.0221144	-0.772907	0.151308
RAC875_c54248_499	4A	136.7	10AND	3.78	C	-0.788358	0.0172987	-0.691927	0.01421	-0.988396	0.0199914	-0.786369	0.0369627	-1.00222	0.0212356	-0.633927	0.0182491	-0.608945	0.019406	-0.683116	0.0308942	0.0221144	-0.772907	0.151308
RAC875_c54248_499	4A	136.7	10JAN	4.403	C	-0.788358	0.0172987	-0.691927	0.01421	-0.988396	0.0199914	-0.786369	0.0369627	-1.00222	0.0212356	-0.633927	0.0182491	-0.608945	0.019406	-0.683116	0.0308942	0.0221144	-0.772907	0.151308
RAC875_c54248_499	4A	136.7	BLUEs	3.423	C	-0.788358	0.0172987	-0.691927	0.01421	-0.988396	0.0199914	-0.786369	0.0369627	-1.00222	0.0212356	-0.633927	0.0182491	-0.608945	0.019406	-0.683116	0.0308942	0.0221144	-0.772907	0.151308
RAC875_rep_c104791_486	4A	136.7	09WOH	3.448	A	-0.795477	0.0177877	-0.731488	0.0160151	-1.033	0.0227625	-0.819949	0.0381771	-1.04355	0.0218022	-0.642445	0.0186254	-0.630536	0.0199367	-0.716515	0.0329343	0.0235723	-0.80162	0.160004
RAC875_rep_c104791_486	4A	136.7	10AND	3.938	A	-0.795477	0.0177877	-0.731488	0.0160151	-1.033	0.0227625	-0.819949	0.0381771	-1.04355	0.0218022	-0.642445	0.0186254	-0.630536	0.0199367	-0.716515	0.0329343	0.0235723	-0.80162	0.160004
RAC875_rep_c104791_486	4A	136.7	10JAN	4.585	A	-0.795477	0.0177877	-0.731488	0.0160151	-1.033	0.0227625	-0.819949	0.0381771	-1.04355	0.0218022	-0.642445	0.0186254	-0.630536	0.0199367	-0.716515	0.0329343	0.0235723	-0.80162	0.160004
RAC875_rep_c104791_486	4A	136.7	BLUEs	3.536	A	-0.795477	0.0177877	-0.731488	0.0160151	-1.033	0.0227625	-0.819949	0.0381771	-1.04355	0.0218022	-0.642445	0.0186254	-0.630536	0.0199367	-0.716515	0.0329343	0.0235723	-0.80162	0.160004
Excalibur_c13811_1086	4A	146	10AND	3.359	C	-0.675729	0.0119724	-0.209072	0.00113653	-0.69303	0.00746258	-0.693248	0.0223631	-0.76456	0.0150226	-0.575788	0.0158803	-0.168647	4.84272e-05	-0.422581	0.00804876	0.00980522	-0.525332	0.231923
Excalibur_c13811_1086	4A	146	10JAN	3.018	C	-0.675729	0.0119724	-0.209072	0.00113653	-0.69303	0.00746258	-0.693248	0.0223631	-0.76456	0.0150226	-0.575788	0.0158803	-0.168647	4.84272e-05	-0.422581	0.00804876	0.00980522	-0.525332	0.231923
RFL_Contig2531_1872	4A	150.6	10JAN	4.309	A	-1.20299	0.00681659	-0.831451	0.00164779	-1.85361	0.00414309	-1.23745	0.00715798	-2.04736	0.0125965	-1.10685	0.00883804	-1.02858	0.00136877	-1.16497	0.00457359	0.00826746	-1.30916	0.418574
BS00059454_51	4A	153.9	10AND	3.008	G	-0.752886	0.0145883	-0.250857	0.00203972	-0.726534	0.00474553	-0.671445	0.013206	-0.857329	0.0160946	-0.622208	0.014984	-0.288333	3.05421e-05	-0.580514	0.00901666	0.0114035	-0.593763	0.217225
BS00059454_51	4A	153.9	10JAN	3.548	G	-0.752886	0.0145883	-0.250857	0.00203972	-0.726534	0.00474553	-0.671445	0.013206	-0.857329	0.0160946	-0.622208	0.014984	-0.288333	3.05421e-05	-0.580514	0.00901666	0.0114035	-0.593763	0.217225
Excalibur_c74390_108	4A	153.9	09AND	3.194	A	-0.948885	0.0228395	-0.462023	0.00819341	-0.806244	0.0126448	-0.388868	0.0087178	-0.710268	0.0129282	-0.503437	0.0153372	-0.397086	0.0102468	-0.397983	0.0125544	0.0139308	-0.576849	0.216152
Kukri_rep_c85536_598	4A	158.7	10JAN	3.224	C	-1.19829	0.0119672	-0.445299	0.000953927	-1.48665	0.0085017	-1.12222	0.0113464	-1.48651	0.0121577	-0.884367	0.00833654	-0.635001	7.30411e-05	-0.679615	0.00114976	0.00864807	-0.992244	0.393561
Kukri_c8973_1986	4B	56.4	09AND	5.158	C	2.00971	0.0581034	1.94289	0.0355407	1.57632	0.0250365	1.03997	0.039754	1.03249	0.017513	1.62873	0.0523317	2.1492	0.0630435	1.93782	0.0608527	0.0493728	1.66464	0.431747
Kukri_c8973_1986	4B	56.4	09SEL	4.536	C	2.00971	0.0581034	1.94289	0.0355407	1.57632	0.0250365	1.03997	0.039754	1.03249	0.017513	1.62873	0.0523317	2.1492	0.0630435	1.93782	0.0608527	0.0493728	1.66464	0.431747
Kukri_c8973_1986	4B	56.4	10SAU	4.949	C	2.00971	0.0581034	1.94289	0.0355407	1.57632	0.0250365	1.03997	0.039754	1.03249	0.017513	1.62873	0.0523317	2.1492	0.0630435	1.93782	0.0608527	0.0493728	1.66464	0.431747
Kukri_c8973_1986	4B	56.4	10SEL	5.868	C	2.00971	0.0581034	1.94289	0.0355407	1.57632	0.0250365	1.03997	0.039754	1.03249	0.017513	1.62873	0.0523317	2.1492	0.0630435	1.93782	0.0608527	0.0493728	1.66464	0.431747
Kukri_c8973_1986	4B	56.4	10WOH	5.714	C	2.00971	0.0581034	1.94289	0.0355407	1.57632	0.0250365	1.03997	0.039754	1.03249	0.017513	1.62873	0.0523317	2.1492	0.0630435	1.93782	0.0608527	0.0493728	1.66464	0.431747
Kukri_c8973_1986	4B	56.4	BLUEs	4.854	C	2.00971	0.0581034	1.94289	0.0355407	1.57632	0.0250365	1.03997	0.039754	1.03249	0.017513	1.62873	0.0523317	2.1492	0.0630435	1.93782	0.0608527	0.0493728	1.66464	0.431747
RAC875_c13639_2159	4B	56.4	09AND	4.647	C	1.9351	0.0551077	1.89276	0.0359069	1.51463	0.0241515	0.954416	0.0394874	0.972687	0.0148393	1.55518	0.0490227	2.10428	0.0614791	1.87191	0.0601538	0.0467565	1.60012	0.438476
RAC875_c13639_2159	4B	56.4	09SEL	4.225	C	1.9351	0.0551077	1.89276	0.0359069	1.51463	0.0241515	0.954416	0.0394874	0.972687	0.0148393	1.55518	0.0490227	2.10428	0.0614791	1.87191	0.0601538	0.0467565	1.60012	0.438476
RAC875_c13639_2159	4B	56.4	10SAU	4.347	C	1.9351	0.0551077	1.89276	0.0359069	1.51463	0.0241515	0.954416	0.0394874	0.972687	0.0148393	1.55518	0.0490227	2.10428	0.0614791	1.87191	0.0601538	0.0467565	1.60012	0.438476
RAC875_c13639_2159	4B	56.4	10SEL	5.443	C	1.9351	0.0551077	1.89276	0.0359069	1.51463	0.0241515	0.954416	0.0394874	0.972687	0.0148393	1.55518	0.0490227	2.10428	0.0614791	1.87191	0.0601538	0.0467565	1.60012	0.438476
RAC875_c13639_2159	4B	56.4	10WOH	5.174	C	1.9351	0.0551077	1.89276	0.0359069	1.51463	0.0241515	0.954416	0.0394874	0.972687	0.0148393	1.55518	0.0490227	2.10428	0.0614791	1.87191	0.0601538	0.0467565	1.60012	0.438476
RAC875_c13639_2159	4B	56.4	BLUEs	4.334	C	1.9351	0.0551077	1.89276	0.0359069	1.51463	0.0241515	0.954416	0.0394874	0.972687	0.0148393	1.55518	0.0490227	2.10428	0.0614791	1.87191	0.0601538	0.0467565	1.60012	0.438476
wsnp_JD_c1549_2185341	4B	56.4	09AND	4.243	T	1.38572	0.0345143	0.961963	0.0134578	0.998524	0.00701953	0.323254	0.00940973	0.621035	0.0048377	0.562765	0.00761667	0.790069	0.0209006	0.408345	0.00873517	0.0123743	0.756459	0.351045
Tdurum_contig51818_145	4B	61	09AND	3.909	A	1.01304	0.0283355	0.825686	0.0164531	1.1507	0.02716	0.468132	0.0174526	0.931276	0.0263698	0.69431	0.023643	0.745307	0.019691	0.581742	0.0176826	0.025632	0.801275	0.22621
Tdurum_contig51818_145	4B	61	09WOH	4.014	A	1.01304	0.0283355	0.825686	0.0164531	1.1507	0.02716	0.468132	0.0174526	0.931276	0.0263698	0.69431	0.023643	0.745307	0.019691	0.581742	0.0176826	0.025632	0.801275	0.22621
Tdurum_contig51818_145	4B	61	10JAN	3.667	A	1.01304	0.0283355	0.825686	0.0164531	1.1507	0.02716	0.468132	0.0174526	0.931276	0.0263698	0.69431	0.023643	0.745307	0.019691	0.581742	0.0176826	0.025632	0.801275	0.22621
Tdurum_contig51818_145	4B	61	BLUEs	3.397	A	1.01304	0.0283355	0.825686	0.0164531	1.1507	0.02716	0.468132	0.0174526	0.931276	0.0263698	0.69431	0.023643	0.745307	0.019691	0.581742	0.0176826	0.025632	0.801275	0.22621
Tdurum_contig54559_211	4B	61.8	09AND	3.362	C	1.63355	0.0345856	1.2596	0.0195528	1.86298	0.0275646	0.887038	0.0116772	1.86363	0.0374915	0.975976	0.0184116	1.77071	0.0248445	1.21625	0.00737525	0.0340164	1.43372	0.397956
Tdurum_contig54559_211	4B	61.8	09WOH	3.461	C	1.63355	0.0345856	1.2596	0.0195528	1.86298	0.0275646	0.887038	0.0116772	1.86363	0.0374915	0.975976	0.0184116	1.77071	0.0248445	1.21625	0.00737525	0.0340164	1.43372	0.397956
Tdurum_contig54559_211	4B	61.8	10JAN	4.567	C	1.63355	0.0345856	1.2596	0.0195528	1.86298	0.0275646	0.887038	0.0116772	1.86363	0.0374915	0.975976	0.0184116	1.77071	0.0248445	1.21625	0.00737525	0.0340164	1.43372	0.397956
Tdurum_contig54559_211	4B	61.8	10SEL	3.75	C	1.63355	0.0345856	1.2596	0.0195528	1.86298	0.0275646	0.887038	0.0116772	1.86363	0.0374915	0.975976	0.0184116	1.77071	0.0248445	1.21625	0.00737525	0.0340164	1.43372	0.397956
Tdurum_contig54559_211	4B	61.8	BLUEs	3.487	C	1.63355	0.0345856	1.2596	0.0195528	1.86298	0.0275646	0.887038	0.0116772	1.86363	0.0374915	0.975976	0.0184116	1.77071	0.0248445	1.21625	0.00737525	0.0340164	1.43372	0.397956
tplb0034b12_591	4B	62.6	09AND	3.485	A	0.933152	0.0310636	0.597491	0.0131773	0.928196	0.0166778	0.306279	0.00811674	0.771024	0.0200772	0.283377	0.00458194	0.538331	0.010202	0.332732	0.00244489	0.016501	0.586323	0.269449
wsnp_Ex_c40815_47789152	4B	62.6	09AND	3.32	T	0.865756	0.0254031	0.567015	0.00961215	0.890591	0.0143247	0.274933	0.00657317	0.711991	0.0174991	0.29378	0.00399427	0.517684	0.0101605	0.355587	0.00285956	0.0134159	0.559667	0.245426
wsnp_Ex_c5769_10136243	4B	62.6	09AND	3.32	T	0.865756	0.0254031	0.567015	0.00961215	0.890591	0.0143247	0.274933	0.00657317	0.711991	0.0174991	0.29378	0.00399427	0.517684	0.0101605	0.355587	0.00285956	0.0134159	0.559667	0.245426
wsnp_Ex_c5769_10136788	4B	62.6	09AND	3.386	G	0.867318	0.0244984	0.596116	0.00968296	0.928628	0.0152375	0.307331	0.0070903	0.715517	0.0162626	0.314939	0.00404361	0.582354	0.0119101	0.372038	0.00292247	0.0138527	0.58553	0.242113
wsnp_Ex_c5769_10136788	4B	62.6	09WOH	3.103	G	0.867318	0.0244984	0.596116	0.00968296	0.928628	0.0152375	0.307331	0.0070903	0.715517	0.0162626	0.314939	0.00404361	0.582354	0.0119101	0.372038	0.00292247	0.0138527	0.58553	0.242113
Kukri_rep_c104941_336	4B	63.3	09WOH	4.945	A	1.73692	0.0252304	1.71105	0.0169732	2.62402	0.0458212	1.41782	0.0283961	1.91801	0.0321535	1.70388	0.037143	1.84974	0.0299487	2.1116	0.0385453	0.0382429	1.88413	0.359179
Kukri_rep_c104941_336	4B	63.3	10JAN	3.728	A	1.73692	0.0252304	1.71105	0.0169732	2.62402	0.0458212	1.41782	0.0283961	1.91801	0.0321535	1.70388	0.037143	1.84974	0.0299487	2.1116	0.0385453	0.0382429	1.88413	0.359179
Kukri_rep_c104941_336	4B	63.3	10SAU	3.815	A	1.73692	0.0252304	1.71105	0.0169732	2.62402	0.0458212	1.41782	0.0283961	1.91801	0.0321535	1.70388	0.037143	1.84974	0.0299487	2.1116	0.0385453	0.0382429	1.88413	0.359179
Kukri_rep_c104941_336	4B	63.3	10SEL	3.172	A	1.73692	0.0252304	1.71105	0.0169732	2.62402	0.0458212	1.41782	0.0283961	1.91801	0.0321535	1.70388	0.037143	1.84974	0.0299487	2.1116	0.0385453	0.0382429	1.88413	0.359179
Kukri_rep_c104941_336	4B	63.3	10WOH	4.699	A	1.73692	0.0252304	1.71105	0.0169732	2.62402	0.0458212	1.41782	0.0283961	1.91801	0.0321535	1.70388	0.037143	1.84974	0.0299487	2.1116	0.0385453	0.0382429	1.88413	0.359179
Kukri_rep_c104941_336	4B	63.3	BLUEs	4.387	A	1.73692	0.0252304	1.71105	0.0169732	2.62402	0.0458212	1.41782	0.0283961	1.91801	0.0321535	1.70388	0.037143	1.84974	0.0299487	2.1116	0.0385453	0.0382429	1.88413	0.359179
BS00100738_51	4B	101.6	10JAN	3.083	G	0.476361	0.00374464	0.899605	0.00984822	1.07799	0.0127976	0.584898	0.00395227	1.13602	0.0173503	0.861573	0.0209802	0.922314	0.0129648	0.677423	0.00329	0.0137494	0.829523	0.232356
Tdurum_contig81113_395	4B	101.6	10JAN	3.083	C	0.476361	0.00374464	0.899605	0.00984822	1.07799	0.0127976	0.584898	0.00395227	1.13602	0.0173503	0.861573	0.0209802	0.922314	0.0129648	0.677423	0.00329	0.0137494	0.829523	0.232356
Tdurum_contig81113_401	4B	101.6	10JAN	3.083	G	0.476361	0.00374464	0.899605	0.00984822	1.07799	0.0127976	0.584898	0.00395227	1.13602	0.0173503	0.861573	0.0209802	0.922314	0.0129648	0.677423	0.00329	0.0137494	0.829523	0.232356
tplb0056o05_409	4B	101.6	09WOH	3.587	C	1.39011	0.0148127	1.53682	0.0140625	1.86577	0.0218798	0.788338	0.0126368	1.22446	0.0153531	0.972355	0.0100091	1.52076	0.0205403	1.46852	0.0221854	0.0202775	1.34589	0.342144
tplb0056o05_409	4B	101.6	10WOH	3.341	C	1.39011	0.0148127	1.53682	0.0140625	1.86577	0.0218798	0.788338	0.0126368	1.22446	0.0153531	0.972355	0.0100091	1.52076	0.0205403	1.46852	0.0221854	0.0202775	1.34589	0.342144
tplb0056o05_409	4B	101.6	BLUEs	3.23	C	1.39011	0.0148127	1.53682	0.0140625	1.86577	0.0218798	0.788338	0.0126368	1.22446	0.0153531	0.972355	0.0100091	1.52076	0.0205403	1.46852	0.0221854	0.0202775	1.34589	0.342144
BS00081120_51	5A	11	10AND	3.92	C	-0.24054	0.00416405	-0.190106	0.00186858	-0.439669	0.00401184	-0.862058	0.0225783	-0.596558	0.0118669	-0.568516	0.0170222	-0.411626	0.000533938	-0.633305	0.0112757	0.0125194	-0.492797	0.2195
RAC875_rep_c72709_270	5A	11	10AND	3.921	C	-0.239031	0.00408639	-0.184414	0.00173305	-0.439645	0.00397164	-0.860978	0.0224454	-0.598574	0.0119782	-0.569991	0.0170673	-0.408807	0.000490385	-0.632748	0.011123	0.0124162	-0.491773	0.220926
wsnp_CAP11_c951_572693	5A	11	10SAU	3.252	A	0.922847	0.00598337	0.772716	0.00142719	1.02438	0.00700696	0.811077	0.0111033	1.05177	0.0161276	1.10923	0.0243745	1.29672	0.0170732	0.884508	0.0126626	0.0122295	0.984157	0.172331
wsnp_CAP11_c951_572693	5A	11	10SEL	3.002	A	0.922847	0.00598337	0.772716	0.00142719	1.02438	0.00700696	0.811077	0.0111033	1.05177	0.0161276	1.10923	0.0243745	1.29672	0.0170732	0.884508	0.0126626	0.0122295	0.984157	0.172331
wsnp_Ex_c356_698872	5A	11	10JAN	3.466	A	0.610466	0.00161729	0.564492	0.00178997	1.12913	0.00999513	0.298677	0.00311666	1.2476	0.021552	0.477085	0.00308683	0.930063	0.0211667	0.303878	0.00338387	0.00614436	0.695175	0.364655
wsnp_Ku_c4389_7970859	5A	11	10JAN	3.466	A	0.610466	0.00161729	0.564492	0.00178997	1.12913	0.00999513	0.298677	0.00311666	1.2476	0.021552	0.477085	0.00308683	0.930063	0.0211667	0.303878	0.00338387	0.00614436	0.695175	0.364655
BS00076190_51	5A	16.7	09SEL	5.69	A	0.778374	0.0204319	1.48384	0.057913	1.48196	0.0582715	1.19722	0.0495628	1.15605	0.0413263	0.918943	0.0293787	1.60897	0.0638338	1.40045	0.0480008	0.0609302	1.25323	0.293634
BS00076190_51	5A	16.7	09WOH	4.963	A	0.778374	0.0204319	1.48384	0.057913	1.48196	0.0582715	1.19722	0.0495628	1.15605	0.0413263	0.918943	0.0293787	1.60897	0.0638338	1.40045	0.0480008	0.0609302	1.25323	0.293634
BS00076190_51	5A	16.7	10AND	5.921	A	0.778374	0.0204319	1.48384	0.057913	1.48196	0.0582715	1.19722	0.0495628	1.15605	0.0413263	0.918943	0.0293787	1.60897	0.0638338	1.40045	0.0480008	0.0609302	1.25323	0.293634
BS00076190_51	5A	16.7	10JAN	4.151	A	0.778374	0.0204319	1.48384	0.057913	1.48196	0.0582715	1.19722	0.0495628	1.15605	0.0413263	0.918943	0.0293787	1.60897	0.0638338	1.40045	0.0480008	0.0609302	1.25323	0.293634
BS00076190_51	5A	16.7	10SAU	3.506	A	0.778374	0.0204319	1.48384	0.057913	1.48196	0.0582715	1.19722	0.0495628	1.15605	0.0413263	0.918943	0.0293787	1.60897	0.0638338	1.40045	0.0480008	0.0609302	1.25323	0.293634
BS00076190_51	5A	16.7	10SEL	6.965	A	0.778374	0.0204319	1.48384	0.057913	1.48196	0.0582715	1.19722	0.0495628	1.15605	0.0413263	0.918943	0.0293787	1.60897	0.0638338	1.40045	0.0480008	0.0609302	1.25323	0.293634
BS00076190_51	5A	16.7	10WOH	6.424	A	0.778374	0.0204319	1.48384	0.057913	1.48196	0.0582715	1.19722	0.0495628	1.15605	0.0413263	0.918943	0.0293787	1.60897	0.0638338	1.40045	0.0480008	0.0609302	1.25323	0.293634
BS00076190_51	5A	16.7	BLUEs	6.053	A	0.778374	0.0204319	1.48384	0.057913	1.48196	0.0582715	1.19722	0.0495628	1.15605	0.0413263	0.918943	0.0293787	1.60897	0.0638338	1.40045	0.0480008	0.0609302	1.25323	0.293634
RAC875_c81616_116	5A	16.7	10AND	3.461	A	-0.379713	0.00794838	-0.60233	0.0120382	-0.715822	0.00866648	-0.659733	0.010389	-0.683742	0.0116763	-0.578012	0.0194283	-0.71486	0.0120988	-0.749251	0.0171097	0.0189028	-0.635433	0.118584
RAC875_c81616_116	5A	16.7	10WOH	3.512	A	-0.379713	0.00794838	-0.60233	0.0120382	-0.715822	0.00866648	-0.659733	0.010389	-0.683742	0.0116763	-0.578012	0.0194283	-0.71486	0.0120988	-0.749251	0.0171097	0.0189028	-0.635433	0.118584
RAC875_c81616_116	5A	16.7	BLUEs	3.043	A	-0.379713	0.00794838	-0.60233	0.0120382	-0.715822	0.00866648	-0.659733	0.010389	-0.683742	0.0116763	-0.578012	0.0194283	-0.71486	0.0120988	-0.749251	0.0171097	0.0189028	-0.635433	0.118584
RAC875_c86270_269	5A	17.4	10AND	3.339	A	-0.404896	0.00847285	-0.630775	0.0129803	-0.716836	0.00882246	-0.661077	0.0097517	-0.656546	0.0104005	-0.583395	0.0197224	-0.723391	0.0113554	-0.779664	0.0168563	0.0188588	-0.644572	0.114316
RAC875_c86270_269	5A	17.4	10WOH	3.634	A	-0.404896	0.00847285	-0.630775	0.0129803	-0.716836	0.00882246	-0.661077	0.0097517	-0.656546	0.0104005	-0.583395	0.0197224	-0.723391	0.0113554	-0.779664	0.0168563	0.0188588	-0.644572	0.114316
RFL_Contig5137_602	5A	17.4	10AND	3.648	G	-0.378816	0.00791998	-0.623597	0.0154854	-0.619315	0.00752702	-0.673979	0.0121478	-0.657867	0.010163	-0.510226	0.0169444	-0.646676	0.00968074	-0.638106	0.010911	0.0177896	-0.593573	0.100024
wsnp_Ex_c16127_24561453	5A	17.4	10SEL	3.618	G	0.554328	0.00362884	1.2816	0.0170367	1.27792	0.0217236	0.726553	0.012594	0.994434	0.0167931	0.858142	0.0116791	1.50491	0.0370359	1.11687	0.0167207	0.0199815	1.03935	0.317648
wsnp_Ex_c2474_4619730	5A	17.4	10SEL	3.618	A	0.554328	0.00362884	1.2816	0.0170367	1.27792	0.0217236	0.726553	0.012594	0.994434	0.0167931	0.858142	0.0116791	1.50491	0.0370359	1.11687	0.0167207	0.0199815	1.03935	0.317648
wsnp_Ex_rep_c68829_67704044	5A	17.4	10AND	3.474	A	-0.39829	0.00870854	-0.627924	0.013602	-0.742519	0.0102838	-0.664245	0.0102699	-0.695567	0.012512	-0.585392	0.0199187	-0.734719	0.0128289	-0.773513	0.01827	0.0203022	-0.652771	0.120256
wsnp_Ex_rep_c68829_67704044	5A	17.4	10WOH	3.699	A	-0.39829	0.00870854	-0.627924	0.013602	-0.742519	0.0102838	-0.664245	0.0102699	-0.695567	0.012512	-0.585392	0.0199187	-0.734719	0.0128289	-0.773513	0.01827	0.0203022	-0.652771	0.120256
wsnp_Ex_rep_c68829_67704044	5A	17.4	BLUEs	3.17	A	-0.39829	0.00870854	-0.627924	0.013602	-0.742519	0.0102838	-0.664245	0.0102699	-0.695567	0.012512	-0.585392	0.0199187	-0.734719	0.0128289	-0.773513	0.01827	0.0203022	-0.652771	0.120256
wsnp_Ku_c14958_23427256	5A	17.4	10SAU	3.172	A	0.318362	0.00511494	0.703041	0.0145119	0.601981	0.0148411	0.447703	0.0239227	0.70511	0.0215632	0.716175	0.0278767	0.581867	0.0202349	0.557082	0.0139057	0.0191468	0.578915	0.139537
BS00022815_51	5A	18.2	10JAN	3.22	G	0.365549	0.00725341	0.666187	0.020935	0.524019	0.0072888	0.476854	0.0146545	0.669395	0.0185982	0.446008	0.0134627	0.61495	0.0215461	0.534455	0.0141415	0.0192033	0.537177	0.108075
tplb0057m23_1318	5A	18.2	10JAN	3.277	C	0.359752	0.00724593	0.665311	0.0209354	0.52097	0.00736255	0.480761	0.0147519	0.67704	0.0185939	0.441746	0.0134145	0.612411	0.0213198	0.534608	0.0141842	0.0192083	0.536575	0.110632
BS00089795_51	5A	50.5	10WOH	3.668	T	-0.393831	0.0038932	-1.11105	0.01972	-0.821948	0.00493489	-0.647411	0.000799651	-0.603636	0.00336743	-0.850726	0.0134162	-0.93078	0.00212319	-1.38336	0.00808793	0.0116508	-0.842842	0.309227
Ex_c27046_1362	5A	50.5	10WOH	3.71	T	-0.393674	0.00386703	-1.124	0.0200783	-0.83266	0.00483471	-0.655174	0.000831645	-0.603569	0.00354522	-0.85789	0.0134911	-0.950423	0.00224324	-1.39577	0.0082975	0.0117242	-0.851645	0.314026
Ex_c27046_3425	5A	50.5	10WOH	3.668	T	-0.393831	0.0038932	-1.11105	0.01972	-0.821948	0.00493489	-0.647411	0.000799651	-0.603636	0.00336743	-0.850726	0.0134162	-0.93078	0.00212319	-1.38336	0.00808793	0.0116508	-0.842842	0.309227
Ex_c898_1319	5A	50.5	10WOH	3.668	T	-0.393831	0.0038932	-1.11105	0.01972	-0.821948	0.00493489	-0.647411	0.000799651	-0.603636	0.00336743	-0.850726	0.0134162	-0.93078	0.00212319	-1.38336	0.00808793	0.0116508	-0.842842	0.309227
Excalibur_c11656_1760	5A	50.5	10WOH	3.968	T	-0.381292	0.00374828	-1.05451	0.0182979	-0.824237	0.00573005	-0.672554	0.000889815	-0.641995	0.0045158	-0.810372	0.0117817	-1.01235	0.00331314	-1.41581	0.00932101	0.012837	-0.85164	0.312816
IAAV2473	5A	50.5	10WOH	3.668	A	-0.393831	0.0038932	-1.11105	0.01972	-0.821948	0.00493489	-0.647411	0.000799651	-0.603636	0.00336743	-0.850726	0.0134162	-0.93078	0.00212319	-1.38336	0.00808793	0.0116508	-0.842842	0.309227
RAC875_c3046_1764	5A	50.5	10WOH	3.668	T	-0.393831	0.0038932	-1.11105	0.01972	-0.821948	0.00493489	-0.647411	0.000799651	-0.603636	0.00336743	-0.850726	0.0134162	-0.93078	0.00212319	-1.38336	0.00808793	0.0116508	-0.842842	0.309227
RFL_Contig3739_2135	5A	50.5	10WOH	3.68	A	-0.397989	0.00391291	-1.11677	0.0197629	-0.823488	0.00491064	-0.651687	0.000803905	-0.611458	0.00343401	-0.855531	0.0134895	-0.936592	0.00215345	-1.38791	0.00813011	0.0117159	-0.847678	0.309203
wsnp_Ex_c17523_26244256	5A	50.5	10WOH	3.668	T	-0.393831	0.0038932	-1.11105	0.01972	-0.821948	0.00493489	-0.647411	0.000799651	-0.603636	0.00336743	-0.850726	0.0134162	-0.93078	0.00212319	-1.38336	0.00808793	0.0116508	-0.842842	0.309227
wsnp_Ex_c27046_36265198	5A	50.5	10WOH	3.668	A	-0.393831	0.0038932	-1.11105	0.01972	-0.821948	0.00493489	-0.647411	0.000799651	-0.603636	0.00336743	-0.850726	0.0134162	-0.93078	0.00212319	-1.38336	0.00808793	0.0116508	-0.842842	0.309227
wsnp_Ex_c898_1738424	5A	50.5	10WOH	3.668	T	-0.393831	0.0038932	-1.11105	0.01972	-0.821948	0.00493489	-0.647411	0.000799651	-0.603636	0.00336743	-0.850726	0.0134162	-0.93078	0.00212319	-1.38336	0.00808793	0.0116508	-0.842842	0.309227
wsnp_Ku_c40349_48594583	5A	50.5	10WOH	3.668	A	-0.393831	0.0038932	-1.11105	0.01972	-0.821948	0.00493489	-0.647411	0.000799651	-0.603636	0.00336743	-0.850726	0.0134162	-0.93078	0.00212319	-1.38336	0.00808793	0.0116508	-0.842842	0.309227
BobWhite_c40643_370	5A	52.1	10WOH	3.668	C	-0.393831	0.0038932	-1.11105	0.01972	-0.821948	0.00493489	-0.647411	0.000799651	-0.603636	0.00336743	-0.850726	0.0134162	-0.93078	0.00212319	-1.38336	0.00808793	0.0116508	-0.842842	0.309227
Tdurum_contig56267_180	5A	52.1	10WOH	3.769	G	-0.436874	0.00391917	-1.18176	0.0211038	-0.86023	0.00431694	-0.681195	0.00068273	-0.522312	0.00147285	-0.782312	0.00978145	-0.998607	0.00243179	-1.43239	0.00871219	0.0107202	-0.86196	0.334113
Excalibur_c24051_502	5A	57.7	09SEL	3.022	G	-0.859881	0.0156972	-0.987598	0.0190872	-0.874714	0.0106486	-0.784652	0.017195	-1.06887	0.02249	-0.821018	0.0181571	-0.779857	0.0045234	-0.858604	0.00704211	0.0197618	-0.879399	0.100524
Excalibur_c24051_502	5A	57.7	10AND	3.071	G	-0.859881	0.0156972	-0.987598	0.0190872	-0.874714	0.0106486	-0.784652	0.017195	-1.06887	0.02249	-0.821018	0.0181571	-0.779857	0.0045234	-0.858604	0.00704211	0.0197618	-0.879399	0.100524
Excalibur_c24051_502	5A	57.7	10JAN	4.015	G	-0.859881	0.0156972	-0.987598	0.0190872	-0.874714	0.0106486	-0.784652	0.017195	-1.06887	0.02249	-0.821018	0.0181571	-0.779857	0.0045234	-0.858604	0.00704211	0.0197618	-0.879399	0.100524
Excalibur_c24051_502	5A	57.7	10SAU	3.21	G	-0.859881	0.0156972	-0.987598	0.0190872	-0.874714	0.0106486	-0.784652	0.017195	-1.06887	0.02249	-0.821018	0.0181571	-0.779857	0.0045234	-0.858604	0.00704211	0.0197618	-0.879399	0.100524
Excalibur_c24051_502	5A	57.7	BLUEs	3.477	G	-0.859881	0.0156972	-0.987598	0.0190872	-0.874714	0.0106486	-0.784652	0.017195	-1.06887	0.02249	-0.821018	0.0181571	-0.779857	0.0045234	-0.858604	0.00704211	0.0197618	-0.879399	0.100524
Excalibur_c31769_793	5A	57.7	09SEL	3.022	G	-0.859881	0.0156972	-0.987598	0.0190872	-0.874714	0.0106486	-0.784652	0.017195	-1.06887	0.02249	-0.821018	0.0181571	-0.779857	0.0045234	-0.858604	0.00704211	0.0197618	-0.879399	0.100524
Excalibur_c31769_793	5A	57.7	10AND	3.071	G	-0.859881	0.0156972	-0.987598	0.0190872	-0.874714	0.0106486	-0.784652	0.017195	-1.06887	0.02249	-0.821018	0.0181571	-0.779857	0.0045234	-0.858604	0.00704211	0.0197618	-0.879399	0.100524
Excalibur_c31769_793	5A	57.7	10JAN	4.015	G	-0.859881	0.0156972	-0.987598	0.0190872	-0.874714	0.0106486	-0.784652	0.017195	-1.06887	0.02249	-0.821018	0.0181571	-0.779857	0.0045234	-0.858604	0.00704211	0.0197618	-0.879399	0.100524
Excalibur_c31769_793	5A	57.7	10SAU	3.21	G	-0.859881	0.0156972	-0.987598	0.0190872	-0.874714	0.0106486	-0.784652	0.017195	-1.06887	0.02249	-0.821018	0.0181571	-0.779857	0.0045234	-0.858604	0.00704211	0.0197618	-0.879399	0.100524
Excalibur_c31769_793	5A	57.7	BLUEs	3.477	G	-0.859881	0.0156972	-0.987598	0.0190872	-0.874714	0.0106486	-0.784652	0.017195	-1.06887	0.02249	-0.821018	0.0181571	-0.779857	0.0045234	-0.858604	0.00704211	0.0197618	-0.879399	0.100524
GENE-2794_70	5A	57.7	10AND	3.006	A	-0.860198	0.0170283	-0.973505	0.0196381	-0.869027	0.012584	-0.770769	0.0173632	-1.04061	0.0221683	-0.824642	0.0188478	-0.785873	0.00480031	-0.840369	0.0070595	0.020846	-0.870624	0.0924077
GENE-2794_70	5A	57.7	10JAN	3.864	A	-0.860198	0.0170283	-0.973505	0.0196381	-0.869027	0.012584	-0.770769	0.0173632	-1.04061	0.0221683	-0.824642	0.0188478	-0.785873	0.00480031	-0.840369	0.0070595	0.020846	-0.870624	0.0924077
GENE-2794_70	5A	57.7	10SAU	3.268	A	-0.860198	0.0170283	-0.973505	0.0196381	-0.869027	0.012584	-0.770769	0.0173632	-1.04061	0.0221683	-0.824642	0.0188478	-0.785873	0.00480031	-0.840369	0.0070595	0.020846	-0.870624	0.0924077
GENE-2794_70	5A	57.7	BLUEs	3.447	A	-0.860198	0.0170283	-0.973505	0.0196381	-0.869027	0.012584	-0.770769	0.0173632	-1.04061	0.0221683	-0.824642	0.0188478	-0.785873	0.00480031	-0.840369	0.0070595	0.020846	-0.870624	0.0924077
wsnp_Ex_c2185_4094843	5A	57.7	09SEL	3.022	T	-0.859881	0.0156972	-0.987598	0.0190872	-0.874714	0.0106486	-0.784652	0.017195	-1.06887	0.02249	-0.821018	0.0181571	-0.779857	0.0045234	-0.858604	0.00704211	0.0197618	-0.879399	0.100524
wsnp_Ex_c2185_4094843	5A	57.7	10AND	3.071	T	-0.859881	0.0156972	-0.987598	0.0190872	-0.874714	0.0106486	-0.784652	0.017195	-1.06887	0.02249	-0.821018	0.0181571	-0.779857	0.0045234	-0.858604	0.00704211	0.0197618	-0.879399	0.100524
wsnp_Ex_c2185_4094843	5A	57.7	10JAN	4.015	T	-0.859881	0.0156972	-0.987598	0.0190872	-0.874714	0.0106486	-0.784652	0.017195	-1.06887	0.02249	-0.821018	0.0181571	-0.779857	0.0045234	-0.858604	0.00704211	0.0197618	-0.879399	0.100524
wsnp_Ex_c2185_4094843	5A	57.7	10SAU	3.21	T	-0.859881	0.0156972	-0.987598	0.0190872	-0.874714	0.0106486	-0.784652	0.017195	-1.06887	0.02249	-0.821018	0.0181571	-0.779857	0.0045234	-0.858604	0.00704211	0.0197618	-0.879399	0.100524
wsnp_Ex_c2185_4094843	5A	57.7	BLUEs	3.477	T	-0.859881	0.0156972	-0.987598	0.0190872	-0.874714	0.0106486	-0.784652	0.017195	-1.06887	0.02249	-0.821018	0.0181571	-0.779857	0.0045234	-0.858604	0.00704211	0.0197618	-0.879399	0.100524
wsnp_Ex_c44164_50292954	5A	57.7	10AND	3.042	A	-0.856559	0.0164986	-0.972341	0.0189276	-0.88806	0.0123451	-0.782191	0.0161747	-1.03838	0.0214119	-0.828982	0.0182616	-0.796738	0.00420093	-0.850228	0.00609914	0.0203459	-0.876684	0.0879322
wsnp_Ex_c44164_50292954	5A	57.7	10JAN	3.797	A	-0.856559	0.0164986	-0.972341	0.0189276	-0.88806	0.0123451	-0.782191	0.0161747	-1.03838	0.0214119	-0.828982	0.0182616	-0.796738	0.00420093	-0.850228	0.00609914	0.0203459	-0.876684	0.0879322
wsnp_Ex_c44164_50292954	5A	57.7	10SAU	3.253	A	-0.856559	0.0164986	-0.972341	0.0189276	-0.88806	0.0123451	-0.782191	0.0161747	-1.03838	0.0214119	-0.828982	0.0182616	-0.796738	0.00420093	-0.850228	0.00609914	0.0203459	-0.876684	0.0879322
wsnp_Ex_c44164_50292954	5A	57.7	BLUEs	3.442	A	-0.856559	0.0164986	-0.972341	0.0189276	-0.88806	0.0123451	-0.782191	0.0161747	-1.03838	0.0214119	-0.828982	0.0182616	-0.796738	0.00420093	-0.850228	0.00609914	0.0203459	-0.876684	0.0879322
wsnp_RFL_Contig2265_1693968	5A	57.7	10AND	3.006	A	-0.860198	0.0170283	-0.973505	0.0196381	-0.869027	0.012584	-0.770769	0.0173632	-1.04061	0.0221683	-0.824642	0.0188478	-0.785873	0.00480031	-0.840369	0.0070595	0.020846	-0.870624	0.0924077
wsnp_RFL_Contig2265_1693968	5A	57.7	10JAN	3.864	A	-0.860198	0.0170283	-0.973505	0.0196381	-0.869027	0.012584	-0.770769	0.0173632	-1.04061	0.0221683	-0.824642	0.0188478	-0.785873	0.00480031	-0.840369	0.0070595	0.020846	-0.870624	0.0924077
wsnp_RFL_Contig2265_1693968	5A	57.7	10SAU	3.268	A	-0.860198	0.0170283	-0.973505	0.0196381	-0.869027	0.012584	-0.770769	0.0173632	-1.04061	0.0221683	-0.824642	0.0188478	-0.785873	0.00480031	-0.840369	0.0070595	0.020846	-0.870624	0.0924077
wsnp_RFL_Contig2265_1693968	5A	57.7	BLUEs	3.447	A	-0.860198	0.0170283	-0.973505	0.0196381	-0.869027	0.012584	-0.770769	0.0173632	-1.04061	0.0221683	-0.824642	0.0188478	-0.785873	0.00480031	-0.840369	0.0070595	0.020846	-0.870624	0.0924077
BobWhite_c14689_172	5A	65.6	09SEL	3.365	C	-1.09647	0.0144616	-1.4661	0.0402032	-0.752714	0.012344	-0.449434	0.00686772	-0.47809	0.00688359	-0.747505	0.0129561	-1.15416	0.0212841	-1.14241	0.0267744	0.0211906	-0.910861	0.360051
Excalibur_c92705_94	5A	65.6	09SEL	3.045	T	0.391444	0.00990018	0.760727	0.0239097	0.622506	0.0156653	0.343223	0.00675749	0.443923	0.0118663	0.711603	0.032196	0.623478	0.00608046	0.635381	0.00819379	0.0200891	0.566536	0.15373
Excalibur_c92705_94	5A	65.6	10SAU	3.959	T	0.391444	0.00990018	0.760727	0.0239097	0.622506	0.0156653	0.343223	0.00675749	0.443923	0.0118663	0.711603	0.032196	0.623478	0.00608046	0.635381	0.00819379	0.0200891	0.566536	0.15373
IAAV8042	5A	65.6	09SEL	4.38	A	-0.998231	0.0186259	-1.4066	0.053786	-1.11857	0.0270468	-0.684139	0.0169873	-0.610795	0.0112756	-0.836837	0.0265132	-1.24	0.0374435	-1.13403	0.044229	0.034698	-1.00365	0.275866
IAAV8042	5A	65.6	10SEL	3.659	A	-0.998231	0.0186259	-1.4066	0.053786	-1.11857	0.0270468	-0.684139	0.0169873	-0.610795	0.0112756	-0.836837	0.0265132	-1.24	0.0374435	-1.13403	0.044229	0.034698	-1.00365	0.275866
IAAV8042	5A	65.6	10WOH	3.719	A	-0.998231	0.0186259	-1.4066	0.053786	-1.11857	0.0270468	-0.684139	0.0169873	-0.610795	0.0112756	-0.836837	0.0265132	-1.24	0.0374435	-1.13403	0.044229	0.034698	-1.00365	0.275866
IAAV8042	5A	65.6	BLUEs	3.404	A	-0.998231	0.0186259	-1.4066	0.053786	-1.11857	0.0270468	-0.684139	0.0169873	-0.610795	0.0112756	-0.836837	0.0265132	-1.24	0.0374435	-1.13403	0.044229	0.034698	-1.00365	0.275866
Ku_c21235_676	5A	65.6	09SEL	3.193	T	-1.09191	0.0112493	-1.59437	0.0349443	-0.579049	0.00492712	-0.506296	0.00564615	-0.352494	0.00397968	-0.782795	0.00905643	-1.17825	0.0162156	-1.23251	0.024432	0.0156306	-0.914708	0.427073
Ku_c5215_1361	5A	65.6	09SEL	3.193	A	-1.09191	0.0112493	-1.59437	0.0349443	-0.579049	0.00492712	-0.506296	0.00564615	-0.352494	0.00397968	-0.782795	0.00905643	-1.17825	0.0162156	-1.23251	0.024432	0.0156306	-0.914708	0.427073
wsnp_Ex_c3772_6866645	5A	65.6	09SEL	4.38	A	-0.998231	0.0186259	-1.4066	0.053786	-1.11857	0.0270468	-0.684139	0.0169873	-0.610795	0.0112756	-0.836837	0.0265132	-1.24	0.0374435	-1.13403	0.044229	0.034698	-1.00365	0.275866
wsnp_Ex_c3772_6866645	5A	65.6	10SEL	3.659	A	-0.998231	0.0186259	-1.4066	0.053786	-1.11857	0.0270468	-0.684139	0.0169873	-0.610795	0.0112756	-0.836837	0.0265132	-1.24	0.0374435	-1.13403	0.044229	0.034698	-1.00365	0.275866
wsnp_Ex_c3772_6866645	5A	65.6	10WOH	3.719	A	-0.998231	0.0186259	-1.4066	0.053786	-1.11857	0.0270468	-0.684139	0.0169873	-0.610795	0.0112756	-0.836837	0.0265132	-1.24	0.0374435	-1.13403	0.044229	0.034698	-1.00365	0.275866
wsnp_Ex_c3772_6866645	5A	65.6	BLUEs	3.404	A	-0.998231	0.0186259	-1.4066	0.053786	-1.11857	0.0270468	-0.684139	0.0169873	-0.610795	0.0112756	-0.836837	0.0265132	-1.24	0.0374435	-1.13403	0.044229	0.034698	-1.00365	0.275866
wsnp_Ex_c40019_47166980	5A	65.6	10WOH	3.526	A	1.65722	0.0291749	1.77705	0.0242998	1.35084	0.0153182	1.32019	0.0192636	1.59001	0.0229963	1.18984	0.0169201	1.70723	0.0157483	1.77441	0.0210063	0.028629	1.54585	0.227339
wsnp_Ex_c40019_47166980	5A	65.6	BLUEs	3.124	A	1.65722	0.0291749	1.77705	0.0242998	1.35084	0.0153182	1.32019	0.0192636	1.59001	0.0229963	1.18984	0.0169201	1.70723	0.0157483	1.77441	0.0210063	0.028629	1.54585	0.227339
BobWhite_c16397_524	5A	66.3	10JAN	3.389	G	0.152295	0.00124047	0.0201777	4.06935e-05	0.50076	0.0106574	0.20157	0.00745931	0.78247	0.0234688	0.357856	0.00703652	0.167527	0.00464123	0.200732	0.00236779	0.00589367	0.297924	0.243077
RAC875_c8642_231	5A	114.5	09AND	3.517	T	1.33044	0.0334594	1.42318	0.0360091	1.65204	0.0325595	0.403675	0.00520201	1.17374	0.0214625	0.469888	0.00980886	1.03652	0.0197176	0.634456	0.00530013	0.0271771	1.01549	0.464953
RAC875_c8642_231	5A	114.5	09SEL	3.681	T	1.33044	0.0334594	1.42318	0.0360091	1.65204	0.0325595	0.403675	0.00520201	1.17374	0.0214625	0.469888	0.00980886	1.03652	0.0197176	0.634456	0.00530013	0.0271771	1.01549	0.464953
RAC875_c8642_231	5A	114.5	09WOH	4.232	T	1.33044	0.0334594	1.42318	0.0360091	1.65204	0.0325595	0.403675	0.00520201	1.17374	0.0214625	0.469888	0.00980886	1.03652	0.0197176	0.634456	0.00530013	0.0271771	1.01549	0.464953
RAC875_c8642_231	5A	114.5	10JAN	3.036	T	1.33044	0.0334594	1.42318	0.0360091	1.65204	0.0325595	0.403675	0.00520201	1.17374	0.0214625	0.469888	0.00980886	1.03652	0.0197176	0.634456	0.00530013	0.0271771	1.01549	0.464953
JD_c51907_59	5B	14.7	09SEL	3.031	T	-0.780968	0.0122869	-0.967487	0.0229076	-0.699365	0.012319	-0.377161	0.0184904	-0.487997	0.00688976	-0.139657	0.000640324	-0.651555	0.0226022	-0.482586	0.0158051	0.011054	-0.573347	0.257057
GENE-3277_145	5B	15.5	09SEL	3.666	G	-0.602768	0.011547	-0.847807	0.0223168	-0.546533	0.0125601	-0.236439	0.0114718	-0.138752	0.001112	-0.2317	0.00143048	-0.714189	0.02727	-0.496325	0.0163591	0.0112367	-0.476814	0.252766
wsnp_Ex_c12927_20480163	5B	15.5	09SEL	3.852	G	-0.632717	0.0125779	-0.872384	0.0236815	-0.55893	0.0131821	-0.237306	0.0105245	-0.152236	0.00128575	-0.227659	0.00142277	-0.729295	0.0269939	-0.512084	0.0161676	0.0119784	-0.490326	0.260726
wsnp_Ex_rep_c110196_92676847	5B	15.5	09SEL	3.973	C	-0.635503	0.0133695	-0.879665	0.0250054	-0.571589	0.0152964	-0.212665	0.00978022	-0.168125	0.00183893	-0.237689	0.00187604	-0.725907	0.0275091	-0.53607	0.018087	0.0133239	-0.495902	0.262227
wsnp_Ku_c5308_9450093	5B	15.5	09SEL	3.77	G	-0.614146	0.0117182	-0.856623	0.0226839	-0.542352	0.0122699	-0.232515	0.0107564	-0.136563	0.000975831	-0.223487	0.00134187	-0.711493	0.0268752	-0.506392	0.0169285	0.011151	-0.477946	0.257176
TA002682-0717	5B	20.9	09SEL	3.001	C	1.04899	0.0311399	1.13276	0.0407618	1.21661	0.0413951	0.543603	0.00802385	1.15625	0.0374575	0.566874	0.0101895	0.992463	0.0134958	0.547793	0.00302716	0.0351499	0.900667	0.295892
TA002682-0717	5B	20.9	09WOH	3.025	C	1.04899	0.0311399	1.13276	0.0407618	1.21661	0.0413951	0.543603	0.00802385	1.15625	0.0374575	0.566874	0.0101895	0.992463	0.0134958	0.547793	0.00302716	0.0351499	0.900667	0.295892
TA002682-0717	5B	20.9	10JAN	3.577	C	1.04899	0.0311399	1.13276	0.0407618	1.21661	0.0413951	0.543603	0.00802385	1.15625	0.0374575	0.566874	0.0101895	0.992463	0.0134958	0.547793	0.00302716	0.0351499	0.900667	0.295892
BS00022773_51	5B	29	09AND	4.502	G	-0.914332	0.0271907	-0.693966	0.02079	-0.800876	0.0212143	-0.55173	0.00913765	-0.681778	0.0230728	-0.633955	0.0290779	-0.682973	0.00677599	-0.70959	0.0170795	0.0304615	-0.70865	0.108636
BS00022773_51	5B	29	10SAU	3.166	G	-0.914332	0.0271907	-0.693966	0.02079	-0.800876	0.0212143	-0.55173	0.00913765	-0.681778	0.0230728	-0.633955	0.0290779	-0.682973	0.00677599	-0.70959	0.0170795	0.0304615	-0.70865	0.108636
BS00022773_51	5B	29	10WOH	3.295	G	-0.914332	0.0271907	-0.693966	0.02079	-0.800876	0.0212143	-0.55173	0.00913765	-0.681778	0.0230728	-0.633955	0.0290779	-0.682973	0.00677599	-0.70959	0.0170795	0.0304615	-0.70865	0.108636
BS00022773_51	5B	29	BLUEs	3.912	G	-0.914332	0.0271907	-0.693966	0.02079	-0.800876	0.0212143	-0.55173	0.00913765	-0.681778	0.0230728	-0.633955	0.0290779	-0.682973	0.00677599	-0.70959	0.0170795	0.0304615	-0.70865	0.108636
Excalibur_c58520_78	5B	29.8	09AND	3.759	A	-0.783019	0.0281164	-0.492488	0.0117488	-0.541687	0.0128949	-0.514038	0.00981722	-0.433442	0.0138359	-0.304749	0.00957192	-0.581497	0.00808505	-0.609906	0.0128348	0.0219651	-0.532603	0.138802
tplb0033f11_1381	5B	45.8	09WOH	3.025	T	-0.524205	0.0120044	-0.409842	0.00763153	-0.820911	0.0234241	-0.513181	0.0125861	-0.666361	0.0150427	-0.534589	0.0209896	-0.408483	0.00923428	-0.504223	0.0122657	0.0191188	-0.547724	0.136757
Excalibur_c9391_1016	5B	103.2	09SEL	3.34	G	0.710032	0.00971009	1.286	0.0216708	1.11952	0.0169144	0.675935	0.00975462	0.987543	0.0164434	0.4695	0.00404194	0.870926	0.0106534	0.848286	0.0101593	0.0149913	0.870967	0.260013
Kukri_c10016_369	5B	105.6	09WOH	3.431	T	0.935073	0.0146703	0.863282	0.0136256	1.21388	0.0206375	0.52324	0.00854469	1.30199	0.0308059	0.489744	0.00653167	0.696933	0.0142648	0.414492	0.00404963	0.0166103	0.804829	0.333262
Kukri_c10016_369	5B	105.6	10JAN	5.154	T	0.935073	0.0146703	0.863282	0.0136256	1.21388	0.0206375	0.52324	0.00854469	1.30199	0.0308059	0.489744	0.00653167	0.696933	0.0142648	0.414492	0.00404963	0.0166103	0.804829	0.333262
Kukri_c100408_598	5B	107.1	09WOH	3.442	G	0.585871	0.00834165	0.53054	0.00870611	0.970534	0.0204114	0.318671	0.00726593	0.930817	0.0213423	0.370736	0.00527234	0.270507	0.00576018	0.218739	0.00360334	0.0107094	0.524552	0.290776
Kukri_c100408_598	5B	107.1	10JAN	4.223	G	0.585871	0.00834165	0.53054	0.00870611	0.970534	0.0204114	0.318671	0.00726593	0.930817	0.0213423	0.370736	0.00527234	0.270507	0.00576018	0.218739	0.00360334	0.0107094	0.524552	0.290776
BobWhite_c22036_399	5B	122.6	09AND	3.585	C	0.995583	0.035515	0.796176	0.0200328	1.26377	0.0420165	0.523948	0.011308	1.1792	0.0384309	0.617359	0.0214367	0.637745	0.0131319	0.498145	0.0106289	0.0320383	0.813991	0.298229
BobWhite_c22036_399	5B	122.6	09WOH	4.464	C	0.995583	0.035515	0.796176	0.0200328	1.26377	0.0420165	0.523948	0.011308	1.1792	0.0384309	0.617359	0.0214367	0.637745	0.0131319	0.498145	0.0106289	0.0320383	0.813991	0.298229
BobWhite_c22036_399	5B	122.6	10JAN	5.324	C	0.995583	0.035515	0.796176	0.0200328	1.26377	0.0420165	0.523948	0.011308	1.1792	0.0384309	0.617359	0.0214367	0.637745	0.0131319	0.498145	0.0106289	0.0320383	0.813991	0.298229
BobWhite_c22036_399	5B	122.6	BLUEs	3.26	C	0.995583	0.035515	0.796176	0.0200328	1.26377	0.0420165	0.523948	0.011308	1.1792	0.0384309	0.617359	0.0214367	0.637745	0.0131319	0.498145	0.0106289	0.0320383	0.813991	0.298229
Kukri_c10508_253	5B	122.6	09AND	3.297	A	0.949252	0.0287531	0.738588	0.015517	1.19701	0.0353803	0.440295	0.00726507	1.10162	0.0315135	0.582807	0.0180717	0.534681	0.00801192	0.414103	0.00693083	0.0245988	0.744795	0.303817
Kukri_c10508_253	5B	122.6	09WOH	4.098	A	0.949252	0.0287531	0.738588	0.015517	1.19701	0.0353803	0.440295	0.00726507	1.10162	0.0315135	0.582807	0.0180717	0.534681	0.00801192	0.414103	0.00693083	0.0245988	0.744795	0.303817
Kukri_c10508_253	5B	122.6	10JAN	4.714	A	0.949252	0.0287531	0.738588	0.015517	1.19701	0.0353803	0.440295	0.00726507	1.10162	0.0315135	0.582807	0.0180717	0.534681	0.00801192	0.414103	0.00693083	0.0245988	0.744795	0.303817
Kukri_c10508_438	5B	122.6	09AND	3.359	A	0.952809	0.0299847	0.749819	0.0163308	1.2316	0.0390175	0.462887	0.0080907	1.14259	0.0349405	0.596363	0.0192615	0.58668	0.0103807	0.457985	0.00861197	0.027275	0.772593	0.302633
Kukri_c10508_438	5B	122.6	09WOH	4.343	A	0.952809	0.0299847	0.749819	0.0163308	1.2316	0.0390175	0.462887	0.0080907	1.14259	0.0349405	0.596363	0.0192615	0.58668	0.0103807	0.457985	0.00861197	0.027275	0.772593	0.302633
Kukri_c10508_438	5B	122.6	10JAN	5.066	A	0.952809	0.0299847	0.749819	0.0163308	1.2316	0.0390175	0.462887	0.0080907	1.14259	0.0349405	0.596363	0.0192615	0.58668	0.0103807	0.457985	0.00861197	0.027275	0.772593	0.302633
Kukri_c10508_438	5B	122.6	BLUEs	3.002	A	0.952809	0.0299847	0.749819	0.0163308	1.2316	0.0390175	0.462887	0.0080907	1.14259	0.0349405	0.596363	0.0192615	0.58668	0.0103807	0.457985	0.00861197	0.027275	0.772593	0.302633
Kukri_c10508_755	5B	122.6	09AND	3.447	T	0.954471	0.0266057	0.749629	0.0125964	1.18858	0.0315304	0.407915	0.0063551	1.12111	0.0313878	0.599321	0.0172953	0.58198	0.00987371	0.480722	0.00871036	0.0224597	0.760465	0.295556
Kukri_c10508_755	5B	122.6	09WOH	4.165	T	0.954471	0.0266057	0.749629	0.0125964	1.18858	0.0315304	0.407915	0.0063551	1.12111	0.0313878	0.599321	0.0172953	0.58198	0.00987371	0.480722	0.00871036	0.0224597	0.760465	0.295556
Kukri_c10508_755	5B	122.6	10JAN	4.983	T	0.954471	0.0266057	0.749629	0.0125964	1.18858	0.0315304	0.407915	0.0063551	1.12111	0.0313878	0.599321	0.0172953	0.58198	0.00987371	0.480722	0.00871036	0.0224597	0.760465	0.295556
Tdurum_contig57696_133	5B	122.6	09AND	3.445	C	0.954653	0.0269252	0.744607	0.0128953	1.19974	0.0337159	0.431412	0.00662648	1.12659	0.0329151	0.596143	0.0173095	0.586265	0.00946757	0.475653	0.0080834	0.0236153	0.764383	0.295584
Tdurum_contig57696_133	5B	122.6	09WOH	4.235	C	0.954653	0.0269252	0.744607	0.0128953	1.19974	0.0337159	0.431412	0.00662648	1.12659	0.0329151	0.596143	0.0173095	0.586265	0.00946757	0.475653	0.0080834	0.0236153	0.764383	0.295584
Tdurum_contig57696_133	5B	122.6	10JAN	5.038	C	0.954653	0.0269252	0.744607	0.0128953	1.19974	0.0337159	0.431412	0.00662648	1.12659	0.0329151	0.596143	0.0173095	0.586265	0.00946757	0.475653	0.0080834	0.0236153	0.764383	0.295584
Tdurum_contig57696_133	5B	122.6	BLUEs	3.018	C	0.954653	0.0269252	0.744607	0.0128953	1.19974	0.0337159	0.431412	0.00662648	1.12659	0.0329151	0.596143	0.0173095	0.586265	0.00946757	0.475653	0.0080834	0.0236153	0.764383	0.295584
wsnp_Ku_c25613_35580381	5B	122.6	09WOH	3.03	A	0.740803	0.0172171	0.591131	0.00867181	1.0058	0.0303391	0.317122	0.00469951	0.972858	0.0326405	0.619025	0.0199025	0.463259	0.0103299	0.407404	0.00705743	0.0192257	0.639675	0.252751
wsnp_Ku_c25613_35580381	5B	122.6	10JAN	3.786	A	0.740803	0.0172171	0.591131	0.00867181	1.0058	0.0303391	0.317122	0.00469951	0.972858	0.0326405	0.619025	0.0199025	0.463259	0.0103299	0.407404	0.00705743	0.0192257	0.639675	0.252751
BobWhite_c4905_267	5B	125	10JAN	4.591	T	0.756346	0.0180008	0.50051	0.00631414	0.999155	0.0279886	0.332361	0.0077095	1.13758	0.0403059	0.717968	0.0231734	0.543559	0.0195441	0.332722	0.00956417	0.0205315	0.665025	0.294958
Kukri_c23743_112	5B	125	09WOH	3.226	C	0.745163	0.0165916	0.471615	0.00501191	1.02016	0.0322626	0.365294	0.00747227	0.974748	0.0307163	0.692129	0.023905	0.509226	0.0140049	0.38024	0.00796484	0.0195623	0.644821	0.255946
Kukri_c23743_112	5B	125	10JAN	3.924	C	0.745163	0.0165916	0.471615	0.00501191	1.02016	0.0322626	0.365294	0.00747227	0.974748	0.0307163	0.692129	0.023905	0.509226	0.0140049	0.38024	0.00796484	0.0195623	0.644821	0.255946
RAC875_rep_c109634_90	5B	125	09WOH	3.139	G	0.708261	0.0140835	0.492308	0.00449153	1.00863	0.0301476	0.329718	0.00618954	0.993777	0.0312875	0.699786	0.0226767	0.496108	0.0128474	0.408467	0.0088411	0.0181739	0.642132	0.256806
RAC875_rep_c109634_90	5B	125	10JAN	4.02	G	0.708261	0.0140835	0.492308	0.00449153	1.00863	0.0301476	0.329718	0.00618954	0.993777	0.0312875	0.699786	0.0226767	0.496108	0.0128474	0.408467	0.0088411	0.0181739	0.642132	0.256806
RAC875_rep_c91630_132	5B	125	09WOH	3.342	C	0.710663	0.0183944	0.55302	0.00988655	1.0977	0.0393681	0.376385	0.00681755	1.07837	0.0370187	0.790623	0.0294184	0.50335	0.0166192	0.377865	0.00939037	0.0249859	0.685997	0.287069
RAC875_rep_c91630_132	5B	125	10JAN	4.262	C	0.710663	0.0183944	0.55302	0.00988655	1.0977	0.0393681	0.376385	0.00681755	1.07837	0.0370187	0.790623	0.0294184	0.50335	0.0166192	0.377865	0.00939037	0.0249859	0.685997	0.287069
RAC875_rep_c91630_132	5B	125	10SAU	3.108	C	0.710663	0.0183944	0.55302	0.00988655	1.0977	0.0393681	0.376385	0.00681755	1.07837	0.0370187	0.790623	0.0294184	0.50335	0.0166192	0.377865	0.00939037	0.0249859	0.685997	0.287069
Tdurum_contig24416_284	5B	125	09WOH	3.015	G	0.714249	0.0148623	0.454265	0.00389217	0.976384	0.0295712	0.349073	0.00722011	0.940093	0.0282202	0.667936	0.0212879	0.482681	0.0126976	0.385724	0.00810072	0.0175277	0.621301	0.243559
Tdurum_contig24416_284	5B	125	10JAN	3.695	G	0.714249	0.0148623	0.454265	0.00389217	0.976384	0.0295712	0.349073	0.00722011	0.940093	0.0282202	0.667936	0.0212879	0.482681	0.0126976	0.385724	0.00810072	0.0175277	0.621301	0.243559
wsnp_Ex_c53426_56666463	5B	125	10JAN	3.895	G	0.642362	0.0123075	0.41725	0.00323417	0.96215	0.0287762	0.317361	0.00585208	0.987661	0.0320892	0.71223	0.0231086	0.429446	0.0111788	0.360509	0.00789663	0.0169081	0.603621	0.266041
wsnp_Ex_c53426_56666788	5B	125	09WOH	3.139	G	0.708261	0.0140835	0.492308	0.00449153	1.00863	0.0301476	0.329718	0.00618954	0.993777	0.0312875	0.699786	0.0226767	0.496108	0.0128474	0.408467	0.0088411	0.0181739	0.642132	0.256806
wsnp_Ex_c53426_56666788	5B	125	10JAN	4.02	G	0.708261	0.0140835	0.492308	0.00449153	1.00863	0.0301476	0.329718	0.00618954	0.993777	0.0312875	0.699786	0.0226767	0.496108	0.0128474	0.408467	0.0088411	0.0181739	0.642132	0.256806
wsnp_Ex_c53426_56667282	5B	125	09WOH	3.375	C	0.733198	0.0197166	0.519747	0.007655	1.07441	0.0377604	0.396519	0.0109885	1.03768	0.0374505	0.722561	0.0273113	0.52301	0.016936	0.434581	0.012865	0.0246411	0.680213	0.261602
wsnp_Ex_c53426_56667282	5B	125	10JAN	4.237	C	0.733198	0.0197166	0.519747	0.007655	1.07441	0.0377604	0.396519	0.0109885	1.03768	0.0374505	0.722561	0.0273113	0.52301	0.016936	0.434581	0.012865	0.0246411	0.680213	0.261602
wsnp_Ku_rep_c102339_89347150	5B	125	09WOH	3.177	A	0.72613	0.0148549	0.50006	0.00465605	1.01754	0.0305671	0.330768	0.00618229	0.998984	0.0316554	0.703305	0.0229298	0.502407	0.0129382	0.413414	0.00888976	0.0185046	0.649076	0.258471
wsnp_Ku_rep_c102339_89347150	5B	125	10JAN	4.041	A	0.72613	0.0148549	0.50006	0.00465605	1.01754	0.0305671	0.330768	0.00618229	0.998984	0.0316554	0.703305	0.0229298	0.502407	0.0129382	0.413414	0.00888976	0.0185046	0.649076	0.258471
Tdurum_contig5017_1015	5B	128.1	10JAN	3.98	G	0.538116	0.00600312	0.378926	0.00154159	0.960222	0.0140538	0.192752	0.0010898	0.97518	0.0233689	0.29295	0.00176575	0.270467	0.00475741	-0.00184469	4.3812e-06	0.00494477	0.450846	0.353793
Tdurum_contig7459_1061	5B	128.1	10JAN	4.036	A	0.516842	0.00659588	0.390411	0.0021406	0.936001	0.014943	0.185543	0.000981227	0.975982	0.025018	0.306484	0.00196807	0.259704	0.00481534	-0.0431661	3.1201e-05	0.00558949	0.440975	0.356607
Excalibur_c1925_2569	5B	129	10JAN	3.309	T	0.373277	0.00439027	0.129506	0.000186084	0.648868	0.00879548	0.129806	0.000134555	0.90551	0.0218976	0.212462	0.000743353	0.0561496	0.000893464	-0.15701	0.000817404	0.00282396	0.287321	0.343606
Excalibur_c92906_314	5B	129	10JAN	3.39	A	0.3977	0.00450828	0.147563	0.000223063	0.65959	0.00850596	0.125871	0.000147492	0.917716	0.0220519	0.198527	0.00065269	0.0935833	0.00110025	-0.138086	0.000670293	0.00281466	0.300308	0.342012
GENE-2848_248	5B	129	10JAN	3.956	A	0.468021	0.00584963	0.25516	0.000748379	0.806112	0.0113016	0.187347	0.000325277	0.979161	0.0250329	0.30472	0.00240406	0.242124	0.00343851	-0.0242085	0.00013622	0.00480275	0.402305	0.334898
Kukri_c55310_94	5B	129	10JAN	3.956	A	0.468021	0.00584963	0.25516	0.000748379	0.806112	0.0113016	0.187347	0.000325277	0.979161	0.0250329	0.30472	0.00240406	0.242124	0.00343851	-0.0242085	0.00013622	0.00480275	0.402305	0.334898
Kukri_rep_c72756_155	5B	129	10JAN	4.258	C	0.488574	0.00619145	0.295891	0.00116254	0.846365	0.0121759	0.23048	0.000932206	1.02965	0.0274009	0.313278	0.00247751	0.262272	0.00372494	-0.0041306	6.71662e-05	0.00548417	0.432798	0.343164
RAC875_c48052_127	5B	129	10JAN	3.299	T	0.446599	0.00523592	0.181077	0.000277486	0.714399	0.00909325	0.147039	0.00019046	0.909362	0.0199554	0.242323	0.00101572	0.135634	0.00140103	-0.11103	0.000465201	0.00307336	0.333175	0.336487
RAC875_rep_c109658_211	5B	129	10JAN	3.325	C	0.391018	0.00426944	0.153556	0.000219204	0.676317	0.00838754	0.135783	0.000266579	0.91518	0.0213691	0.194891	0.000557156	0.0901347	0.00127578	-0.134611	0.000483234	0.00264817	0.302784	0.342402
RAC875_rep_c109658_382	5B	129	10JAN	3.37	T	0.402543	0.00464621	0.149005	0.000224451	0.661895	0.0086698	0.123079	0.000140615	0.913084	0.0219128	0.202904	0.000705615	0.0963498	0.00114256	-0.137329	0.000673578	0.00286034	0.301441	0.340922
RAC875_rep_c109658_614	5B	129	10JAN	3.956	G	0.468021	0.00584963	0.25516	0.000748379	0.806112	0.0113016	0.187347	0.000325277	0.979161	0.0250329	0.30472	0.00240406	0.242124	0.00343851	-0.0242085	0.00013622	0.00480275	0.402305	0.334898
Tdurum_contig29090_280	5B	129	10JAN	3.956	T	0.468021	0.00584963	0.25516	0.000748379	0.806112	0.0113016	0.187347	0.000325277	0.979161	0.0250329	0.30472	0.00240406	0.242124	0.00343851	-0.0242085	0.00013622	0.00480275	0.402305	0.334898
wsnp_Ra_c48052_53424490	5B	129	10JAN	3.478	C	0.425165	0.00614961	0.176041	0.000786326	0.675834	0.00970574	0.0940884	9.22919e-05	0.94346	0.0238386	0.252363	0.00193794	0.0925613	0.0015178	-0.157296	0.000790171	0.00366869	0.312777	0.354932
Kukri_c82145_51	5B	131.3	10JAN	3.781	C	0.755048	0.0188614	0.460941	0.00388781	0.924229	0.0193705	0.39207	0.011043	0.906478	0.0231351	0.464017	0.0108555	0.388835	0.00977687	0.33704	0.00510462	0.013928	0.578582	0.243259
BobWhite_c39214_164	5B	132	09AND	3.001	G	-0.668699	0.0219438	-0.401794	0.00730403	-0.646826	0.0119812	-0.331221	0.00941066	-0.539104	0.00783459	-0.330788	0.013413	-0.327875	0.0116061	-0.314076	0.0107659	0.0129043	-0.445048	0.150402
wsnp_Ex_c21875_31045200	5B	132.8	09WOH	3.118	A	0.624302	0.0122245	0.383723	0.00293229	0.983699	0.0199131	0.390961	0.00979039	0.967238	0.0229825	0.423722	0.00812869	0.296714	0.0085116	0.231315	0.00319956	0.0115741	0.537709	0.293037
wsnp_Ex_c21875_31045200	5B	132.8	10JAN	3.986	A	0.624302	0.0122245	0.383723	0.00293229	0.983699	0.0199131	0.390961	0.00979039	0.967238	0.0229825	0.423722	0.00812869	0.296714	0.0085116	0.231315	0.00319956	0.0115741	0.537709	0.293037
wsnp_Ex_c8019_13598142	5B	132.8	09WOH	3.194	C	0.655691	0.0136123	0.405708	0.00349201	0.995907	0.0204992	0.384262	0.00986003	0.978719	0.0232096	0.404569	0.00772162	0.340749	0.00928822	0.254357	0.00356881	0.0122543	0.552495	0.291397
wsnp_Ex_c8019_13598142	5B	132.8	10JAN	4.083	C	0.655691	0.0136123	0.405708	0.00349201	0.995907	0.0204992	0.384262	0.00986003	0.978719	0.0232096	0.404569	0.00772162	0.340749	0.00928822	0.254357	0.00356881	0.0122543	0.552495	0.291397
BS00069417_51	5B	158.7	09SEL	3.437	A	0.4721	0.00205847	1.18308	0.0259305	1.14882	0.00962965	0.730697	0.0151747	1.13213	0.0277315	0.511691	0.00571561	0.553255	0.00491137	0.651639	0.0160412	0.0140546	0.797926	0.30637
BS00069417_51	5B	158.7	10JAN	3.659	A	0.4721	0.00205847	1.18308	0.0259305	1.14882	0.00962965	0.730697	0.0151747	1.13213	0.0277315	0.511691	0.00571561	0.553255	0.00491137	0.651639	0.0160412	0.0140546	0.797926	0.30637
Excalibur_c78724_434	5B	158.7	09SEL	3.307	A	0.475572	0.00186264	1.1595	0.0248267	1.11424	0.00780638	0.72912	0.0153556	1.11541	0.0259216	0.518974	0.00606683	0.521353	0.00464167	0.644236	0.01593	0.0131883	0.7848	0.296836
Excalibur_c78724_434	5B	158.7	10JAN	3.583	A	0.475572	0.00186264	1.1595	0.0248267	1.11424	0.00780638	0.72912	0.0153556	1.11541	0.0259216	0.518974	0.00606683	0.521353	0.00464167	0.644236	0.01593	0.0131883	0.7848	0.296836
Kukri_c67054_123	5B	158.7	10AND	3.193	G	0.555739	0.00737827	0.955783	0.0237487	0.879654	0.00707977	0.818704	0.0290375	1.09653	0.0330721	0.537835	0.0109255	0.665037	0.0119271	0.591774	0.0202469	0.0189671	0.762632	0.20622
Kukri_c67054_123	5B	158.7	10JAN	4.036	G	0.555739	0.00737827	0.955783	0.0237487	0.879654	0.00707977	0.818704	0.0290375	1.09653	0.0330721	0.537835	0.0109255	0.665037	0.0119271	0.591774	0.0202469	0.0189671	0.762632	0.20622
BS00089169_51	6A	56.3	09AND	3.154	T	-1.29353	0.0361238	-1.3035	0.0300236	-1.04578	0.0233969	-0.584278	0.0172392	-0.456366	0.00954439	-0.852077	0.0240545	-1.00237	0.0152241	-0.983542	0.0132549	0.0260053	-0.940181	0.302906
Excalibur_rep_c66355_301	6A	56.3	09AND	3.154	A	-1.29353	0.0361238	-1.3035	0.0300236	-1.04578	0.0233969	-0.584278	0.0172392	-0.456366	0.00954439	-0.852077	0.0240545	-1.00237	0.0152241	-0.983542	0.0132549	0.0260053	-0.940181	0.302906
IACX8469	6A	56.3	09AND	3.154	A	-1.29353	0.0361238	-1.3035	0.0300236	-1.04578	0.0233969	-0.584278	0.0172392	-0.456366	0.00954439	-0.852077	0.0240545	-1.00237	0.0152241	-0.983542	0.0132549	0.0260053	-0.940181	0.302906
Kukri_c8274_502	6A	56.3	09AND	3.154	A	-1.29353	0.0361238	-1.3035	0.0300236	-1.04578	0.0233969	-0.584278	0.0172392	-0.456366	0.00954439	-0.852077	0.0240545	-1.00237	0.0152241	-0.983542	0.0132549	0.0260053	-0.940181	0.302906
RAC875_c13778_650	6A	56.3	09AND	3.154	G	-1.29353	0.0361238	-1.3035	0.0300236	-1.04578	0.0233969	-0.584278	0.0172392	-0.456366	0.00954439	-0.852077	0.0240545	-1.00237	0.0152241	-0.983542	0.0132549	0.0260053	-0.940181	0.302906
RAC875_c33060_790	6A	56.3	09AND	3.154	C	-1.29353	0.0361238	-1.3035	0.0300236	-1.04578	0.0233969	-0.584278	0.0172392	-0.456366	0.00954439	-0.852077	0.0240545	-1.00237	0.0152241	-0.983542	0.0132549	0.0260053	-0.940181	0.302906
tplb0057m18_546	6A	56.3	09AND	3.45	T	-1.39857	0.0376662	-1.4052	0.0321988	-1.11242	0.0230117	-0.62728	0.0171397	-0.364342	0.00631834	-0.78543	0.0194243	-1.08339	0.0160453	-1.03221	0.0137991	0.0251951	-0.976104	0.364129
tplb0057m18_546	6A	56.3	09SEL	3.207	T	-1.39857	0.0376662	-1.4052	0.0321988	-1.11242	0.0230117	-0.62728	0.0171397	-0.364342	0.00631834	-0.78543	0.0194243	-1.08339	0.0160453	-1.03221	0.0137991	0.0251951	-0.976104	0.364129
RFL_Contig4632_1512	6A	57.8	09AND	3.219	A	-1.34754	0.035849	-1.33177	0.0292283	-1.02935	0.0203036	-0.542408	0.0161487	-0.300574	0.00512604	-0.706154	0.0167557	-1.02405	0.0145696	-0.965643	0.0122992	0.0221365	-0.905936	0.367934
RAC875_c29455_79	6A	61.8	09AND	3.23	G	-1.02482	0.0308289	-0.923047	0.0320443	-1.01521	0.0268866	-0.538815	0.0064565	-0.503781	0.00788797	-0.562947	0.0135166	-0.628734	0.00290004	-0.47528	0.00320856	0.0218467	-0.709079	0.236884
Tdurum_contig42858_1256	6A	61.8	09AND	3.23	C	-1.02482	0.0308289	-0.923047	0.0320443	-1.01521	0.0268866	-0.538815	0.0064565	-0.503781	0.00788797	-0.562947	0.0135166	-0.628734	0.00290004	-0.47528	0.00320856	0.0218467	-0.709079	0.236884
Tdurum_contig42858_1352	6A	61.8	09AND	3.23	G	-1.02482	0.0308289	-0.923047	0.0320443	-1.01521	0.0268866	-0.538815	0.0064565	-0.503781	0.00788797	-0.562947	0.0135166	-0.628734	0.00290004	-0.47528	0.00320856	0.0218467	-0.709079	0.236884
tplb0035a03_368	6A	61.8	09AND	3.23	G	-1.02482	0.0308289	-0.923047	0.0320443	-1.01521	0.0268866	-0.538815	0.0064565	-0.503781	0.00788797	-0.562947	0.0135166	-0.628734	0.00290004	-0.47528	0.00320856	0.0218467	-0.709079	0.236884
wsnp_Ex_c48789_53586406	6A	61.8	09AND	3.23	C	-1.02482	0.0308289	-0.923047	0.0320443	-1.01521	0.0268866	-0.538815	0.0064565	-0.503781	0.00788797	-0.562947	0.0135166	-0.628734	0.00290004	-0.47528	0.00320856	0.0218467	-0.709079	0.236884
wsnp_Ex_c48789_53586502	6A	61.8	09AND	3.23	G	-1.02482	0.0308289	-0.923047	0.0320443	-1.01521	0.0268866	-0.538815	0.0064565	-0.503781	0.00788797	-0.562947	0.0135166	-0.628734	0.00290004	-0.47528	0.00320856	0.0218467	-0.709079	0.236884
Tdurum_contig27888_760	6A	86.9	10WOH	4.432	C	-1.04632	0.00402407	-1.53351	0.0134857	-1.22492	0.00741019	-1.12818	0.00931023	-0.961472	0.00449712	-0.877405	0.00709596	-1.44672	0.00724957	-1.99482	0.0292626	0.0130965	-1.27667	0.367845
wsnp_Ku_c28854_38769308	6A	114.1	10JAN	4.384	G	0.44132	0.00830781	0.650016	0.0143046	0.658241	0.0204011	0.517671	0.0290168	0.835204	0.0395331	0.560492	0.0204189	0.593336	0.0147748	0.511082	0.0120533	0.0233984	0.59592	0.121038
Excalibur_c63243_434	6B	47.5	09WOH	3.096	A	-1.11295	0.0236959	-0.723322	0.00806852	-1.31598	0.0229974	-0.672297	0.0165198	-0.883183	0.0145463	-0.509204	0.00536516	-0.98224	0.0228673	-0.649083	0.0161195	0.0173972	-0.856033	0.269581
wsnp_Ku_c2637_5009091	6D	3.1	10SEL	3.881	C	0.546889	0.0160855	0.450661	0.00528959	0.649261	0.0154732	0.537431	0.0234563	0.555178	0.0179674	0.455646	0.015416	0.807039	0.0329323	0.497944	0.0150129	0.0208453	0.562506	0.117319
BS00003852_51	6D	25.6	09AND	3.496	A	0.750202	0.0346635	0.52926	0.0135789	0.810561	0.0212854	0.45064	0.0104714	0.745421	0.0264761	0.634089	0.0311258	0.667494	0.0152895	0.515426	0.0118858	0.0289368	0.637887	0.129142
BS00003852_51	6D	25.6	09WOH	3.242	A	0.750202	0.0346635	0.52926	0.0135789	0.810561	0.0212854	0.45064	0.0104714	0.745421	0.0264761	0.634089	0.0311258	0.667494	0.0152895	0.515426	0.0118858	0.0289368	0.637887	0.129142
BS00003852_51	6D	25.6	10JAN	3.664	A	0.750202	0.0346635	0.52926	0.0135789	0.810561	0.0212854	0.45064	0.0104714	0.745421	0.0264761	0.634089	0.0311258	0.667494	0.0152895	0.515426	0.0118858	0.0289368	0.637887	0.129142
BS00003852_51	6D	25.6	10SAU	3.501	A	0.750202	0.0346635	0.52926	0.0135789	0.810561	0.0212854	0.45064	0.0104714	0.745421	0.0264761	0.634089	0.0311258	0.667494	0.0152895	0.515426	0.0118858	0.0289368	0.637887	0.129142
BS00003852_51	6D	25.6	BLUEs	3.384	A	0.750202	0.0346635	0.52926	0.0135789	0.810561	0.0212854	0.45064	0.0104714	0.745421	0.0264761	0.634089	0.0311258	0.667494	0.0152895	0.515426	0.0118858	0.0289368	0.637887	0.129142
Ex_c7086_187	6D	118.4	09AND	4.501	A	2.00932	0.032974	1.50486	0.0166149	1.98005	0.0275251	1.19844	0.0287706	1.68257	0.0244549	0.981533	0.0121863	1.38618	0.0288318	0.818138	0.017806	0.0254623	1.44514	0.436997
Ex_c7086_187	6D	118.4	09WOH	3.546	A	2.00932	0.032974	1.50486	0.0166149	1.98005	0.0275251	1.19844	0.0287706	1.68257	0.0244549	0.981533	0.0121863	1.38618	0.0288318	0.818138	0.017806	0.0254623	1.44514	0.436997
Ex_c7086_187	6D	118.4	10JAN	3.499	A	2.00932	0.032974	1.50486	0.0166149	1.98005	0.0275251	1.19844	0.0287706	1.68257	0.0244549	0.981533	0.0121863	1.38618	0.0288318	0.818138	0.017806	0.0254623	1.44514	0.436997
Ex_c7086_187	6D	118.4	BLUEs	3.25	A	2.00932	0.032974	1.50486	0.0166149	1.98005	0.0275251	1.19844	0.0287706	1.68257	0.0244549	0.981533	0.0121863	1.38618	0.0288318	0.818138	0.017806	0.0254623	1.44514	0.436997
IACX5724	7A	1.6	09AND	4.884	C	-1.37861	0.0379549	-0.74277	0.0148375	-0.942193	0.00817872	-0.679206	0.0161838	-0.973757	0.0142362	-0.693254	0.016394	-0.364001	0.000593233	-0.703154	0.00854923	0.0176861	-0.809618	0.295971
Kukri_c67586_306	7A	4.9	10SEL	3.261	T	-0.387608	0.00673528	-0.458103	0.00466507	-0.465443	0.00939583	-0.474646	0.0254341	-0.50292	0.0132321	-0.558221	0.0218662	-0.740105	0.0224944	-0.697047	0.0264763	0.0158639	-0.535512	0.123063
Kukri_c67586_306	7A	4.9	10WOH	3.433	T	-0.387608	0.00673528	-0.458103	0.00466507	-0.465443	0.00939583	-0.474646	0.0254341	-0.50292	0.0132321	-0.558221	0.0218662	-0.740105	0.0224944	-0.697047	0.0264763	0.0158639	-0.535512	0.123063
Tdurum_contig15260_650	7A	4.9	10SEL	3.194	G	-0.381869	0.00661105	-0.44588	0.00437882	-0.455492	0.00923813	-0.462204	0.0247452	-0.499787	0.0132046	-0.539696	0.0207468	-0.730227	0.0220741	-0.691013	0.0260607	0.0155113	-0.525771	0.123083
Tdurum_contig15260_650	7A	4.9	10WOH	3.393	G	-0.381869	0.00661105	-0.44588	0.00437882	-0.455492	0.00923813	-0.462204	0.0247452	-0.499787	0.0132046	-0.539696	0.0207468	-0.730227	0.0220741	-0.691013	0.0260607	0.0155113	-0.525771	0.123083
RAC875_c346_1226	7A	5.7	10SAU	3.832	T	0.646614	0.0164233	0.606104	0.00991754	0.59201	0.0115334	0.606654	0.0376091	0.679894	0.0254124	0.710093	0.0304394	0.640338	0.0208592	0.711474	0.0338084	0.0216322	0.649148	0.0471343
RAC875_c346_1226	7A	5.7	10WOH	3.206	T	0.646614	0.0164233	0.606104	0.00991754	0.59201	0.0115334	0.606654	0.0376091	0.679894	0.0254124	0.710093	0.0304394	0.640338	0.0208592	0.711474	0.0338084	0.0216322	0.649148	0.0471343
RAC875_c346_1226	7A	5.7	BLUEs	3.091	T	0.646614	0.0164233	0.606104	0.00991754	0.59201	0.0115334	0.606654	0.0376091	0.679894	0.0254124	0.710093	0.0304394	0.640338	0.0208592	0.711474	0.0338084	0.0216322	0.649148	0.0471343
RAC875_c48202_231	7A	5.7	10SEL	3.426	C	-0.395773	0.00778863	-0.463516	0.00527213	-0.444859	0.00910974	-0.418248	0.0226886	-0.494383	0.0140925	-0.579369	0.0243881	-0.762339	0.0252302	-0.69867	0.0277315	0.0167745	-0.532145	0.13537
RAC875_c48202_231	7A	5.7	10WOH	3.43	C	-0.395773	0.00778863	-0.463516	0.00527213	-0.444859	0.00910974	-0.418248	0.0226886	-0.494383	0.0140925	-0.579369	0.0243881	-0.762339	0.0252302	-0.69867	0.0277315	0.0167745	-0.532145	0.13537
Tdurum_contig74815_1274	7A	5.7	10SAU	3.017	C	-0.410271	0.00840167	-0.467303	0.00547497	-0.455126	0.00907607	-0.428456	0.0237973	-0.524752	0.0163367	-0.589354	0.0250228	-0.767064	0.0260433	-0.705658	0.0291391	0.0174801	-0.543498	0.132735
Tdurum_contig74815_1274	7A	5.7	10SEL	3.441	C	-0.410271	0.00840167	-0.467303	0.00547497	-0.455126	0.00907607	-0.428456	0.0237973	-0.524752	0.0163367	-0.589354	0.0250228	-0.767064	0.0260433	-0.705658	0.0291391	0.0174801	-0.543498	0.132735
Tdurum_contig74815_1274	7A	5.7	10WOH	3.466	C	-0.410271	0.00840167	-0.467303	0.00547497	-0.455126	0.00907607	-0.428456	0.0237973	-0.524752	0.0163367	-0.589354	0.0250228	-0.767064	0.0260433	-0.705658	0.0291391	0.0174801	-0.543498	0.132735
Tdurum_contig74815_1413	7A	5.7	10SEL	3.426	C	-0.395773	0.00778863	-0.463516	0.00527213	-0.444859	0.00910974	-0.418248	0.0226886	-0.494383	0.0140925	-0.579369	0.0243881	-0.762339	0.0252302	-0.69867	0.0277315	0.0167745	-0.532145	0.13537
Tdurum_contig74815_1413	7A	5.7	10WOH	3.43	C	-0.395773	0.00778863	-0.463516	0.00527213	-0.444859	0.00910974	-0.418248	0.0226886	-0.494383	0.0140925	-0.579369	0.0243881	-0.762339	0.0252302	-0.69867	0.0277315	0.0167745	-0.532145	0.13537
Tdurum_contig74815_685	7A	5.7	10SEL	3.426	G	-0.395773	0.00778863	-0.463516	0.00527213	-0.444859	0.00910974	-0.418248	0.0226886	-0.494383	0.0140925	-0.579369	0.0243881	-0.762339	0.0252302	-0.69867	0.0277315	0.0167745	-0.532145	0.13537
Tdurum_contig74815_685	7A	5.7	10WOH	3.43	G	-0.395773	0.00778863	-0.463516	0.00527213	-0.444859	0.00910974	-0.418248	0.0226886	-0.494383	0.0140925	-0.579369	0.0243881	-0.762339	0.0252302	-0.69867	0.0277315	0.0167745	-0.532145	0.13537
Tdurum_contig74972_652	7A	5.7	10SEL	3.426	C	-0.395773	0.00778863	-0.463516	0.00527213	-0.444859	0.00910974	-0.418248	0.0226886	-0.494383	0.0140925	-0.579369	0.0243881	-0.762339	0.0252302	-0.69867	0.0277315	0.0167745	-0.532145	0.13537
Tdurum_contig74972_652	7A	5.7	10WOH	3.43	C	-0.395773	0.00778863	-0.463516	0.00527213	-0.444859	0.00910974	-0.418248	0.0226886	-0.494383	0.0140925	-0.579369	0.0243881	-0.762339	0.0252302	-0.69867	0.0277315	0.0167745	-0.532145	0.13537
Excalibur_rep_c68458_1536	7A	25.9	09WOH	3.448	T	-0.517217	0.00996517	-0.367828	0.00545812	-0.833923	0.0202282	-0.424433	0.00393047	-0.629796	0.0131954	-0.443131	0.00656316	-0.563731	0.0155499	-0.460216	0.00297507	0.0149482	-0.530034	0.148078
BS00063555_51	7A	55.9	09WOH	3.93	C	-0.982975	0.0183075	-0.924774	0.018026	-1.60192	0.0256561	-0.592065	0.00260489	-1.35918	0.0170619	-0.891529	0.0138977	-1.00435	0.005913	-1.08432	0.00744466	0.0223848	-1.05514	0.306653
BS00063555_51	7A	55.9	10JAN	3.828	C	-0.982975	0.0183075	-0.924774	0.018026	-1.60192	0.0256561	-0.592065	0.00260489	-1.35918	0.0170619	-0.891529	0.0138977	-1.00435	0.005913	-1.08432	0.00744466	0.0223848	-1.05514	0.306653
BS00063555_51	7A	55.9	BLUEs	3.019	C	-0.982975	0.0183075	-0.924774	0.018026	-1.60192	0.0256561	-0.592065	0.00260489	-1.35918	0.0170619	-0.891529	0.0138977	-1.00435	0.005913	-1.08432	0.00744466	0.0223848	-1.05514	0.306653
BS00091891_51	7A	55.9	09WOH	3.608	A	-1.10424	0.0181475	-0.877842	0.0142317	-1.6357	0.0251611	-0.630359	0.00232105	-1.37037	0.0151288	-0.97103	0.0151868	-1.04869	0.00618922	-1.11589	0.00688586	0.0206754	-1.09426	0.304552
BS00091891_51	7A	55.9	10JAN	3.437	A	-1.10424	0.0181475	-0.877842	0.0142317	-1.6357	0.0251611	-0.630359	0.00232105	-1.37037	0.0151288	-0.97103	0.0151868	-1.04869	0.00618922	-1.11589	0.00688586	0.0206754	-1.09426	0.304552
IACX8453	7A	70.8	09WOH	4.059	A	-0.799807	0.023562	-0.866541	0.0277007	-1.2033	0.0347086	-0.499373	0.00651475	-1.14525	0.032874	-0.693328	0.021061	-0.813676	0.00794119	-0.804749	0.0127017	0.030391	-0.853253	0.228522
IACX8453	7A	70.8	10JAN	4.893	A	-0.799807	0.023562	-0.866541	0.0277007	-1.2033	0.0347086	-0.499373	0.00651475	-1.14525	0.032874	-0.693328	0.021061	-0.813676	0.00794119	-0.804749	0.0127017	0.030391	-0.853253	0.228522
IACX8453	7A	70.8	BLUEs	3.567	A	-0.799807	0.023562	-0.866541	0.0277007	-1.2033	0.0347086	-0.499373	0.00651475	-1.14525	0.032874	-0.693328	0.021061	-0.813676	0.00794119	-0.804749	0.0127017	0.030391	-0.853253	0.228522
Kukri_c96054_123	7A	70.8	09WOH	4.161	C	-0.79192	0.0224817	-0.872663	0.0280798	-1.23018	0.0346124	-0.510513	0.00615281	-1.20722	0.0364123	-0.673307	0.0198986	-0.840643	0.00874708	-0.761346	0.0110868	0.0302524	-0.860974	0.247701
Kukri_c96054_123	7A	70.8	10JAN	5.314	C	-0.79192	0.0224817	-0.872663	0.0280798	-1.23018	0.0346124	-0.510513	0.00615281	-1.20722	0.0364123	-0.673307	0.0198986	-0.840643	0.00874708	-0.761346	0.0110868	0.0302524	-0.860974	0.247701
Kukri_c96054_123	7A	70.8	BLUEs	3.576	C	-0.79192	0.0224817	-0.872663	0.0280798	-1.23018	0.0346124	-0.510513	0.00615281	-1.20722	0.0364123	-0.673307	0.0198986	-0.840643	0.00874708	-0.761346	0.0110868	0.0302524	-0.860974	0.247701
wsnp_Ra_rep_c69620_67130107	7A	70.8	09WOH	4.059	T	-0.799807	0.023562	-0.866541	0.0277007	-1.2033	0.0347086	-0.499373	0.00651475	-1.14525	0.032874	-0.693328	0.021061	-0.813676	0.00794119	-0.804749	0.0127017	0.030391	-0.853253	0.228522
wsnp_Ra_rep_c69620_67130107	7A	70.8	10JAN	4.893	T	-0.799807	0.023562	-0.866541	0.0277007	-1.2033	0.0347086	-0.499373	0.00651475	-1.14525	0.032874	-0.693328	0.021061	-0.813676	0.00794119	-0.804749	0.0127017	0.030391	-0.853253	0.228522
wsnp_Ra_rep_c69620_67130107	7A	70.8	BLUEs	3.567	T	-0.799807	0.023562	-0.866541	0.0277007	-1.2033	0.0347086	-0.499373	0.00651475	-1.14525	0.032874	-0.693328	0.021061	-0.813676	0.00794119	-0.804749	0.0127017	0.030391	-0.853253	0.228522
BobWhite_c24295_777	7A	75.6	10JAN	4.12	G	-0.73122	0.0119431	-1.07557	0.0235127	-1.30232	0.0121153	-0.624367	0.00495902	-1.35322	0.0168715	-0.988694	0.0207667	-0.857149	0.00639696	-0.984407	0.0110975	0.0168882	-0.989619	0.254988
BobWhite_c24295_777	7A	75.6	10SAU	3.027	G	-0.73122	0.0119431	-1.07557	0.0235127	-1.30232	0.0121153	-0.624367	0.00495902	-1.35322	0.0168715	-0.988694	0.0207667	-0.857149	0.00639696	-0.984407	0.0110975	0.0168882	-0.989619	0.254988
Kukri_c5757_530	7A	75.6	09AND	3.189	G	-1.3494	0.0207943	-1.25968	0.0179624	-1.19836	0.0109422	-0.621887	0.0045247	-1.23831	0.0144777	-0.623747	0.00588765	-1.01262	0.00192392	-1.17206	0.00732524	0.0179262	-1.05951	0.285763
BobWhite_c34887_239	7A	78.7	09WOH	3.029	C	-0.628444	0.00650632	-0.913693	0.0128957	-1.47937	0.0121721	-0.661112	0.00324013	-1.52243	0.0165105	-1.22434	0.0289352	-0.762865	0.00224801	-1.05865	0.00975831	0.0142623	-1.03136	0.35157
BobWhite_c34887_239	7A	78.7	10JAN	4.162	C	-0.628444	0.00650632	-0.913693	0.0128957	-1.47937	0.0121721	-0.661112	0.00324013	-1.52243	0.0165105	-1.22434	0.0289352	-0.762865	0.00224801	-1.05865	0.00975831	0.0142623	-1.03136	0.35157
BobWhite_c34887_239	7A	78.7	10SAU	3.768	C	-0.628444	0.00650632	-0.913693	0.0128957	-1.47937	0.0121721	-0.661112	0.00324013	-1.52243	0.0165105	-1.22434	0.0289352	-0.762865	0.00224801	-1.05865	0.00975831	0.0142623	-1.03136	0.35157
BS00034689_51	7A	78.7	09WOH	3.229	A	-0.762968	0.0118315	-1.08069	0.0204957	-1.49662	0.0129071	-0.682943	0.00416043	-1.49111	0.0162532	-1.22533	0.0300656	-0.879442	0.00395396	-1.14511	0.0129279	0.0181678	-1.09553	0.308083
BS00034689_51	7A	78.7	10JAN	4.195	A	-0.762968	0.0118315	-1.08069	0.0204957	-1.49662	0.0129071	-0.682943	0.00416043	-1.49111	0.0162532	-1.22533	0.0300656	-0.879442	0.00395396	-1.14511	0.0129279	0.0181678	-1.09553	0.308083
BS00034689_51	7A	78.7	10SAU	3.775	A	-0.762968	0.0118315	-1.08069	0.0204957	-1.49662	0.0129071	-0.682943	0.00416043	-1.49111	0.0162532	-1.22533	0.0300656	-0.879442	0.00395396	-1.14511	0.0129279	0.0181678	-1.09553	0.308083
BS00040600_51	7A	78.7	09WOH	3.348	T	-0.66439	0.00746389	-0.917821	0.0136485	-1.56215	0.0121879	-0.699913	0.00348556	-1.54255	0.0152751	-1.21198	0.0269242	-0.817858	0.00227138	-1.08488	0.00927624	0.0143547	-1.06269	0.353287
BS00040600_51	7A	78.7	10JAN	4.278	T	-0.66439	0.00746389	-0.917821	0.0136485	-1.56215	0.0121879	-0.699913	0.00348556	-1.54255	0.0152751	-1.21198	0.0269242	-0.817858	0.00227138	-1.08488	0.00927624	0.0143547	-1.06269	0.353287
BS00040600_51	7A	78.7	10SAU	3.552	T	-0.66439	0.00746389	-0.917821	0.0136485	-1.56215	0.0121879	-0.699913	0.00348556	-1.54255	0.0152751	-1.21198	0.0269242	-0.817858	0.00227138	-1.08488	0.00927624	0.0143547	-1.06269	0.353287
BS00040601_51	7A	78.7	09WOH	3.268	C	-0.770084	0.0118174	-1.10527	0.0215436	-1.51107	0.0130269	-0.683486	0.00421927	-1.51358	0.0171938	-1.22518	0.0302292	-0.899231	0.00408973	-1.14988	0.0130435	0.0186397	-1.10722	0.311778
BS00040601_51	7A	78.7	10JAN	4.287	C	-0.770084	0.0118174	-1.10527	0.0215436	-1.51107	0.0130269	-0.683486	0.00421927	-1.51358	0.0171938	-1.22518	0.0302292	-0.899231	0.00408973	-1.14988	0.0130435	0.0186397	-1.10722	0.311778
BS00040601_51	7A	78.7	10SAU	3.747	C	-0.770084	0.0118174	-1.10527	0.0215436	-1.51107	0.0130269	-0.683486	0.00421927	-1.51358	0.0171938	-1.22518	0.0302292	-0.899231	0.00408973	-1.14988	0.0130435	0.0186397	-1.10722	0.311778
BS00040601_51	7A	78.7	BLUEs	3.002	C	-0.770084	0.0118174	-1.10527	0.0215436	-1.51107	0.0130269	-0.683486	0.00421927	-1.51358	0.0171938	-1.22518	0.0302292	-0.899231	0.00408973	-1.14988	0.0130435	0.0186397	-1.10722	0.311778
GENE-4587_50	7A	78.7	09WOH	3.063	A	-0.650745	0.00820434	-0.897857	0.0199834	-1.13417	0.0176186	-0.469532	0.00153766	-1.07213	0.0147701	-0.642224	0.0105944	-0.732361	0.00119921	-0.902816	0.00919981	0.0156475	-0.812729	0.228513
GENE-4587_50	7A	78.7	10JAN	3.666	A	-0.650745	0.00820434	-0.897857	0.0199834	-1.13417	0.0176186	-0.469532	0.00153766	-1.07213	0.0147701	-0.642224	0.0105944	-0.732361	0.00119921	-0.902816	0.00919981	0.0156475	-0.812729	0.228513
Kukri_c15594_386	7A	78.7	09WOH	3.229	C	-0.762968	0.0118315	-1.08069	0.0204957	-1.49662	0.0129071	-0.682943	0.00416043	-1.49111	0.0162532	-1.22533	0.0300656	-0.879442	0.00395396	-1.14511	0.0129279	0.0181678	-1.09553	0.308083
Kukri_c15594_386	7A	78.7	10JAN	4.195	C	-0.762968	0.0118315	-1.08069	0.0204957	-1.49662	0.0129071	-0.682943	0.00416043	-1.49111	0.0162532	-1.22533	0.0300656	-0.879442	0.00395396	-1.14511	0.0129279	0.0181678	-1.09553	0.308083
Kukri_c15594_386	7A	78.7	10SAU	3.775	C	-0.762968	0.0118315	-1.08069	0.0204957	-1.49662	0.0129071	-0.682943	0.00416043	-1.49111	0.0162532	-1.22533	0.0300656	-0.879442	0.00395396	-1.14511	0.0129279	0.0181678	-1.09553	0.308083
RAC875_c101928_381	7A	78.7	09WOH	3.229	C	-0.762968	0.0118315	-1.08069	0.0204957	-1.49662	0.0129071	-0.682943	0.00416043	-1.49111	0.0162532	-1.22533	0.0300656	-0.879442	0.00395396	-1.14511	0.0129279	0.0181678	-1.09553	0.308083
RAC875_c101928_381	7A	78.7	10JAN	4.195	C	-0.762968	0.0118315	-1.08069	0.0204957	-1.49662	0.0129071	-0.682943	0.00416043	-1.49111	0.0162532	-1.22533	0.0300656	-0.879442	0.00395396	-1.14511	0.0129279	0.0181678	-1.09553	0.308083
RAC875_c101928_381	7A	78.7	10SAU	3.775	C	-0.762968	0.0118315	-1.08069	0.0204957	-1.49662	0.0129071	-0.682943	0.00416043	-1.49111	0.0162532	-1.22533	0.0300656	-0.879442	0.00395396	-1.14511	0.0129279	0.0181678	-1.09553	0.308083
RAC875_c52124_90	7A	78.7	09SEL	3.32	G	-0.734647	0.013734	-1.07824	0.0302594	-1.07736	0.0159485	-0.412881	0.00125536	-1.03491	0.0176819	-0.617585	0.0111044	-0.795637	0.00233129	-0.832038	0.00798595	0.0185568	-0.822913	0.237181
RAC875_c52124_90	7A	78.7	10JAN	3.614	G	-0.734647	0.013734	-1.07824	0.0302594	-1.07736	0.0159485	-0.412881	0.00125536	-1.03491	0.0176819	-0.617585	0.0111044	-0.795637	0.00233129	-0.832038	0.00798595	0.0185568	-0.822913	0.237181
RAC875_c7988_1588	7A	78.7	09WOH	3.229	T	-0.762968	0.0118315	-1.08069	0.0204957	-1.49662	0.0129071	-0.682943	0.00416043	-1.49111	0.0162532	-1.22533	0.0300656	-0.879442	0.00395396	-1.14511	0.0129279	0.0181678	-1.09553	0.308083
RAC875_c7988_1588	7A	78.7	10JAN	4.195	T	-0.762968	0.0118315	-1.08069	0.0204957	-1.49662	0.0129071	-0.682943	0.00416043	-1.49111	0.0162532	-1.22533	0.0300656	-0.879442	0.00395396	-1.14511	0.0129279	0.0181678	-1.09553	0.308083
RAC875_c7988_1588	7A	78.7	10SAU	3.775	T	-0.762968	0.0118315	-1.08069	0.0204957	-1.49662	0.0129071	-0.682943	0.00416043	-1.49111	0.0162532	-1.22533	0.0300656	-0.879442	0.00395396	-1.14511	0.0129279	0.0181678	-1.09553	0.308083
wsnp_JG_c227_167774	7A	78.7	09WOH	3.229	T	-0.762968	0.0118315	-1.08069	0.0204957	-1.49662	0.0129071	-0.682943	0.00416043	-1.49111	0.0162532	-1.22533	0.0300656	-0.879442	0.00395396	-1.14511	0.0129279	0.0181678	-1.09553	0.308083
wsnp_JG_c227_167774	7A	78.7	10JAN	4.195	T	-0.762968	0.0118315	-1.08069	0.0204957	-1.49662	0.0129071	-0.682943	0.00416043	-1.49111	0.0162532	-1.22533	0.0300656	-0.879442	0.00395396	-1.14511	0.0129279	0.0181678	-1.09553	0.308083
wsnp_JG_c227_167774	7A	78.7	10SAU	3.775	T	-0.762968	0.0118315	-1.08069	0.0204957	-1.49662	0.0129071	-0.682943	0.00416043	-1.49111	0.0162532	-1.22533	0.0300656	-0.879442	0.00395396	-1.14511	0.0129279	0.0181678	-1.09553	0.308083
BS00093895_51	7A	80.3	10JAN	3.5	G	-0.473987	0.0041544	-0.597241	0.00573943	-1.25074	0.00936352	-0.504059	0.000352114	-1.2553	0.0106559	-0.974773	0.0186568	-0.543393	0.000162859	-0.728234	0.00187374	0.00720085	-0.790966	0.326526
wsnp_Ra_c4418_8012732	7A	80.3	10AND	3.166	A	0.839921	0.00441973	0.661606	0.00080693	1.23004	0.00822376	1.16149	0.0151048	1.43186	0.0154204	0.829126	0.00826973	1.38787	0.0188346	0.853086	0.00488561	0.0104883	1.04937	0.289669
wsnp_Ra_c4418_8012732	7A	80.3	10JAN	3.547	A	0.839921	0.00441973	0.661606	0.00080693	1.23004	0.00822376	1.16149	0.0151048	1.43186	0.0154204	0.829126	0.00826973	1.38787	0.0188346	0.853086	0.00488561	0.0104883	1.04937	0.289669
wsnp_Ra_c4418_8012732	7A	80.3	10SEL	3.007	A	0.839921	0.00441973	0.661606	0.00080693	1.23004	0.00822376	1.16149	0.0151048	1.43186	0.0154204	0.829126	0.00826973	1.38787	0.0188346	0.853086	0.00488561	0.0104883	1.04937	0.289669
BS00030028_51	7A	81.1	10JAN	3.206	A	-0.456728	0.000727105	-0.543504	0.00198191	-1.15641	0.0027794	-0.60408	0.000287025	-1.23945	0.00525494	-1.03559	0.0149701	-0.585971	2.26608e-06	-0.777885	0.000732873	0.00330044	-0.799952	0.303304
BS00041232_51	7A	81.1	10JAN	3.197	T	-0.4569	0.000712298	-0.547308	0.00203918	-1.15776	0.00278118	-0.600349	0.000215325	-1.23923	0.00517808	-1.03106	0.0148005	-0.590544	2.05606e-08	-0.781193	0.000805317	0.00329319	-0.800544	0.302363
wsnp_Ex_c10342_16938528	7B	52.2	09SEL	3.562	C	0.604353	0.0155319	0.828595	0.0151299	0.739589	0.0145949	0.531654	0.0191926	0.678487	0.0184702	0.533516	0.0116834	0.950533	0.0330058	0.839871	0.0225821	0.0219684	0.713325	0.153382
wsnp_Ex_c10342_16938528	7B	52.2	10SEL	4.773	C	0.604353	0.0155319	0.828595	0.0151299	0.739589	0.0145949	0.531654	0.0191926	0.678487	0.0184702	0.533516	0.0116834	0.950533	0.0330058	0.839871	0.0225821	0.0219684	0.713325	0.153382
wsnp_Ex_c10342_16938528	7B	52.2	10WOH	4.54	C	0.604353	0.0155319	0.828595	0.0151299	0.739589	0.0145949	0.531654	0.0191926	0.678487	0.0184702	0.533516	0.0116834	0.950533	0.0330058	0.839871	0.0225821	0.0219684	0.713325	0.153382
wsnp_Ex_c10342_16938528	7B	52.2	BLUEs	3.868	C	0.604353	0.0155319	0.828595	0.0151299	0.739589	0.0145949	0.531654	0.0191926	0.678487	0.0184702	0.533516	0.0116834	0.950533	0.0330058	0.839871	0.0225821	0.0219684	0.713325	0.153382
wsnp_Ex_c11106_18003332	7B	52.2	09SEL	3.454	T	0.596622	0.0149223	0.81475	0.014251	0.727266	0.0136696	0.524544	0.0190022	0.671496	0.0176602	0.534023	0.0116682	0.931635	0.0323715	0.83683	0.0227412	0.0211018	0.704646	0.149259
wsnp_Ex_c11106_18003332	7B	52.2	10SEL	4.615	T	0.596622	0.0149223	0.81475	0.014251	0.727266	0.0136696	0.524544	0.0190022	0.671496	0.0176602	0.534023	0.0116682	0.931635	0.0323715	0.83683	0.0227412	0.0211018	0.704646	0.149259
wsnp_Ex_c11106_18003332	7B	52.2	10WOH	4.49	T	0.596622	0.0149223	0.81475	0.014251	0.727266	0.0136696	0.524544	0.0190022	0.671496	0.0176602	0.534023	0.0116682	0.931635	0.0323715	0.83683	0.0227412	0.0211018	0.704646	0.149259
wsnp_Ex_c11106_18003332	7B	52.2	BLUEs	3.772	T	0.596622	0.0149223	0.81475	0.014251	0.727266	0.0136696	0.524544	0.0190022	0.671496	0.0176602	0.534023	0.0116682	0.931635	0.0323715	0.83683	0.0227412	0.0211018	0.704646	0.149259
wsnp_Ex_c9813_16193536	7B	52.2	09SEL	3.286	C	0.618986	0.0150559	0.798823	0.0133466	0.740741	0.0130325	0.5397	0.0179078	0.694055	0.017436	0.520431	0.0105673	0.950744	0.0297777	0.844082	0.022069	0.0206035	0.713445	0.15031
wsnp_Ex_c9813_16193536	7B	52.2	10SEL	4.686	C	0.618986	0.0150559	0.798823	0.0133466	0.740741	0.0130325	0.5397	0.0179078	0.694055	0.017436	0.520431	0.0105673	0.950744	0.0297777	0.844082	0.022069	0.0206035	0.713445	0.15031
wsnp_Ex_c9813_16193536	7B	52.2	10WOH	4.477	C	0.618986	0.0150559	0.798823	0.0133466	0.740741	0.0130325	0.5397	0.0179078	0.694055	0.017436	0.520431	0.0105673	0.950744	0.0297777	0.844082	0.022069	0.0206035	0.713445	0.15031
wsnp_Ex_c9813_16193536	7B	52.2	BLUEs	3.792	C	0.618986	0.0150559	0.798823	0.0133466	0.740741	0.0130325	0.5397	0.0179078	0.694055	0.017436	0.520431	0.0105673	0.950744	0.0297777	0.844082	0.022069	0.0206035	0.713445	0.15031
wsnp_Ra_rep_c71101_69119989	7B	52.2	10WOH	3.344	A	0.477504	0.00613252	0.632768	0.00617984	0.569938	0.00943291	0.610579	0.0311222	0.535833	0.0121139	0.470534	0.00707031	0.625053	0.0118824	0.723863	0.0201644	0.0128425	0.580759	0.0853409
BobWhite_c38957_159	7B	63.9	10SAU	3.114	T	-0.55746	0.00142059	-0.707085	0.00203213	-0.77286	0.000790076	-1.05015	0.0166683	-0.911195	0.00634687	-1.11719	0.0218738	-0.790195	0.0063836	-0.933992	0.0130004	0.00823766	-0.855017	0.184229
BobWhite_c41328_265	7B	63.9	10AND	3.009	C	-0.556053	0.00116618	-0.703216	0.00266867	-0.728584	4.67191e-05	-0.907523	0.0179754	-0.943489	0.00551401	-1.07677	0.0246601	-0.496469	0.00115887	-0.854083	0.00985085	0.00674766	-0.783273	0.198403
BobWhite_c41328_265	7B	63.9	10SAU	3.939	C	-0.556053	0.00116618	-0.703216	0.00266867	-0.728584	4.67191e-05	-0.907523	0.0179754	-0.943489	0.00551401	-1.07677	0.0246601	-0.496469	0.00115887	-0.854083	0.00985085	0.00674766	-0.783273	0.198403
BS00024065_51	7B	63.9	10AND	3.134	A	-0.57505	0.00169365	-0.766595	0.00389451	-0.748698	2.32661e-05	-0.914383	0.0172105	-1.01808	0.00645054	-1.09344	0.0253634	-0.536538	0.00118406	-0.884394	0.0103108	0.00730514	-0.817147	0.198308
BS00024065_51	7B	63.9	10SAU	4.168	A	-0.57505	0.00169365	-0.766595	0.00389451	-0.748698	2.32661e-05	-0.914383	0.0172105	-1.01808	0.00645054	-1.09344	0.0253634	-0.536538	0.00118406	-0.884394	0.0103108	0.00730514	-0.817147	0.198308
BS00059061_51	7B	63.9	10AND	3.009	T	-0.556053	0.00116618	-0.703216	0.00266867	-0.728584	4.67191e-05	-0.907523	0.0179754	-0.943489	0.00551401	-1.07677	0.0246601	-0.496469	0.00115887	-0.854083	0.00985085	0.00674766	-0.783273	0.198403
BS00059061_51	7B	63.9	10SAU	3.939	T	-0.556053	0.00116618	-0.703216	0.00266867	-0.728584	4.67191e-05	-0.907523	0.0179754	-0.943489	0.00551401	-1.07677	0.0246601	-0.496469	0.00115887	-0.854083	0.00985085	0.00674766	-0.783273	0.198403
BS00059062_51	7B	63.9	10AND	3.009	T	-0.556053	0.00116618	-0.703216	0.00266867	-0.728584	4.67191e-05	-0.907523	0.0179754	-0.943489	0.00551401	-1.07677	0.0246601	-0.496469	0.00115887	-0.854083	0.00985085	0.00674766	-0.783273	0.198403
BS00059062_51	7B	63.9	10SAU	3.939	T	-0.556053	0.00116618	-0.703216	0.00266867	-0.728584	4.67191e-05	-0.907523	0.0179754	-0.943489	0.00551401	-1.07677	0.0246601	-0.496469	0.00115887	-0.854083	0.00985085	0.00674766	-0.783273	0.198403
Excalibur_c8994_1297	7B	63.9	10AND	3.009	C	-0.556053	0.00116618	-0.703216	0.00266867	-0.728584	4.67191e-05	-0.907523	0.0179754	-0.943489	0.00551401	-1.07677	0.0246601	-0.496469	0.00115887	-0.854083	0.00985085	0.00674766	-0.783273	0.198403
Excalibur_c8994_1297	7B	63.9	10SAU	3.939	C	-0.556053	0.00116618	-0.703216	0.00266867	-0.728584	4.67191e-05	-0.907523	0.0179754	-0.943489	0.00551401	-1.07677	0.0246601	-0.496469	0.00115887	-0.854083	0.00985085	0.00674766	-0.783273	0.198403
Excalibur_rep_c111660_89	7B	63.9	10AND	3.009	G	-0.556053	0.00116618	-0.703216	0.00266867	-0.728584	4.67191e-05	-0.907523	0.0179754	-0.943489	0.00551401	-1.07677	0.0246601	-0.496469	0.00115887	-0.854083	0.00985085	0.00674766	-0.783273	0.198403
Excalibur_rep_c111660_89	7B	63.9	10SAU	3.939	G	-0.556053	0.00116618	-0.703216	0.00266867	-0.728584	4.67191e-05	-0.907523	0.0179754	-0.943489	0.00551401	-1.07677	0.0246601	-0.496469	0.00115887	-0.854083	0.00985085	0.00674766	-0.783273	0.198403
IAAV1915	7B	63.9	10AND	3.058	T	0.540034	0.0182739	0.373299	0.0172088	0.580797	0.0179369	0.602639	0.0267949	0.48344	0.0152827	0.418978	0.0213036	0.313123	0.0114534	0.311105	0.019667	0.0242724	0.452927	0.11615
Ku_c28853_1518	7B	63.9	10AND	3.058	A	0.540034	0.0182739	0.373299	0.0172088	0.580797	0.0179369	0.602639	0.0267949	0.48344	0.0152827	0.418978	0.0213036	0.313123	0.0114534	0.311105	0.019667	0.0242724	0.452927	0.11615
Kukri_c82220_112	7B	63.9	10AND	3.009	T	-0.556053	0.00116618	-0.703216	0.00266867	-0.728584	4.67191e-05	-0.907523	0.0179754	-0.943489	0.00551401	-1.07677	0.0246601	-0.496469	0.00115887	-0.854083	0.00985085	0.00674766	-0.783273	0.198403
Kukri_c82220_112	7B	63.9	10SAU	3.939	T	-0.556053	0.00116618	-0.703216	0.00266867	-0.728584	4.67191e-05	-0.907523	0.0179754	-0.943489	0.00551401	-1.07677	0.0246601	-0.496469	0.00115887	-0.854083	0.00985085	0.00674766	-0.783273	0.198403
RAC875_c30453_292	7B	63.9	10AND	3.009	C	-0.556053	0.00116618	-0.703216	0.00266867	-0.728584	4.67191e-05	-0.907523	0.0179754	-0.943489	0.00551401	-1.07677	0.0246601	-0.496469	0.00115887	-0.854083	0.00985085	0.00674766	-0.783273	0.198403
RAC875_c30453_292	7B	63.9	10SAU	3.939	C	-0.556053	0.00116618	-0.703216	0.00266867	-0.728584	4.67191e-05	-0.907523	0.0179754	-0.943489	0.00551401	-1.07677	0.0246601	-0.496469	0.00115887	-0.854083	0.00985085	0.00674766	-0.783273	0.198403
Tdurum_contig28176_55	7B	63.9	10AND	3.009	G	-0.556053	0.00116618	-0.703216	0.00266867	-0.728584	4.67191e-05	-0.907523	0.0179754	-0.943489	0.00551401	-1.07677	0.0246601	-0.496469	0.00115887	-0.854083	0.00985085	0.00674766	-0.783273	0.198403
Tdurum_contig28176_55	7B	63.9	10SAU	3.939	G	-0.556053	0.00116618	-0.703216	0.00266867	-0.728584	4.67191e-05	-0.907523	0.0179754	-0.943489	0.00551401	-1.07677	0.0246601	-0.496469	0.00115887	-0.854083	0.00985085	0.00674766	-0.783273	0.198403
Tdurum_contig56342_134	7B	63.9	10AND	3.085	C	0.535821	0.0174252	0.349545	0.0158191	0.60957	0.0200289	0.603375	0.0242452	0.460714	0.0132884	0.438749	0.0227298	0.358802	0.012492	0.34385	0.0198653	0.0245129	0.462553	0.1102
Tdurum_contig56342_259	7B	63.9	10AND	3.085	A	0.535821	0.0174252	0.349545	0.0158191	0.60957	0.0200289	0.603375	0.0242452	0.460714	0.0132884	0.438749	0.0227298	0.358802	0.012492	0.34385	0.0198653	0.0245129	0.462553	0.1102
Tdurum_contig64387_859	7B	63.9	10AND	3.134	T	-0.57505	0.00169365	-0.766595	0.00389451	-0.748698	2.32661e-05	-0.914383	0.0172105	-1.01808	0.00645054	-1.09344	0.0253634	-0.536538	0.00118406	-0.884394	0.0103108	0.00730514	-0.817147	0.198308
Tdurum_contig64387_859	7B	63.9	10SAU	4.168	T	-0.57505	0.00169365	-0.766595	0.00389451	-0.748698	2.32661e-05	-0.914383	0.0172105	-1.01808	0.00645054	-1.09344	0.0253634	-0.536538	0.00118406	-0.884394	0.0103108	0.00730514	-0.817147	0.198308
wsnp_Ku_c10572_17445600	7B	63.9	10AND	3.085	A	0.535821	0.0174252	0.349545	0.0158191	0.60957	0.0200289	0.603375	0.0242452	0.460714	0.0132884	0.438749	0.0227298	0.358802	0.012492	0.34385	0.0198653	0.0245129	0.462553	0.1102
wsnp_RFL_Contig3405_3533915	7B	63.9	10SAU	3.34	C	-0.421973	0.00028708	-0.502538	0.000689893	-0.504741	0.0001753	-0.767582	0.011969	-0.801842	0.00331124	-1.00475	0.0203906	-0.405998	0.000276783	-0.749322	0.00631098	0.00404525	-0.644843	0.216055
BobWhite_c16489_327	7B	68.6	10AND	3.205	G	0.54048	0.0242533	0.434383	0.0234155	0.657379	0.0254383	0.599369	0.0259389	0.482468	0.0140255	0.469331	0.0295414	0.437647	0.0176239	0.370614	0.0217745	0.0306871	0.498959	0.0944565
BS00022009_51	7B	68.6	10AND	3.012	T	0.517304	0.0209976	0.34736	0.0179339	0.67161	0.0254031	0.58738	0.0224876	0.513511	0.01622	0.525154	0.0342893	0.472615	0.0172317	0.335596	0.0191821	0.0301714	0.496316	0.112865
BS00089181_51	7B	68.6	10AND	3.472	G	0.517286	0.0213351	0.372043	0.0202587	0.698401	0.0293031	0.64064	0.0256934	0.536295	0.0187008	0.532375	0.0353014	0.496318	0.0174344	0.367042	0.0194298	0.0332017	0.52005	0.11505
Ex_c12057_797	7B	68.6	10AND	3.508	C	-1.14082	0.0152158	-1.07866	0.0115864	-1.1986	0.00359145	-1.05634	0.0261885	-1.20486	0.0113344	-1.15808	0.0274242	-0.938623	0.00872574	-0.952545	0.00911068	0.0179602	-1.09107	0.103694
Ex_c12057_797	7B	68.6	10JAN	3.343	C	-1.14082	0.0152158	-1.07866	0.0115864	-1.1986	0.00359145	-1.05634	0.0261885	-1.20486	0.0113344	-1.15808	0.0274242	-0.938623	0.00872574	-0.952545	0.00911068	0.0179602	-1.09107	0.103694
Ex_c12057_797	7B	68.6	10SAU	3.997	C	-1.14082	0.0152158	-1.07866	0.0115864	-1.1986	0.00359145	-1.05634	0.0261885	-1.20486	0.0113344	-1.15808	0.0274242	-0.938623	0.00872574	-0.952545	0.00911068	0.0179602	-1.09107	0.103694
Ex_c12057_797	7B	68.6	BLUEs	3.458	C	-1.14082	0.0152158	-1.07866	0.0115864	-1.1986	0.00359145	-1.05634	0.0261885	-1.20486	0.0113344	-1.15808	0.0274242	-0.938623	0.00872574	-0.952545	0.00911068	0.0179602	-1.09107	0.103694
RAC875_c30453_93	7B	68.6	10AND	3.009	T	-0.556053	0.00116618	-0.703216	0.00266867	-0.728584	4.67191e-05	-0.907523	0.0179754	-0.943489	0.00551401	-1.07677	0.0246601	-0.496469	0.00115887	-0.854083	0.00985085	0.00674766	-0.783273	0.198403
RAC875_c30453_93	7B	68.6	10SAU	3.939	T	-0.556053	0.00116618	-0.703216	0.00266867	-0.728584	4.67191e-05	-0.907523	0.0179754	-0.943489	0.00551401	-1.07677	0.0246601	-0.496469	0.00115887	-0.854083	0.00985085	0.00674766	-0.783273	0.198403
RAC875_c58656_89	7B	68.6	10AND	3.029	T	-0.552867	0.00111796	-0.697547	0.00259129	-0.724339	3.80372e-05	-0.911447	0.0180771	-0.942079	0.00549989	-1.07423	0.0245454	-0.493648	0.00114811	-0.850867	0.00983304	0.0066755	-0.780878	0.199505
RAC875_c58656_89	7B	68.6	10SAU	3.915	T	-0.552867	0.00111796	-0.697547	0.00259129	-0.724339	3.80372e-05	-0.911447	0.0180771	-0.942079	0.00549989	-1.07423	0.0245454	-0.493648	0.00114811	-0.850867	0.00983304	0.0066755	-0.780878	0.199505
Tdurum_contig102328_129	7B	68.6	10AND	3.529	T	-1.12098	0.0150348	-1.05963	0.0113573	-1.17679	0.00350411	-1.05706	0.0262784	-1.20418	0.0114279	-1.14575	0.0272108	-0.915897	0.00866417	-0.909579	0.00890815	0.0176266	-1.07373	0.111734
Tdurum_contig102328_129	7B	68.6	10JAN	3.354	T	-1.12098	0.0150348	-1.05963	0.0113573	-1.17679	0.00350411	-1.05706	0.0262784	-1.20418	0.0114279	-1.14575	0.0272108	-0.915897	0.00866417	-0.909579	0.00890815	0.0176266	-1.07373	0.111734
Tdurum_contig102328_129	7B	68.6	10SAU	3.935	T	-1.12098	0.0150348	-1.05963	0.0113573	-1.17679	0.00350411	-1.05706	0.0262784	-1.20418	0.0114279	-1.14575	0.0272108	-0.915897	0.00866417	-0.909579	0.00890815	0.0176266	-1.07373	0.111734
Tdurum_contig102328_129	7B	68.6	BLUEs	3.364	T	-1.12098	0.0150348	-1.05963	0.0113573	-1.17679	0.00350411	-1.05706	0.0262784	-1.20418	0.0114279	-1.14575	0.0272108	-0.915897	0.00866417	-0.909579	0.00890815	0.0176266	-1.07373	0.111734
wsnp_Ex_c15458_23737002	7B	68.6	10AND	3.008	G	0.52368	0.0226736	0.415378	0.0215025	0.64246	0.024057	0.581298	0.0250779	0.453	0.0120879	0.452959	0.0277414	0.453578	0.0190803	0.346234	0.0204851	0.0292611	0.483574	0.0946332
wsnp_Ex_c420_831685	7B	68.6	10AND	3.012	A	0.517304	0.0209976	0.34736	0.0179339	0.67161	0.0254031	0.58738	0.0224876	0.513511	0.01622	0.525154	0.0342893	0.472615	0.0172317	0.335596	0.0191821	0.0301714	0.496316	0.112865
RAC875_c871_1345	7B	127.3	09WOH	3.826	A	-0.397582	0.00727415	-0.361308	0.00439154	-0.918074	0.033776	-0.24957	0.00377633	-0.481053	0.0143273	-0.306642	0.00937764	-0.607476	0.0201793	-0.434662	0.0167511	0.0162641	-0.469546	0.211583
RAC875_c14064_177	7B	141.2	09SEL	3.383	A	0.797788	0.0185448	0.962498	0.0172869	0.770568	0.0154904	0.460157	0.0261097	0.490601	0.00978392	0.565885	0.0137599	0.833997	0.0261671	0.558973	0.017486	0.017125	0.680058	0.184185
tplb0057f21_914	7D	3.1	10JAN	3.173	A	-0.896346	0.00635129	-0.4725	8.17542e-06	-1.09012	0.00194215	-0.792497	0.00645104	-1.2733	0.0124243	-0.936998	0.0131939	-0.825057	0.00481744	-0.882915	0.0117285	0.00689764	-0.896217	0.232068
Kukri_c15768_1383	7D	126.5	09WOH	4.6	T	0.874008	0.0255697	0.672207	0.0118009	1.28395	0.0284954	1.0871	0.0535061	1.32332	0.0503396	0.897884	0.041744	1.21791	0.0551205	0.6928	0.0156517	0.0431413	1.00615	0.258582
Kukri_c15768_1383	7D	126.5	10AND	5.956	T	0.874008	0.0255697	0.672207	0.0118009	1.28395	0.0284954	1.0871	0.0535061	1.32332	0.0503396	0.897884	0.041744	1.21791	0.0551205	0.6928	0.0156517	0.0431413	1.00615	0.258582
Kukri_c15768_1383	7D	126.5	10JAN	6.42	T	0.874008	0.0255697	0.672207	0.0118009	1.28395	0.0284954	1.0871	0.0535061	1.32332	0.0503396	0.897884	0.041744	1.21791	0.0551205	0.6928	0.0156517	0.0431413	1.00615	0.258582
Kukri_c15768_1383	7D	126.5	10SAU	4.085	T	0.874008	0.0255697	0.672207	0.0118009	1.28395	0.0284954	1.0871	0.0535061	1.32332	0.0503396	0.897884	0.041744	1.21791	0.0551205	0.6928	0.0156517	0.0431413	1.00615	0.258582
Kukri_c15768_1383	7D	126.5	10SEL	4.948	T	0.874008	0.0255697	0.672207	0.0118009	1.28395	0.0284954	1.0871	0.0535061	1.32332	0.0503396	0.897884	0.041744	1.21791	0.0551205	0.6928	0.0156517	0.0431413	1.00615	0.258582
Kukri_c15768_1383	7D	126.5	BLUEs	4.85	T	0.874008	0.0255697	0.672207	0.0118009	1.28395	0.0284954	1.0871	0.0535061	1.32332	0.0503396	0.897884	0.041744	1.21791	0.0551205	0.6928	0.0156517	0.0431413	1.00615	0.258582
Kukri_c15768_68	7D	126.5	09AND	3.24	A	0.927145	0.0302768	0.678223	0.0123175	1.2921	0.0303884	1.09576	0.0562879	1.33663	0.0532335	0.963522	0.0481883	1.21322	0.0560859	0.697247	0.0163556	0.0461025	1.02548	0.253524
Kukri_c15768_68	7D	126.5	09WOH	4.749	A	0.927145	0.0302768	0.678223	0.0123175	1.2921	0.0303884	1.09576	0.0562879	1.33663	0.0532335	0.963522	0.0481883	1.21322	0.0560859	0.697247	0.0163556	0.0461025	1.02548	0.253524
Kukri_c15768_68	7D	126.5	10AND	6.183	A	0.927145	0.0302768	0.678223	0.0123175	1.2921	0.0303884	1.09576	0.0562879	1.33663	0.0532335	0.963522	0.0481883	1.21322	0.0560859	0.697247	0.0163556	0.0461025	1.02548	0.253524
Kukri_c15768_68	7D	126.5	10JAN	6.685	A	0.927145	0.0302768	0.678223	0.0123175	1.2921	0.0303884	1.09576	0.0562879	1.33663	0.0532335	0.963522	0.0481883	1.21322	0.0560859	0.697247	0.0163556	0.0461025	1.02548	0.253524
Kukri_c15768_68	7D	126.5	10SAU	4.706	A	0.927145	0.0302768	0.678223	0.0123175	1.2921	0.0303884	1.09576	0.0562879	1.33663	0.0532335	0.963522	0.0481883	1.21322	0.0560859	0.697247	0.0163556	0.0461025	1.02548	0.253524
Kukri_c15768_68	7D	126.5	10SEL	5.018	A	0.927145	0.0302768	0.678223	0.0123175	1.2921	0.0303884	1.09576	0.0562879	1.33663	0.0532335	0.963522	0.0481883	1.21322	0.0560859	0.697247	0.0163556	0.0461025	1.02548	0.253524
Kukri_c15768_68	7D	126.5	BLUEs	5.107	A	0.927145	0.0302768	0.678223	0.0123175	1.2921	0.0303884	1.09576	0.0562879	1.33663	0.0532335	0.963522	0.0481883	1.21322	0.0560859	0.697247	0.0163556	0.0461025	1.02548	0.253524
Ra_c73114_242	7D	177.6	09AND	3.689	A	1.52236	0.0402915	1.1017	0.0228196	1.51042	0.0333476	1.06034	0.0280138	0.989482	0.0169011	0.913931	0.0203185	1.19096	0.0312295	1.19266	0.0398987	0.0343524	1.18523	0.224877
Ra_c73114_242	7D	177.6	BLUEs	3.039	A	1.52236	0.0402915	1.1017	0.0228196	1.51042	0.0333476	1.06034	0.0280138	0.989482	0.0169011	0.913931	0.0203185	1.19096	0.0312295	1.19266	0.0398987	0.0343524	1.18523	0.224877

## Sheet: Suppl. File 11B
Supplemental file 11B: List of significant (–log10(p) >3.0) marker trait associations of the SNP markers BLUEs only. Columns G to V describe the additive effect and the R2 for each environment. Colum W indicates the R2 of the BLUEs values. Positive additive effects promote thousand grain weights and negative additive effects reduce thousand grain weights.
Marker	Chr.	Pos.	Year.Loc	-log10(p)	Allele	Eff_09AND	R2_09AND	Eff_09SEL	R2_09SEL	Eff_09WOH	R2_09WOH	Eff_10AND	R2_10AND	Eff_10JAN	R2_10JAN	Eff_10SAU	R2_10SAU	Eff_10SEL	R2_10SEL	Eff_10WOH	R2_10WOH	R2_BLUEs	Eff_mean	Eff_stdv
RAC875_c13585_778	1B	23	BLUEs	3.068	C	-0.440519	0.00269868	-0.966721	0.0224204	-1.46511	0.0377339	-0.305061	0.00394496	-0.598275	0.0023425	-0.708417	0.0153659	-0.658832	0.01348	-0.64154	0.0120552	0.0110796	-0.723059	0.356795
Tdurum_contig56188_569	1B	23	BLUEs	3.16	C	-0.583192	0.00265194	-1.15269	0.0184492	-1.77862	0.0516629	-0.401694	0.0030761	-0.649114	0.00472256	-0.757091	0.013827	-0.906738	0.0194205	-0.637237	0.0115772	0.012688	-0.858297	0.434749
IAAV2366	1B	38.9	BLUEs	3.221	G	-0.600103	0.00351761	-1.10147	0.0156496	-1.61469	0.0438617	-0.45186	0.00484727	-0.639446	0.0046876	-0.777575	0.0149531	-0.882574	0.0165517	-0.714772	0.0156737	0.0135488	-0.847811	0.366029
RFL_Contig529_963	1B	38.9	BLUEs	3.578	G	-0.537462	0.00902947	-0.727965	0.0187473	-1.24333	0.0538013	-0.427659	0.00907438	-0.863542	0.0269336	-0.592792	0.0181662	-0.435554	0.00750892	-0.40571	0.00750809	0.020972	-0.654252	0.286508
Ex_c2725_1442	1B	39.7	BLUEs	3.125	G	-0.590495	0.00302269	-1.03017	0.0143242	-1.5796	0.0431653	-0.394113	0.0044707	-0.567044	0.00363105	-0.781569	0.0162949	-0.82494	0.0169192	-0.638563	0.0147166	0.0121287	-0.800812	0.368526
JD_c6360_288	1B	41.3	BLUEs	3.11	T	0.897247	0.0151244	1.27861	0.0268591	0.952172	0.0139074	0.737296	0.0147275	0.93852	0.0132355	0.889324	0.0213871	1.15557	0.0140872	0.93667	0.00922953	0.0230396	0.973176	0.16817
GENE-3626_308	1B	42.9	BLUEs	3.421	T	0.588467	0.0121606	0.916518	0.0300238	0.75072	0.0184058	0.410176	0.0109448	0.578174	0.0122988	0.542601	0.0173855	0.911214	0.0256807	0.534263	0.00703118	0.0226604	0.654017	0.185422
RAC875_rep_c74070_518	1B	42.9	BLUEs	3.244	A	0.671037	0.0150225	1.02954	0.0346136	0.751446	0.0202807	0.372975	0.00886868	0.733331	0.0200316	0.537372	0.0145008	0.876048	0.0191884	0.515735	0.00305656	0.0244042	0.685936	0.210425
wsnp_Ex_rep_c69986_68942834	1B	42.9	BLUEs	3.244	T	0.671037	0.0150225	1.02954	0.0346136	0.751446	0.0202807	0.372975	0.00886868	0.733331	0.0200316	0.537372	0.0145008	0.876048	0.0191884	0.515735	0.00305656	0.0244042	0.685936	0.210425
wsnp_Ex_rep_c69986_68942866	1B	42.9	BLUEs	3.165	C	0.651017	0.0144046	1.01262	0.0339489	0.749027	0.0200313	0.377854	0.0091768	0.723518	0.0192803	0.535335	0.0144158	0.872144	0.0192532	0.512305	0.00310255	0.0239966	0.679228	0.205424
tplb0024i15_1754	1B	45.3	BLUEs	3.185	T	0.545039	0.00928274	0.930867	0.0286597	0.997549	0.0331255	0.61417	0.0197413	0.905797	0.0300234	0.555594	0.0135583	0.646421	0.0174346	0.638374	0.0180034	0.0257777	0.729226	0.183714
RAC875_rep_c106876_446	1B	57.2	BLUEs	3.664	A	-1.30191	0.0439204	-1.31275	0.0412935	-1.17181	0.0300307	-0.397633	0.00452012	-0.535862	0.00959121	-0.645624	0.0155165	-1.17564	0.029998	-0.600622	0.00717819	0.0318206	-0.892731	0.381844
RAC875_rep_c106876_558	1B	57.2	BLUEs	3.695	C	-1.28535	0.0424192	-1.26086	0.0375506	-1.07696	0.0248277	-0.413679	0.00543098	-0.489919	0.00815296	-0.655168	0.0151219	-1.15859	0.0273273	-0.680199	0.0105586	0.0304709	-0.87759	0.35573
Tdurum_contig13117_1316	1B	57.2	BLUEs	3.761	C	-1.32057	0.0450244	-1.33694	0.0433093	-1.19128	0.0310234	-0.406018	0.00468073	-0.538855	0.00926324	-0.654682	0.0159976	-1.18997	0.0308185	-0.609902	0.00742258	0.0326043	-0.906026	0.388258
BS00089790_51	1B	75.6	BLUEs	3.509	G	-1.20137	0.0142989	-1.02072	0.00992187	-1.47721	0.0120207	-1.25545	0.0132598	-1.48343	0.0249806	-0.994084	0.016461	-1.1405	0.0036084	-1.09048	0.00686942	0.0205229	-1.20791	0.188918
Kukri_c5407_192	1B	84.9	BLUEs	4.247	A	-1.30085	0.0194727	-1.29183	0.0134854	-1.66296	0.0162524	-1.17215	0.0124164	-1.51171	0.0254363	-1.09308	0.0166409	-1.05582	0.00274964	-1.14367	0.00672644	0.0227464	-1.27901	0.212578
Tdurum_contig8580_586	1B	84.9	BLUEs	4.295	T	-1.29175	0.0184182	-1.32607	0.0141108	-1.70878	0.017482	-1.18162	0.0129382	-1.50213	0.024151	-1.12878	0.01769	-1.07246	0.00314564	-1.1943	0.00852398	0.0231533	-1.30074	0.212126
BS00078413_51	1B	96.9	BLUEs	3.926	A	-0.755171	0.0289746	-0.75343	0.0205283	-1.011	0.0373954	-0.374289	0.0164317	-0.904218	0.0373635	-0.391881	0.0092815	-0.679986	0.0343675	-0.825431	0.0473453	0.0301523	-0.711925	0.226887
BS00078414_51	1B	96.9	BLUEs	3.727	T	-0.750643	0.0290029	-0.732959	0.0193864	-0.960071	0.033303	-0.34997	0.0153606	-0.868992	0.034048	-0.37769	0.00880356	-0.659431	0.0353941	-0.819592	0.0495358	0.0282698	-0.689919	0.220838
Excalibur_c28017_641	2A	66.6	BLUEs	3.271	C	0.815607	0.0264082	1.20228	0.0348881	0.855224	0.0171453	0.478234	0.0059564	0.66972	0.0138821	0.810445	0.02986	1.10071	0.0221988	0.772727	0.00805628	0.0277116	0.838118	0.228436
Excalibur_c47535_389	2A	66.6	BLUEs	3.271	G	0.815607	0.0264082	1.20228	0.0348881	0.855224	0.0171453	0.478234	0.0059564	0.66972	0.0138821	0.810445	0.02986	1.10071	0.0221988	0.772727	0.00805628	0.0277116	0.838118	0.228436
BS00022940_51	2B	64.3	BLUEs	3.209	A	-0.728295	0.0243401	-0.701191	0.0252635	-0.898708	0.0256787	-0.64364	0.0123766	-0.824551	0.0184496	-0.522861	0.0179456	-0.705051	0.0161913	-0.566855	0.0151661	0.0266219	-0.698894	0.124268
Excalibur_c65830_82	2B	69.9	BLUEs	3.153	G	-0.615427	0.0297807	-0.50316	0.0275117	-0.921801	0.0377425	-0.739885	0.0339409	-0.821772	0.0390183	-0.659141	0.041611	-0.463101	0.0200804	-0.578641	0.047178	0.0425645	-0.662866	0.157208
wsnp_RFL_Contig3802_4108582	2B	69.9	BLUEs	3.01	T	-0.56234	0.0249404	-0.45665	0.024198	-0.939277	0.0388282	-0.759871	0.0339218	-0.826795	0.0389024	-0.646589	0.03943	-0.430716	0.0168535	-0.548826	0.0418439	0.0402163	-0.646383	0.181386
BS00031098_51	2B	135.5	BLUEs	4.452	G	-1.10546	0.0196718	-1.20954	0.021793	-1.36738	0.0102747	-1.12361	0.0162548	-1.1487	0.0135434	-1.25587	0.0365405	-1.42845	0.0214149	-1.37954	0.0227173	0.0301314	-1.25232	0.126015
Excalibur_rep_c67599_2154	2D	136.4	BLUEs	3.117	T	-0.826609	0.0216065	-0.813638	0.0147476	-0.711622	0.00738171	-0.865944	0.0195999	-0.609189	0.00740724	-0.53703	0.0137232	-0.786778	0.00520598	-0.85357	0.0142761	0.020122	-0.750547	0.120769
Excalibur_rep_c67599_242	2D	136.4	BLUEs	3.152	T	-0.840217	0.022358	-0.816919	0.0149559	-0.712376	0.00758666	-0.869424	0.0188845	-0.631628	0.00790186	-0.54275	0.0142383	-0.796408	0.0049472	-0.856909	0.0135867	0.0206572	-0.758329	0.118495
IAAV1322	2D	136.4	BLUEs	3.595	C	-0.881794	0.0235537	-0.894513	0.0178222	-0.780643	0.00882514	-0.871605	0.0205444	-0.609942	0.00675794	-0.56764	0.0155359	-0.867701	0.00730614	-0.923193	0.0177886	0.0227042	-0.799629	0.136799
IAAV6032	2D	136.4	BLUEs	3.36	A	-0.844918	0.0229626	-0.844388	0.0165482	-0.743167	0.00843658	-0.862045	0.0186279	-0.642415	0.00806555	-0.55975	0.0158401	-0.857784	0.00633086	-0.906623	0.0152891	0.0227011	-0.782636	0.123008
RAC875_c3187_873	2D	136.4	BLUEs	3.686	C	-0.944251	0.0262597	-0.85787	0.0151082	-0.851228	0.00955414	-0.928658	0.0273714	-0.745214	0.011951	-0.611419	0.0168278	-0.866761	0.00805111	-0.861793	0.0167542	0.0237897	-0.833399	0.107736
IACX5899	3A	84.7	BLUEs	3.547	G	-1.31779	0.0357124	-1.02504	0.0216272	-1.20421	0.0139311	-0.803158	0.0175135	-0.908843	0.0193582	-0.616578	0.0117076	-0.781491	0.00678771	-0.814415	0.0110185	0.0240547	-0.933941	0.23442
Excalibur_c94546_61	3B	7.7005	BLUEs	3.132	A	0.584365	0.0073787	0.991318	0.023573	1.02663	0.0194178	0.519397	0.00826361	0.737155	0.014286	0.560134	0.0100078	0.919736	0.0242581	0.550937	0.00479034	0.0176669	0.736209	0.213307
BobWhite_c10402_140	3B	44.9242	BLUEs	6.86	T	-1.13091	0.0454843	-1.15443	0.0342704	-1.3245	0.0251541	-1.009	0.0315655	-1.29316	0.0540935	-1.06558	0.0505567	-1.26633	0.0384378	-1.38639	0.0593337	0.0605735	-1.20379	0.13342
BS00032830_51	3B	44.9242	BLUEs	7.004	T	-1.12344	0.0425298	-1.13321	0.0330599	-1.41471	0.0277216	-0.970607	0.0264473	-1.2555	0.0478592	-1.09556	0.052832	-1.31759	0.0408322	-1.33717	0.0535033	0.0583823	-1.20597	0.14899
Excalibur_rep_c68583_1067	3B	44.9242	BLUEs	3.854	A	-1.14083	0.0271014	-1.38864	0.0292828	-1.24774	0.0166568	-0.84606	0.00956452	-1.0021	0.0225654	-1.02307	0.0283759	-1.35211	0.0231815	-1.42833	0.0383874	0.0347524	-1.17861	0.210007
GENE-4774_69	3B	44.9242	BLUEs	3.612	C	-1.05579	0.0268606	-1.21672	0.0240693	-1.16014	0.015427	-0.780031	0.00684129	-1.01104	0.0238005	-0.996998	0.0282901	-1.26461	0.0190427	-1.36353	0.0333906	0.0325166	-1.10611	0.183747
IAAV8901	3B	44.9242	BLUEs	7.004	G	-1.12344	0.0425298	-1.13321	0.0330599	-1.41471	0.0277216	-0.970607	0.0264473	-1.2555	0.0478592	-1.09556	0.052832	-1.31759	0.0408322	-1.33717	0.0535033	0.0583823	-1.20597	0.14899
Kukri_c21467_571	3B	44.9242	BLUEs	6.801	T	-1.20568	0.044085	-1.27744	0.0385348	-1.44116	0.0292163	-0.9962	0.0303636	-1.30449	0.0468311	-1.13766	0.0524486	-1.27083	0.0447381	-1.30531	0.0568319	0.0575438	-1.24235	0.132172
Kukri_c23623_470	3B	44.9242	BLUEs	3.612	A	-1.05579	0.0268606	-1.21672	0.0240693	-1.16014	0.015427	-0.780031	0.00684129	-1.01104	0.0238005	-0.996998	0.0282901	-1.26461	0.0190427	-1.36353	0.0333906	0.0325166	-1.10611	0.183747
Kukri_c23958_187	3B	44.9242	BLUEs	3.612	G	-1.05579	0.0268606	-1.21672	0.0240693	-1.16014	0.015427	-0.780031	0.00684129	-1.01104	0.0238005	-0.996998	0.0282901	-1.26461	0.0190427	-1.36353	0.0333906	0.0325166	-1.10611	0.183747
Kukri_rep_c102888_154	3B	44.9242	BLUEs	3.854	A	-1.14083	0.0271014	-1.38864	0.0292828	-1.24774	0.0166568	-0.84606	0.00956452	-1.0021	0.0225654	-1.02307	0.0283759	-1.35211	0.0231815	-1.42833	0.0383874	0.0347524	-1.17861	0.210007
Kukri_rep_c74178_178	3B	44.9242	BLUEs	3.612	T	-1.05579	0.0268606	-1.21672	0.0240693	-1.16014	0.015427	-0.780031	0.00684129	-1.01104	0.0238005	-0.996998	0.0282901	-1.26461	0.0190427	-1.36353	0.0333906	0.0325166	-1.10611	0.183747
RAC875_c11822_370	3B	44.9242	BLUEs	3.612	T	-1.05579	0.0268606	-1.21672	0.0240693	-1.16014	0.015427	-0.780031	0.00684129	-1.01104	0.0238005	-0.996998	0.0282901	-1.26461	0.0190427	-1.36353	0.0333906	0.0325166	-1.10611	0.183747
RAC875_rep_c70966_253	3B	44.9242	BLUEs	3.612	C	-1.05579	0.0268606	-1.21672	0.0240693	-1.16014	0.015427	-0.780031	0.00684129	-1.01104	0.0238005	-0.996998	0.0282901	-1.26461	0.0190427	-1.36353	0.0333906	0.0325166	-1.10611	0.183747
RFL_Contig2267_1589	3B	44.9242	BLUEs	3.854	T	-1.14083	0.0271014	-1.38864	0.0292828	-1.24774	0.0166568	-0.84606	0.00956452	-1.0021	0.0225654	-1.02307	0.0283759	-1.35211	0.0231815	-1.42833	0.0383874	0.0347524	-1.17861	0.210007
TA001459-1122	3B	44.9242	BLUEs	5.386	A	-1.02198	0.044222	-0.971458	0.0289185	-1.14671	0.0191093	-0.932826	0.0260015	-1.18104	0.0462058	-0.952856	0.0414525	-1.10521	0.0277358	-1.31183	0.0509631	0.0517679	-1.07799	0.132007
TA005743-0552	3B	44.9242	BLUEs	3.612	C	-1.05579	0.0268606	-1.21672	0.0240693	-1.16014	0.015427	-0.780031	0.00684129	-1.01104	0.0238005	-0.996998	0.0282901	-1.26461	0.0190427	-1.36353	0.0333906	0.0325166	-1.10611	0.183747
wsnp_Ex_c13906_21771680	3B	44.9242	BLUEs	3.612	G	-1.05579	0.0268606	-1.21672	0.0240693	-1.16014	0.015427	-0.780031	0.00684129	-1.01104	0.0238005	-0.996998	0.0282901	-1.26461	0.0190427	-1.36353	0.0333906	0.0325166	-1.10611	0.183747
wsnp_JD_c2623_3541255	3B	44.9242	BLUEs	7.414	T	-1.13035	0.0414407	-1.24922	0.0407789	-1.39442	0.0297692	-1.01583	0.0302761	-1.21867	0.0465542	-1.0514	0.0492936	-1.39716	0.0486961	-1.42591	0.0636015	0.0623882	-1.23537	0.160943
wsnp_JD_c30422_23944042	3B	44.9242	BLUEs	6.537	T	-1.08158	0.0409323	-1.07129	0.0302631	-1.37466	0.0267716	-0.978288	0.0256422	-1.28679	0.0506972	-1.08578	0.0515332	-1.26525	0.0369147	-1.282	0.0492374	0.0566154	-1.17821	0.140414
wsnp_Ku_c24414_34372822	3B	44.9242	BLUEs	4.055	C	-1.10711	0.0286545	-1.29399	0.0272429	-1.2075	0.0170753	-0.822665	0.00837311	-1.06619	0.0286321	-1.03542	0.0312885	-1.31069	0.0206148	-1.43946	0.0368407	0.0370549	-1.16038	0.193438
IAAV1079	3B	45.8093	BLUEs	5.374	A	-1.01666	0.019634	-1.00811	0.0191465	-1.55002	0.033759	-1.02567	0.0265268	-1.13632	0.0245134	-0.982989	0.031843	-1.41391	0.0409634	-1.22886	0.0308086	0.0398874	-1.17032	0.211806
IACX971	3B	45.8093	BLUEs	4.723	T	-0.914019	0.0140842	-0.975558	0.0168998	-1.46749	0.0285219	-1.03204	0.0257747	-1.1175	0.0225194	-0.947557	0.0278905	-1.3206	0.0335877	-1.09442	0.0216465	0.0337086	-1.10865	0.193236
Kukri_c3168_521	3B	45.8093	BLUEs	5.374	C	-1.01666	0.019634	-1.00811	0.0191465	-1.55002	0.033759	-1.02567	0.0265268	-1.13632	0.0245134	-0.982989	0.031843	-1.41391	0.0409634	-1.22886	0.0308086	0.0398874	-1.17032	0.211806
wsnp_JD_c2863_3822253	3B	45.8093	BLUEs	5.556	T	-1.0238	0.0200547	-1.03756	0.0211956	-1.57299	0.0361367	-1.03326	0.0290738	-1.13219	0.0250629	-0.998102	0.0339896	-1.38248	0.0412777	-1.25031	0.0347731	0.0417439	-1.17884	0.207697
wsnp_JD_c9902_10674725	3B	45.8093	BLUEs	4.661	C	-0.924721	0.0150749	-0.927407	0.0144044	-1.48534	0.0290926	-1.00506	0.0256288	-1.12034	0.0223533	-0.972087	0.0289281	-1.34974	0.035964	-1.08818	0.0229603	0.0332614	-1.10911	0.205855
BS00049570_51	3B	46.5906	BLUEs	3.66	T	-0.680703	0.010284	-0.698439	0.0112045	-0.976679	0.0154022	-0.77554	0.0125742	-0.947671	0.0227514	-0.763397	0.0224506	-0.905608	0.0160434	-0.959475	0.0220071	0.0241952	-0.838439	0.122049
CAP7_c3916_256	3B	46.5906	BLUEs	3.745	G	-0.727303	0.00828586	-0.813081	0.0105692	-1.24723	0.0197601	-0.873289	0.0100075	-1.0211	0.0158336	-0.890161	0.0236091	-1.0044	0.0123486	-1.02086	0.0126724	0.0213863	-0.949677	0.159993
Jagger_c1219_603	3B	46.5906	BLUEs	3.66	A	-0.680703	0.010284	-0.698439	0.0112045	-0.976679	0.0154022	-0.77554	0.0125742	-0.947671	0.0227514	-0.763397	0.0224506	-0.905608	0.0160434	-0.959475	0.0220071	0.0241952	-0.838439	0.122049
RAC875_c21086_130	3B	46.5906	BLUEs	3.66	C	-0.680703	0.010284	-0.698439	0.0112045	-0.976679	0.0154022	-0.77554	0.0125742	-0.947671	0.0227514	-0.763397	0.0224506	-0.905608	0.0160434	-0.959475	0.0220071	0.0241952	-0.838439	0.122049
RAC875_c34454_334	3B	46.5906	BLUEs	3.745	C	-0.727303	0.00828586	-0.813081	0.0105692	-1.24723	0.0197601	-0.873289	0.0100075	-1.0211	0.0158336	-0.890161	0.0236091	-1.0044	0.0123486	-1.02086	0.0126724	0.0213863	-0.949677	0.159993
RAC875_rep_c69281_207	3B	46.5906	BLUEs	3.66	G	-0.680703	0.010284	-0.698439	0.0112045	-0.976679	0.0154022	-0.77554	0.0125742	-0.947671	0.0227514	-0.763397	0.0224506	-0.905608	0.0160434	-0.959475	0.0220071	0.0241952	-0.838439	0.122049
RAC875_rep_c77173_208	3B	46.5906	BLUEs	3.819	C	-0.692493	0.0106939	-0.726836	0.0129328	-1.00481	0.0174469	-0.783176	0.0138435	-0.94708	0.0234826	-0.778637	0.0244216	-0.886429	0.0163351	-0.980679	0.0244109	0.0258952	-0.850018	0.120316
Tdurum_contig1002_149	3B	46.5906	BLUEs	3.66	C	-0.680703	0.010284	-0.698439	0.0112045	-0.976679	0.0154022	-0.77554	0.0125742	-0.947671	0.0227514	-0.763397	0.0224506	-0.905608	0.0160434	-0.959475	0.0220071	0.0241952	-0.838439	0.122049
Tdurum_contig15181_67	3B	46.5906	BLUEs	3.507	T	-0.662922	0.00983558	-0.680135	0.0104838	-0.957989	0.0148978	-0.790823	0.013576	-0.96294	0.0235806	-0.757283	0.0220095	-0.873176	0.01542	-0.902606	0.0199391	0.0231703	-0.823484	0.11835
Tdurum_contig26727_187	3B	46.5906	BLUEs	3.821	C	-0.718655	0.0118206	-0.720838	0.0117402	-1.01182	0.0169603	-0.791399	0.0136171	-0.946722	0.0233455	-0.793735	0.0240172	-0.938765	0.0182676	-0.983084	0.0241383	0.0258387	-0.863127	0.119693
Tdurum_contig28033_420	3B	46.5906	BLUEs	3.66	G	-0.680703	0.010284	-0.698439	0.0112045	-0.976679	0.0154022	-0.77554	0.0125742	-0.947671	0.0227514	-0.763397	0.0224506	-0.905608	0.0160434	-0.959475	0.0220071	0.0241952	-0.838439	0.122049
wsnp_Ex_rep_c70174_69125822	3B	46.5906	BLUEs	3.66	T	-0.680703	0.010284	-0.698439	0.0112045	-0.976679	0.0154022	-0.77554	0.0125742	-0.947671	0.0227514	-0.763397	0.0224506	-0.905608	0.0160434	-0.959475	0.0220071	0.0241952	-0.838439	0.122049
BS00091577_51	3B	47.424	BLUEs	3.592	A	-0.672448	0.00997676	-0.700109	0.0113094	-0.955296	0.0147301	-0.749239	0.0117405	-0.921907	0.0215513	-0.758543	0.0222319	-0.902418	0.0157301	-0.952246	0.0215094	0.0236039	-0.826526	0.118056
Kukri_c37029_761	3B	47.424	BLUEs	3.453	G	-0.644277	0.0090574	-0.731844	0.0130067	-0.920411	0.013867	-0.731698	0.0116141	-0.88432	0.0200034	-0.74704	0.0217622	-0.860231	0.014486	-0.903849	0.0195258	0.0223873	-0.802959	0.101641
RAC875_c8755_314	3B	47.424	BLUEs	3.592	G	-0.672448	0.00997676	-0.700109	0.0113094	-0.955296	0.0147301	-0.749239	0.0117405	-0.921907	0.0215513	-0.758543	0.0222319	-0.902418	0.0157301	-0.952246	0.0215094	0.0236039	-0.826526	0.118056
Tdurum_contig59953_220	3B	94.8159	BLUEs	4.448	C	1.78053	0.031324	1.78907	0.0337459	2.23584	0.0393187	1.85882	0.0391284	2.20698	0.0535734	1.58987	0.0314496	1.90134	0.0304729	1.68014	0.0330936	0.0489519	1.88032	0.231987
BS00072157_51	4A	118.1	BLUEs	3.086	A	-0.915186	0.0126593	-0.839166	0.0119335	-0.980195	0.00801256	-0.956382	0.00786275	-1.04375	0.0124576	-0.649477	0.0102733	-1.13431	0.00991881	-0.938135	0.00792163	0.0196041	-0.932075	0.14397
Kukri_c40856_320	4A	128.2	BLUEs	3	A	-0.793154	0.0202738	-0.703152	0.00997294	-0.697744	0.00544962	-0.618855	0.0173832	-0.820198	0.0172734	-0.417868	0.0058515	-0.792683	0.0154482	-0.742117	0.0231484	0.016505	-0.698221	0.130746
Kukri_c20949_956	4A	136.7	BLUEs	3.538	C	-0.806375	0.0183035	-0.726648	0.0159382	-1.02865	0.0231203	-0.792634	0.0371304	-1.00602	0.0214614	-0.650389	0.0191834	-0.633247	0.0204658	-0.707447	0.0322852	0.0237048	-0.793927	0.150553
RAC875_c54248_499	4A	136.7	BLUEs	3.423	C	-0.788358	0.0172987	-0.691927	0.01421	-0.988396	0.0199914	-0.786369	0.0369627	-1.00222	0.0212356	-0.633927	0.0182491	-0.608945	0.019406	-0.683116	0.0308942	0.0221144	-0.772907	0.151308
RAC875_rep_c104791_486	4A	136.7	BLUEs	3.536	A	-0.795477	0.0177877	-0.731488	0.0160151	-1.033	0.0227625	-0.819949	0.0381771	-1.04355	0.0218022	-0.642445	0.0186254	-0.630536	0.0199367	-0.716515	0.0329343	0.0235723	-0.80162	0.160004
Kukri_c8973_1986	4B	56.4	BLUEs	4.854	C	2.00971	0.0581034	1.94289	0.0355407	1.57632	0.0250365	1.03997	0.039754	1.03249	0.017513	1.62873	0.0523317	2.1492	0.0630435	1.93782	0.0608527	0.0493728	1.66464	0.431747
RAC875_c13639_2159	4B	56.4	BLUEs	4.334	C	1.9351	0.0551077	1.89276	0.0359069	1.51463	0.0241515	0.954416	0.0394874	0.972687	0.0148393	1.55518	0.0490227	2.10428	0.0614791	1.87191	0.0601538	0.0467565	1.60012	0.438476
Tdurum_contig51818_145	4B	61	BLUEs	3.397	A	1.01304	0.0283355	0.825686	0.0164531	1.1507	0.02716	0.468132	0.0174526	0.931276	0.0263698	0.69431	0.023643	0.745307	0.019691	0.581742	0.0176826	0.025632	0.801275	0.22621
Tdurum_contig54559_211	4B	61.8	BLUEs	3.487	C	1.63355	0.0345856	1.2596	0.0195528	1.86298	0.0275646	0.887038	0.0116772	1.86363	0.0374915	0.975976	0.0184116	1.77071	0.0248445	1.21625	0.00737525	0.0340164	1.43372	0.397956
Kukri_rep_c104941_336	4B	63.3	BLUEs	4.387	A	1.73692	0.0252304	1.71105	0.0169732	2.62402	0.0458212	1.41782	0.0283961	1.91801	0.0321535	1.70388	0.037143	1.84974	0.0299487	2.1116	0.0385453	0.0382429	1.88413	0.359179
tplb0056o05_409	4B	101.6	BLUEs	3.23	C	1.39011	0.0148127	1.53682	0.0140625	1.86577	0.0218798	0.788338	0.0126368	1.22446	0.0153531	0.972355	0.0100091	1.52076	0.0205403	1.46852	0.0221854	0.0202775	1.34589	0.342144
BS00076190_51	5A	16.7	BLUEs	6.053	A	0.778374	0.0204319	1.48384	0.057913	1.48196	0.0582715	1.19722	0.0495628	1.15605	0.0413263	0.918943	0.0293787	1.60897	0.0638338	1.40045	0.0480008	0.0609302	1.25323	0.293634
RAC875_c81616_116	5A	16.7	BLUEs	3.043	A	-0.379713	0.00794838	-0.60233	0.0120382	-0.715822	0.00866648	-0.659733	0.010389	-0.683742	0.0116763	-0.578012	0.0194283	-0.71486	0.0120988	-0.749251	0.0171097	0.0189028	-0.635433	0.118584
wsnp_Ex_rep_c68829_67704044	5A	17.4	BLUEs	3.17	A	-0.39829	0.00870854	-0.627924	0.013602	-0.742519	0.0102838	-0.664245	0.0102699	-0.695567	0.012512	-0.585392	0.0199187	-0.734719	0.0128289	-0.773513	0.01827	0.0203022	-0.652771	0.120256
Excalibur_c24051_502	5A	57.7	BLUEs	3.477	G	-0.859881	0.0156972	-0.987598	0.0190872	-0.874714	0.0106486	-0.784652	0.017195	-1.06887	0.02249	-0.821018	0.0181571	-0.779857	0.0045234	-0.858604	0.00704211	0.0197618	-0.879399	0.100524
Excalibur_c31769_793	5A	57.7	BLUEs	3.477	G	-0.859881	0.0156972	-0.987598	0.0190872	-0.874714	0.0106486	-0.784652	0.017195	-1.06887	0.02249	-0.821018	0.0181571	-0.779857	0.0045234	-0.858604	0.00704211	0.0197618	-0.879399	0.100524
GENE-2794_70	5A	57.7	BLUEs	3.447	A	-0.860198	0.0170283	-0.973505	0.0196381	-0.869027	0.012584	-0.770769	0.0173632	-1.04061	0.0221683	-0.824642	0.0188478	-0.785873	0.00480031	-0.840369	0.0070595	0.020846	-0.870624	0.0924077
wsnp_Ex_c2185_4094843	5A	57.7	BLUEs	3.477	T	-0.859881	0.0156972	-0.987598	0.0190872	-0.874714	0.0106486	-0.784652	0.017195	-1.06887	0.02249	-0.821018	0.0181571	-0.779857	0.0045234	-0.858604	0.00704211	0.0197618	-0.879399	0.100524
wsnp_Ex_c44164_50292954	5A	57.7	BLUEs	3.442	A	-0.856559	0.0164986	-0.972341	0.0189276	-0.88806	0.0123451	-0.782191	0.0161747	-1.03838	0.0214119	-0.828982	0.0182616	-0.796738	0.00420093	-0.850228	0.00609914	0.0203459	-0.876684	0.0879322
wsnp_RFL_Contig2265_1693968	5A	57.7	BLUEs	3.447	A	-0.860198	0.0170283	-0.973505	0.0196381	-0.869027	0.012584	-0.770769	0.0173632	-1.04061	0.0221683	-0.824642	0.0188478	-0.785873	0.00480031	-0.840369	0.0070595	0.020846	-0.870624	0.0924077
IAAV8042	5A	65.6	BLUEs	3.404	A	-0.998231	0.0186259	-1.4066	0.053786	-1.11857	0.0270468	-0.684139	0.0169873	-0.610795	0.0112756	-0.836837	0.0265132	-1.24	0.0374435	-1.13403	0.044229	0.034698	-1.00365	0.275866
wsnp_Ex_c3772_6866645	5A	65.6	BLUEs	3.404	A	-0.998231	0.0186259	-1.4066	0.053786	-1.11857	0.0270468	-0.684139	0.0169873	-0.610795	0.0112756	-0.836837	0.0265132	-1.24	0.0374435	-1.13403	0.044229	0.034698	-1.00365	0.275866
wsnp_Ex_c40019_47166980	5A	65.6	BLUEs	3.124	A	1.65722	0.0291749	1.77705	0.0242998	1.35084	0.0153182	1.32019	0.0192636	1.59001	0.0229963	1.18984	0.0169201	1.70723	0.0157483	1.77441	0.0210063	0.028629	1.54585	0.227339
BS00022773_51	5B	29	BLUEs	3.912	G	-0.914332	0.0271907	-0.693966	0.02079	-0.800876	0.0212143	-0.55173	0.00913765	-0.681778	0.0230728	-0.633955	0.0290779	-0.682973	0.00677599	-0.70959	0.0170795	0.0304615	-0.70865	0.108636
BobWhite_c22036_399	5B	122.6	BLUEs	3.26	C	0.995583	0.035515	0.796176	0.0200328	1.26377	0.0420165	0.523948	0.011308	1.1792	0.0384309	0.617359	0.0214367	0.637745	0.0131319	0.498145	0.0106289	0.0320383	0.813991	0.298229
Kukri_c10508_438	5B	122.6	BLUEs	3.002	A	0.952809	0.0299847	0.749819	0.0163308	1.2316	0.0390175	0.462887	0.0080907	1.14259	0.0349405	0.596363	0.0192615	0.58668	0.0103807	0.457985	0.00861197	0.027275	0.772593	0.302633
Tdurum_contig57696_133	5B	122.6	BLUEs	3.018	C	0.954653	0.0269252	0.744607	0.0128953	1.19974	0.0337159	0.431412	0.00662648	1.12659	0.0329151	0.596143	0.0173095	0.586265	0.00946757	0.475653	0.0080834	0.0236153	0.764383	0.295584
BS00003852_51	6D	25.6	BLUEs	3.384	A	0.750202	0.0346635	0.52926	0.0135789	0.810561	0.0212854	0.45064	0.0104714	0.745421	0.0264761	0.634089	0.0311258	0.667494	0.0152895	0.515426	0.0118858	0.0289368	0.637887	0.129142
Ex_c7086_187	6D	118.4	BLUEs	3.25	A	2.00932	0.032974	1.50486	0.0166149	1.98005	0.0275251	1.19844	0.0287706	1.68257	0.0244549	0.981533	0.0121863	1.38618	0.0288318	0.818138	0.017806	0.0254623	1.44514	0.436997
RAC875_c346_1226	7A	5.7	BLUEs	3.091	T	0.646614	0.0164233	0.606104	0.00991754	0.59201	0.0115334	0.606654	0.0376091	0.679894	0.0254124	0.710093	0.0304394	0.640338	0.0208592	0.711474	0.0338084	0.0216322	0.649148	0.0471343
BS00063555_51	7A	55.9	BLUEs	3.019	C	-0.982975	0.0183075	-0.924774	0.018026	-1.60192	0.0256561	-0.592065	0.00260489	-1.35918	0.0170619	-0.891529	0.0138977	-1.00435	0.005913	-1.08432	0.00744466	0.0223848	-1.05514	0.306653
IACX8453	7A	70.8	BLUEs	3.567	A	-0.799807	0.023562	-0.866541	0.0277007	-1.2033	0.0347086	-0.499373	0.00651475	-1.14525	0.032874	-0.693328	0.021061	-0.813676	0.00794119	-0.804749	0.0127017	0.030391	-0.853253	0.228522
Kukri_c96054_123	7A	70.8	BLUEs	3.576	C	-0.79192	0.0224817	-0.872663	0.0280798	-1.23018	0.0346124	-0.510513	0.00615281	-1.20722	0.0364123	-0.673307	0.0198986	-0.840643	0.00874708	-0.761346	0.0110868	0.0302524	-0.860974	0.247701
wsnp_Ra_rep_c69620_67130107	7A	70.8	BLUEs	3.567	T	-0.799807	0.023562	-0.866541	0.0277007	-1.2033	0.0347086	-0.499373	0.00651475	-1.14525	0.032874	-0.693328	0.021061	-0.813676	0.00794119	-0.804749	0.0127017	0.030391	-0.853253	0.228522
BS00040601_51	7A	78.7	BLUEs	3.002	C	-0.770084	0.0118174	-1.10527	0.0215436	-1.51107	0.0130269	-0.683486	0.00421927	-1.51358	0.0171938	-1.22518	0.0302292	-0.899231	0.00408973	-1.14988	0.0130435	0.0186397	-1.10722	0.311778
wsnp_Ex_c10342_16938528	7B	52.2	BLUEs	3.868	C	0.604353	0.0155319	0.828595	0.0151299	0.739589	0.0145949	0.531654	0.0191926	0.678487	0.0184702	0.533516	0.0116834	0.950533	0.0330058	0.839871	0.0225821	0.0219684	0.713325	0.153382
wsnp_Ex_c11106_18003332	7B	52.2	BLUEs	3.772	T	0.596622	0.0149223	0.81475	0.014251	0.727266	0.0136696	0.524544	0.0190022	0.671496	0.0176602	0.534023	0.0116682	0.931635	0.0323715	0.83683	0.0227412	0.0211018	0.704646	0.149259
wsnp_Ex_c9813_16193536	7B	52.2	BLUEs	3.792	C	0.618986	0.0150559	0.798823	0.0133466	0.740741	0.0130325	0.5397	0.0179078	0.694055	0.017436	0.520431	0.0105673	0.950744	0.0297777	0.844082	0.022069	0.0206035	0.713445	0.15031
Ex_c12057_797	7B	68.6	BLUEs	3.458	C	-1.14082	0.0152158	-1.07866	0.0115864	-1.1986	0.00359145	-1.05634	0.0261885	-1.20486	0.0113344	-1.15808	0.0274242	-0.938623	0.00872574	-0.952545	0.00911068	0.0179602	-1.09107	0.103694
Tdurum_contig102328_129	7B	68.6	BLUEs	3.364	T	-1.12098	0.0150348	-1.05963	0.0113573	-1.17679	0.00350411	-1.05706	0.0262784	-1.20418	0.0114279	-1.14575	0.0272108	-0.915897	0.00866417	-0.909579	0.00890815	0.0176266	-1.07373	0.111734
Kukri_c15768_1383	7D	126.5	BLUEs	4.85	T	0.874008	0.0255697	0.672207	0.0118009	1.28395	0.0284954	1.0871	0.0535061	1.32332	0.0503396	0.897884	0.041744	1.21791	0.0551205	0.6928	0.0156517	0.0431413	1.00615	0.258582
Kukri_c15768_68	7D	126.5	BLUEs	5.107	A	0.927145	0.0302768	0.678223	0.0123175	1.2921	0.0303884	1.09576	0.0562879	1.33663	0.0532335	0.963522	0.0481883	1.21322	0.0560859	0.697247	0.0163556	0.0461025	1.02548	0.253524
Ra_c73114_242	7D	177.6	BLUEs	3.039	A	1.52236	0.0402915	1.1017	0.0228196	1.51042	0.0333476	1.06034	0.0280138	0.989482	0.0169011	0.913931	0.0203185	1.19096	0.0312295	1.19266	0.0398987	0.0343524	1.18523	0.224877
