# Supplementary material for: Analysis of main effect QTL for thousand grain weight in European winter wheat (Triticum aestivum L.) by genome-wide association mapping
Source: Front Plant Sci. 2015 Sep 1;6:644. doi: 10.3389/fpls.2015.00644 (PMC4555037; doi:10.3389/fpls.2015.00644)
Supplement: Supplementary file 1 [file DataSheet1.ZIP › Supplementary/152871_Röder_Table_5.XLSX]

## Sheet: suppl. file 14
Supplemental file 14: List of significant (–log10(P) >3.0) marker trait associations of the SSR-markers BLUEs only which are also significant in heading date (HD with –log10(P) >3.0) or plant height (PH with –log10(P) >4.0). Columns G, I and K describe the mean of the additive effect found for thousand grain weight, heading date and plant height, respectively, for these marker allele.
Trait	Marker allele	Chr	Pos	Year.Loc	log10(p)	TGW mean effect	HD	HD mean effect	PH	PH mean effect
TGW	GWM1521_154	1B	96.2	BLUEs	3.454	0.824563	GWM1521_154	-0.709237	-	-
TGW	GWM0539_151	2D	136	BLUEs	3.564	1.04976	-	-	GWM0539_151	4.49138
TGW	Ppd_ins	2D	-	BLUEs	4.827	1.18857	Ppd_ins	-2.18672	-	-
TGW	Ppd_sen	2D	-	BLUEs	4.827	-1.18857	Ppd_sen	2.18672	-	-
TGW	WMC0415b_176	5B	97.6	BLUEs	3.61	1.60966	-	-	WMC0415b_176	4.81995
TGW	GWM0341_145	unm.	-	BLUEs	4.549	0.69858	-	-	GWM0341_145	2.73213
