# Supplementary material for: Analysis of main effect QTL for thousand grain weight in European winter wheat (Triticum aestivum L.) by genome-wide association mapping
Source: Front Plant Sci. 2015 Sep 1;6:644. doi: 10.3389/fpls.2015.00644 (PMC4555037; doi:10.3389/fpls.2015.00644)
Supplement: Supplementary file 1 [file DataSheet1.ZIP › Supplementary/152871_Röder_Table_6.XLSX]

## Sheet: suppl. file 15
Supplemental file 15: List of significant (–log10(P) >3.0) marker trait associations of the SNP-markers BLUEs only which are also significant in heading date (HD with –log10(P) >3.0) or plant height (PH with –log10(P) >4.0). Columns G, I and K describe the mean of the additive effect found for thousand grain weight, heading date and plant height, respectively, for these locus.
Locus	Chr	Pos	Year.LOC	log10(p)	Allele	TGW mean effect	HD	HD mean effect	PH	PH mean effect
RFL_Contig529_963	1B	38.9	BLUEs	3.578	G	-0.654252	RFL_Contig529_963	-4.78114	-	-
Kukri_c5407_192	1B	84.9	BLUEs	4.247	A	-1.27901	Kukri_c5407_192	2.3819	-	-
Excalibur_c28017_641	2A	66.6	BLUEs	3.271	C	0.838118	-	-	Excalibur_c28017_641	3.48211
Excalibur_c47535_389	2A	66.6	BLUEs	3.271	G	0.838118	-	-	Excalibur_c47535_389	3.48211
BS00022940_51	2B	64.3	BLUEs	3.209	A	-0.698894	-	-	-	-
Excalibur_c65830_82	2B	69.9	BLUEs	3.153	G	-0.662866	-	-	Excalibur_c65830_82	1.90739
wsnp_RFL_Contig3802_4108582	2B	69.9	BLUEs	3.01	T	-0.646383	-	-	wsnp_RFL_Contig3802_4108582	1.98563
RAC875_c54248_499	4A	136.7	BLUEs	3.423	C	-0.772907	RAC875_c54248_499	-5.94101	-	-
Tdurum_contig51818_145	4B	61	BLUEs	3.397	A	0.801275	Tdurum_contig51818_145	1.16489	-	-
Tdurum_contig54559_211	4B	61.8	BLUEs	3.487	C	1.43372	Tdurum_contig54559_211	1.63986	-	-
BS00076190_51	5A	16.7	BLUEs	6.053	A	1.25323	-	-	BS00076190_51	2.32794
BobWhite_c22036_399	5B	122.6	BLUEs	3.26	C	0.813991	BobWhite_c22036_399	3.73717	-	-
Kukri_c10508_438	5B	122.6	BLUEs	3.002	A	0.772593	Kukri_c10508_438	3.67252	-	-
Tdurum_contig57696_133	5B	122.6	BLUEs	3.018	C	0.764383	Tdurum_contig57696_133	3.59903	-	-
Ex_c7086_187	6D	118.4	BLUEs	3.25	A	1.44514	Ex_c7086_187	1.519	-	-
wsnp_Ex_c10342_16938528	7B	52.2	BLUEs	3.868	C	0.713325	-	-	wsnp_Ex_c10342_16938528	2.47711
wsnp_Ex_c11106_18003332	7B	52.2	BLUEs	3.772	T	0.704646	-	-	wsnp_Ex_c11106_18003332	2.47293
wsnp_Ex_c9813_16193536	7B	52.2	BLUEs	3.792	C	0.713445	-	-	wsnp_Ex_c9813_16193536	2.28154
Tdurum_contig102328_129	7B	68.6	BLUEs	3.364	T	-1.07373	Tdurum_contig102328_129	-0.487022	-	-
Kukri_c15768_1383	7D	126.5	BLUEs	4.85	T	1.00615	Kukri_c15768_1383	0.981916	-	-
Kukri_c15768_68	7D	126.5	BLUEs	5.107	A	1.02548	Kukri_c15768_68	0.536054	-	-
